# Supplementary material for: Proteomic Investigations of Lysine Acetylation Identify Diverse Substrates of Mitochondrial Deacetylase Sirt3
Source: PLoS One. 2012 Dec 7;7(12):e50545. doi: 10.1371/journal.pone.0050545 (PMC3517600; doi:10.1371/journal.pone.0050545)
Supplement: Table S1 — List of all acetylation sites quantified in Sirt3 knockout MEF cells. (XLSX) [file pone.0050545.s001.xlsx]

## Sheet: Acetylation sites
All quantified acetylation sites (MEF cells)
																		Ratio H/L (Sirt3 knockout/wild-type)
Proteins	Leading Proteins	Positions	Protein	Position	Protein Names	Gene Names	Uniprot	Localization probability	Sequence window	PEP	Score	Modified Sequence	Position in peptide	Acetyl (K) Probabilities	Charge	m/z	Mass Error [ppm]	Combined	Experiment 1	Experiment 2	Ratio H/L of homologues site from U2OS experiment
IPI00132456	IPI00132456	20	IPI00132456	20	UPF0568 protein C14orf166 homolog;MCG140066;Putative uncharacterized protein	2700060E02Rik;mCG_140066	Q9CQE8;Q4VA29	1	PSGFNCKDETEFR	1.59398e-52	175.39	_LTALDYHNPSGFNCK(ac)DETEFR_	15	LTALDYHNPSGFNCK(1)DETEFR	3	852.72	-0.13406	0.80318	1.1993	0.79492	0.88813
IPI00458001;IPI00169500;IPI00458002	IPI00458001	667	IPI00458001	667	Ataxin-2-like protein;Ataxin-2-like protein;Putative uncharacterized protein;Ataxin-2-like protein	A2lp;Atxn2l;A2lp;Atxn2l;A2lp;Atxn2l	Q7TQH0-2;Q7TQH0;Q7TQH0-1;Q3TGG2;Q3TYH7;Q7TQH0-3	1	KEFNPTKPLLSVN	0.00352172	56.205	_EFNPTK(ac)PLLSVNK_	6	EFNPTK(1)PLLSVNK	3	510.284	0.57237	0.41922	0.41922		0.83189
IPI00322869	IPI00322869	191	IPI00322869	191	ATP-binding cassette sub-family E member 1;Ribonuclease 4 inhibitor;RNase L inhibitor;Putative uncharacterized protein;ATP-binding cassette, sub-family E (OABP), member 1;Abce1 protein	Abce1;Rli;mCG_7994	P61222;Q3TIU8;Q3TJM9;Q3UHY8;Q6NXX7;Q8C2N8	1	GSILDRKDETKTQ	5.34943e-09	102.87	_GTVGSILDRK(ac)DETK_	10	GTVGSILDRK(1)DETK	3	520.946	-0.11085	0.90034	0.90034		1.0268
IPI00322869	IPI00322869	431	IPI00322869	431	ATP-binding cassette sub-family E member 1;Ribonuclease 4 inhibitor;RNase L inhibitor;Putative uncharacterized protein;ATP-binding cassette, sub-family E (OABP), member 1;Abce1 protein	Abce1;Rli;mCG_7994	P61222;Q3TIU8;Q3TJM9;Q3UHY8;Q6NXX7;Q8C2N8	1	RQLLHEKIRDAYT	0.13841	50.878	_QLLHEK(ac)IR_	6	QLLHEK(1)IR	3	360.217	0.44216	0.89957	0.98461	0.82188
IPI00116825	IPI00116825	409	IPI00116825	409	ATP-binding cassette sub-family F member 2;Putative uncharacterized protein	Abcf2	Q99LE6;Q3UVI9	1	VQNVSFKYTKDGP	3.02849e-16	92.063	_IPPPVIM(ox)VQNVSFK(ac)YTK_	14	IPPPVIMVQNVSFK(1)YTK	3	673.704	0.29971	1.5933	1.3806	1.8389
IPI00116825	IPI00116825	613	IPI00116825	613	ATP-binding cassette sub-family F member 2;Putative uncharacterized protein	Abcf2	Q99LE6;Q3UVI9	1	KEHLKSKLVDEEP	0.00717249	54.7	_SK(ac)LVDEEPQLTK_	2	SK(1)LVDEEPQLTK	2	714.883	-0.27441	0.91911	0.91911		0.22187
IPI00453512	IPI00453512	236	IPI00453512	236	Alkylated DNA repair protein alkB homolog 5;Probable alpha-ketoglutarate-dependent dioxygenase ABH5	Abh5;Alkbh5;Ofoxd	Q3TSG4	1	GCKFQFKPIRVSE	0.187636	91.041	_FQFK(ac)PIR_	4	FQFK(1)PIR	2	489.282	0.62451	1.7254	1.7254		0.45723
IPI00170213;IPI00858299	IPI00170213	196	IPI00170213	196	Abhydrolase domain-containing protein 11;Williams-Beuren syndrome chromosomal region 21 protein homolog	Abhd11;Wbscr21	Q8K4F5	1	ARKLADKQLSSVV	0.000130697	85.958	_LADK(ac)QLSSVVK_	4	LADK(1)QLSSVVK	2	615.359	0.25797	4.4037	4.4037
IPI00378015;IPI00308222;IPI00458127	IPI00378015	23	IPI00378015	23	Actin-binding protein 1;Drebrin-like protein;SH3 domain-containing protein 7;Actin-binding protein 1;Drebrin-like protein;SH3 domain-containing protein 7;Actin-binding protein 1;Drebrin-like protein;SH3 domain-containing protein 7	Abp1;Dbnl;Sh3p7;Abp1;Dbnl;Sh3p7;Abp1;Dbnl;Sh3p7	Q62418-1;Q62418;Q62418-2;Q62418-3	1	VRVVTEKSPTDWA	0.00491023	40.381	_VVTEK(ac)SPTDWALFTYEGNSNDIR_	5	VVTEK(1)SPTDWALFTYEGNSNDIR	3	895.433	0.50306	0.70913	0.63094	0.79702	1.1355
IPI00664670;IPI00753917	IPI00664670	735	IPI00664670	735	ABP-280-like protein;ABP-L;Actin-binding-like protein;Filamin-2;Filamin-C;Gamma-filamin;ABP-280-like protein;ABP-L;Actin-binding-like protein;Filamin-2;Filamin-C;Gamma-filamin;Putative uncharacterized protein	Abpl;Fln2;Flnc;Abpl;Fln2;Flnc	Q8VHX6-1;Q8VHX6;Q8VHX6-2;Q3UXJ8	1	CSYVPTKPIKHTI	0.000250809	101.11	_CSYVPTK(ac)PIK_	7	CSYVPTK(1)PIK	2	617.829	-0.52236	0.83933	0.96443	0.73046	0.98608
IPI00664670;IPI00753917	IPI00664670	114	IPI00664670	114	ABP-280-like protein;ABP-L;Actin-binding-like protein;Filamin-2;Filamin-C;Gamma-filamin;ABP-280-like protein;ABP-L;Actin-binding-like protein;Filamin-2;Filamin-C;Gamma-filamin;Putative uncharacterized protein	Abpl;Fln2;Flnc;Abpl;Fln2;Flnc	Q8VHX6-1;Q8VHX6;Q8VHX6-2;Q3UXJ8	1	LEREHIKLVSIDS	0.180088	69.672	_EHIK(ac)LVSIDSK_	4	EHIK(1)LVSIDSK	3	437.582	0.98934	0.97666	0.97666		1.1447
IPI00664670;IPI00753917	IPI00664670	121	IPI00664670	121	ABP-280-like protein;ABP-L;Actin-binding-like protein;Filamin-2;Filamin-C;Gamma-filamin;ABP-280-like protein;ABP-L;Actin-binding-like protein;Filamin-2;Filamin-C;Gamma-filamin;Putative uncharacterized protein	Abpl;Fln2;Flnc;Abpl;Fln2;Flnc	Q8VHX6-1;Q8VHX6;Q8VHX6-2;Q3UXJ8	1	LVSIDSKAIVDGN	4.87903e-08	98.531	_LVSIDSK(ac)AIVDGNLK_	7	LVSIDSK(1)AIVDGNLK	2	807.459	0.43773	0.73697	0.76653	0.51774
IPI00664670;IPI00753917	IPI00664670	499	IPI00664670	499	ABP-280-like protein;ABP-L;Actin-binding-like protein;Filamin-2;Filamin-C;Gamma-filamin;ABP-280-like protein;ABP-L;Actin-binding-like protein;Filamin-2;Filamin-C;Gamma-filamin;Putative uncharacterized protein	Abpl;Fln2;Flnc;Abpl;Fln2;Flnc	Q8VHX6-1;Q8VHX6;Q8VHX6-2;Q3UXJ8	1	KEVADFKVFTKGA	0.209259	70.1	_EVADFK(ac)VFTK_	6	EVADFK(1)VFTK	2	613.327	-0.56968	0.63676	0.63676
IPI00664670;IPI00753917	IPI00664670	1936	IPI00664670	1936	ABP-280-like protein;ABP-L;Actin-binding-like protein;Filamin-2;Filamin-C;Gamma-filamin;ABP-280-like protein;ABP-L;Actin-binding-like protein;Filamin-2;Filamin-C;Gamma-filamin;Putative uncharacterized protein	Abpl;Fln2;Flnc;Abpl;Fln2;Flnc	Q8VHX6-1;Q8VHX6;Q8VHX6-2;Q3UXJ8	1	IVRFDDKHIPGSP	0.0117913	50.843	_FDDK(ac)HIPGSPFTAK_	4	FDDK(1)HIPGSPFTAK	3	534.603	0.019365	0.77129	0.97743	0.60862	1.0534
IPI00664670;IPI00753917	IPI00664670	2031	IPI00664670	2031	ABP-280-like protein;ABP-L;Actin-binding-like protein;Filamin-2;Filamin-C;Gamma-filamin;ABP-280-like protein;ABP-L;Actin-binding-like protein;Filamin-2;Filamin-C;Gamma-filamin;Putative uncharacterized protein	Abpl;Fln2;Flnc;Abpl;Fln2;Flnc	Q8VHX6-1;Q8VHX6;Q8VHX6-2;Q3UXJ8	1	VTNSPFKILVGPS	3.47099e-11	101.49	_HVTNSPFK(ac)ILVGPSEIGDASK_	8	HVTNSPFK(1)ILVGPSEIGDASK	3	746.73	0.692	0.71358	0.7783	0.60448	0.94834
IPI00664670;IPI00753917	IPI00664670	1015	IPI00664670	1015	ABP-280-like protein;ABP-L;Actin-binding-like protein;Filamin-2;Filamin-C;Gamma-filamin;ABP-280-like protein;ABP-L;Actin-binding-like protein;Filamin-2;Filamin-C;Gamma-filamin;Putative uncharacterized protein	Abpl;Fln2;Flnc;Abpl;Fln2;Flnc	Q8VHX6-1;Q8VHX6;Q8VHX6-2;Q3UXJ8	1	RRPIPCKLEPGGG	3.42122e-06	92.977	_RPIPCK(ac)LEPGGGAEAQAVR_	6	RPIPCK(1)LEPGGGAEAQAVR	3	683.362	0.78575	0.98757	0.92392	1.0556	1.1491
IPI00664670;IPI00753917	IPI00664670	969	IPI00664670	969	ABP-280-like protein;ABP-L;Actin-binding-like protein;Filamin-2;Filamin-C;Gamma-filamin;ABP-280-like protein;ABP-L;Actin-binding-like protein;Filamin-2;Filamin-C;Gamma-filamin;Putative uncharacterized protein	Abpl;Fln2;Flnc;Abpl;Fln2;Flnc	Q8VHX6-1;Q8VHX6;Q8VHX6-2;Q3UXJ8	1	PPLDLSKVKVQGL	2.44933e-05	91.657	_SPFVVNVAPPLDLSK(ac)VK_	15	SPFVVNVAPPLDLSK(1)VK	2	926.533	0.52387	0.751	0.84395	0.64215	0.96443
IPI00664670;IPI00753917	IPI00664670	777	IPI00664670	777	ABP-280-like protein;ABP-L;Actin-binding-like protein;Filamin-2;Filamin-C;Gamma-filamin;ABP-280-like protein;ABP-L;Actin-binding-like protein;Filamin-2;Filamin-C;Gamma-filamin;Putative uncharacterized protein	Abpl;Fln2;Flnc;Abpl;Fln2;Flnc	Q8VHX6-1;Q8VHX6;Q8VHX6-2;Q3UXJ8	1	YGPGVEKTGLKAN	2.94304e-05	81.865	_VYGPGVEK(ac)TGLK_	8	VYGPGVEK(1)TGLK	2	645.359	1.0223	0.48786	0.8618	0.43485	1.0685
IPI00664670;IPI00753917	IPI00664670	2711	IPI00664670	2711	ABP-280-like protein;ABP-L;Actin-binding-like protein;Filamin-2;Filamin-C;Gamma-filamin;ABP-280-like protein;ABP-L;Actin-binding-like protein;Filamin-2;Filamin-C;Gamma-filamin;Putative uncharacterized protein	Abpl;Fln2;Flnc;Abpl;Fln2;Flnc	Q8VHX6-1;Q8VHX6;Q8VHX6-2;Q3UXJ8	1	NVTYTVKEKGDYI	2.88029e-05	94.297	_VYNVTYTVK(ac)EK_	9	VYNVTYTVK(1)EK	2	693.369	0.11109	0.81197	0.84864	0.77688
IPI00664670;IPI00753917	IPI00664670	1832	IPI00664670	1832	ABP-280-like protein;ABP-L;Actin-binding-like protein;Filamin-2;Filamin-C;Gamma-filamin;ABP-280-like protein;ABP-L;Actin-binding-like protein;Filamin-2;Filamin-C;Gamma-filamin;Putative uncharacterized protein	Abpl;Fln2;Flnc;Abpl;Fln2;Flnc	Q8VHX6-1;Q8VHX6;Q8VHX6-2;Q3UXJ8	1	RYAPTEKGLHQMG	0.000118061	78.763	_YAPTEK(ac)GLHQMGIK_	6	YAPTEK(1)GLHQMGIK	3	538.948	-0.24384	0.68658	0.84327	0.61713	1.0448
IPI00121833;IPI00222793;IPI00122139	IPI00121833	259	IPI00121833	259	3-ketoacyl-CoA thiolase A, peroxisomal;Acetyl-CoA acyltransferase A;Beta-ketothiolase A;Peroxisomal 3-oxoacyl-CoA thiolase A;Putative uncharacterized protein;Acaa1a protein;MCG21883, isoform CRA_b;3-ketoacyl-CoA thiolase B, peroxisomal;Acetyl-CoA acyltransferase B;Beta-ketothiolase B;Peroxisomal 3-oxoacyl-CoA thiolase B;Putative uncharacterized protein;MCG21883, isoform CRA_e	Acaa1;Acaa1a;Acaa1;Acaa1a;D9Ertd25e;mCG_21883;Acaa1;Acaa1b;Acaa1a;mCG_21883	Q921H8;Q8BLD7;Q8R343;Q8VCH0;Q3TUU3;Q3UKM0;Q3UPU8	1	TMQGLAKLKPAFK	1.07415e-10	78.088	_TITVSQDEGVRPSTTMQGLAK(ac)LK_	21	TITVSQDEGVRPSTTMQGLAK(1)LK	3	834.779	0.066508	0.54498	0.62838	0.46147	1.3692
IPI00226430;IPI00653158	IPI00226430	209	IPI00226430	209	3-ketoacyl-CoA thiolase, mitochondrial;Acetyl-CoA acyltransferase;Beta-ketothiolase;Mitochondrial 3-oxoacyl-CoA thiolase;Acetyl-Coenzyme A acyltransferase 2 (Mitochondrial 3-oxoacyl-Coenzyme A thiolase), isoform CRA_k;Putative uncharacterized protein	Acaa2;Acaa2;mCG_22649	Q8BWT1;Q3TIT9;Q3UKH3	1	MAPIEVKTKKGKQ	0.108284	29.444	_AANEAGYFNEEM(ox)APIEVK(ac)TK_	18	AANEAGYFNEEMAPIEVK(1)TK	3	757.36	-0.43463	3.7469	3.7469
IPI00848443;IPI00474783	IPI00848443	1617	IPI00848443	1617	ACC-alpha;Acetyl-CoA carboxylase 1;Acetyl-CoA carboxylase 265;Biotin carboxylase;ACC-alpha;Acetyl-CoA carboxylase 1;Acetyl-CoA carboxylase 265;Biotin carboxylase;Acetyl-CoA carboxylase	Acac;Acaca;Gm738;Acac;Acaca;Gm738	Q5SWU9-2;Q5SWU9;Q5SWU9-1;Q9ESZ5	1	NTPYVTKDLLQSK	3.43886e-10	76.301	_QGPLHGM(ox)LINTPYVTK(ac)DLLQSK_	16	QGPLHGMLINTPYVTK(1)DLLQSK	3	837.781	-0.71531	1.6527	1.6527
IPI00421241;IPI00756922	IPI00421241	218	IPI00421241	218	Putative uncharacterized protein;Acetyl-CoA carboxylase 2;Acacb protein;Acetyl-CoA carboxylase 280	Acacb;ACC2	Q3UHC8;Q6JIZ0;Q8C697;Q8R5C9;Q9ESZ3	1	SGLHLVKRGREHK	0.0692291	41.704	_PSM(ox)SGLHLVK(ac)R_	10	PSMSGLHLVK(1)R	3	428.236	-0.65761	0.97984	0.97984
IPI00274222	IPI00274222	68	IPI00274222	68	Acyl-CoA dehydrogenase family member 8;Isobutyryl-CoA dehydrogenase, mitochondrial	Acad8	Q9D7B6	1	MAEWDQKELFPVD	0.000136166	48.315	_EM(ox)APNM(ox)AEWDQK(ac)ELFPVDVM(ox)R_	12	EMAPNMAEWDQK(1)ELFPVDVMR	3	876.059	1.5907	1.7381		1.7381
IPI00119114;IPI00894588	IPI00119114	81	IPI00119114	81	Long-chain specific acyl-CoA dehydrogenase, mitochondrial	Acadl	P51174	1	HHTEWEKAGEVSR	1.54629e-06	68.952	_FFQEEVIPHHTEWEK(ac)AGEVSR_	15	FFQEEVIPHHTEWEK(1)AGEVSR	4	650.066	0.0037075	1.828	2.0374	1.7267
IPI00116591;IPI00331251	IPI00116591	306	IPI00116591	306	Butyryl-CoA dehydrogenase;Short-chain specific acyl-CoA dehydrogenase, mitochondrial;Short-chain acyl-CoA dehydrogenase;Acyl-Coenzyme A dehydrogenase, short chain;Acyl-Coenzyme A dehydrogenase, short chain, isoform CRA_a;Putative uncharacterized protein	Acads;Acads;mCG_19231	Q07417;Q6LCR2;Q91W85	1	FGAPLTKLQNIQF	0.108771	36.638	_NAFGAPLTK(ac)LQNIQFK_	9	NAFGAPLTK(1)LQNIQFK	3	611.34	0.34067	1.8667	1.8667
IPI00880948;IPI00119842	IPI00880948	278	IPI00880948	278	2-methyl branched chain acyl-CoA dehydrogenase;2-methylbutyryl-coenzyme A dehydrogenase;Short/branched chain specific acyl-CoA dehydrogenase, mitochondrial;Putative uncharacterized protein;Acyl-Coenzyme A dehydrogenase, short/branched chain	Acadsb	Q9DBL1;Q3V2R9;Q7TMY2	1	ETNILGKIGHGYK	0.098097	37.092	_VPETNILGK(ac)IGHGYK_	9	VPETNILGK(1)IGHGYK	3	556.642	0.6454	0.96051		0.96051
IPI00119203;IPI00649885	IPI00119203	122	IPI00119203	122	MVLCAD;Very long-chain specific acyl-CoA dehydrogenase, mitochondrial;Acyl-Coenzyme A dehydrogenase, very long chain;Acyl-Coenzyme A dehydrogenase, very long chain, isoform CRA_c;Acyl-Coenzyme A dehydrogenase, very long chain;Putative uncharacterized protein	Acadvl;Vlcad;mCG_22500;RP23-172M21.11-001;Acadvl;RP23-172M21.11-002	P50544;B1AR27;B1AR28;Q3UJR6	1	EVNDPAKNDALEK	0.0325192	45.873	_FFEEVNDPAK(ac)NDALEK_	10	FFEEVNDPAK(1)NDALEK	2	954.455	-0.66825	1.9198	1.9198
IPI00119203;IPI00649885	IPI00119203	128	IPI00119203	128	MVLCAD;Very long-chain specific acyl-CoA dehydrogenase, mitochondrial;Acyl-Coenzyme A dehydrogenase, very long chain;Acyl-Coenzyme A dehydrogenase, very long chain, isoform CRA_c;Acyl-Coenzyme A dehydrogenase, very long chain;Putative uncharacterized protein	Acadvl;Vlcad;mCG_22500;RP23-172M21.11-001;Acadvl;RP23-172M21.11-002	P50544;B1AR27;B1AR28;Q3UJR6	1	KNDALEKVEDDTL	0.0325192	45.873	_NDALEK(ac)VEDDTLQGLK_	6	NDALEK(1)VEDDTLQGLK	3	610.642	-3.4006	1.9818		1.9818
IPI00154054	IPI00154054	187	IPI00154054	187	Acetoacetyl-CoA thiolase;Acetyl-CoA acetyltransferase, mitochondrial;Putative uncharacterized protein	Acat1	Q8QZT1;Q3TQP7	1	LTDVYNKIHMGNC	8.68911e-09	78.674	_DGLTDVYNK(ac)IHM(ox)GNCAENTAK_	9	DGLTDVYNK(1)IHMGNCAENTAK	3	803.698	-0.23928	1.7458		1.7458
IPI00154054	IPI00154054	227	IPI00154054	227	Acetoacetyl-CoA thiolase;Acetyl-CoA acetyltransferase, mitochondrial;Putative uncharacterized protein	Acat1	Q8QZT1;Q3TQP7	1	EAWDAGKFASEIT	3.85382e-22	132.51	_EAWDAGK(ac)FASEITPITISVK_	7	EAWDAGK(1)FASEITPITISVK	3	735.719	0.45057	0.16435		0.16435
IPI00154054	IPI00154054	171	IPI00154054	171	Acetoacetyl-CoA thiolase;Acetyl-CoA acetyltransferase, mitochondrial;Putative uncharacterized protein	Acat1	Q8QZT1;Q3TQP7	1	TPYGGVKLEDLIV	6.04671e-19	126.48	_GATPYGGVK(ac)LEDLIVK_	9	GATPYGGVK(1)LEDLIVK	3	567.986	-0.28198	2.8105	2.8105	3.1526	1.3682
IPI00228253;IPI00881591;IPI00330685;IPI00776358;IPI00880627	IPI00228253	180	IPI00228253	180	Acetyl-CoA acetyltransferase, cytosolic;Cytosolic acetoacetyl-CoA thiolase;Acetyl CoA transferase-like protein;Acetyl-Coenzyme A acetyltransferase 3;Putative uncharacterized protein	Acat2;Acat3;Acat3	Q8CAY6;Q8R4V3;Q80X81	1	SREAQDKVAVLSQ	0.000180001	71.548	_EAQDK(ac)VAVLSQNR_	5	EAQDK(1)VAVLSQNR	3	500.599	1.5853	1.0366	1.4344	0.74914	0.82339
IPI00228253;IPI00881591;IPI00330685;IPI00776358;IPI00880627	IPI00228253	233	IPI00228253	233	Acetyl-CoA acetyltransferase, cytosolic;Cytosolic acetoacetyl-CoA thiolase;Acetyl CoA transferase-like protein;Acetyl-Coenzyme A acetyltransferase 3;Putative uncharacterized protein	Acat2;Acat3;Acat3	Q8CAY6;Q8R4V3;Q80X81	1	NLEAMGKLKPYFL	0.00330616	61.235	_HGSNLEAMGK(ac)LK_	10	HGSNLEAMGK(1)LK	3	442.899	0.1921	1.0276		1.0276	0.78532
IPI00228253;IPI00881591;IPI00330685;IPI00776358;IPI00880627	IPI00228253	235	IPI00228253	235	Acetyl-CoA acetyltransferase, cytosolic;Cytosolic acetoacetyl-CoA thiolase;Acetyl CoA transferase-like protein;Acetyl-Coenzyme A acetyltransferase 3;Putative uncharacterized protein	Acat2;Acat3;Acat3	Q8CAY6;Q8R4V3;Q80X81	1	EAMGKLKPYFLTD	0.00330616	61.235	_LK(ac)PYFLTDGTGTVTPANASGM(ox)NDGAAAVVLM(ox)K_	2	LK(1)PYFLTDGTGTVTPANASGMNDGAAAVVLMK	4	821.91	0.65215	1.3179	1.6017	1.2952	0.77393
IPI00314069	IPI00314069	231	IPI00314069	231	Acyl coenzyme A thioester hydrolase 2;Acyl-CoA thioester hydrolase 9;Acyl-coenzyme A thioesterase 9, mitochondrial;Mitochondrial 48 kDa acyl-CoA thioester hydrolase 1;p48;Protein U8	Acate2;Acot9	Q9R0X4	0.940346	EEEELFKQGELNK	1.81658e-30	147.64	_GPAFVNPLIPENKEEEELFK(ac)QGELNK_	20	GPAFVNPLIPENK(0.06)EEEELFK(0.94)QGELNK	4	753.639	-1.7248	1.6795		1.6795
IPI00314069;IPI00127260	IPI00314069	102	IPI00314069	102	Acyl coenzyme A thioester hydrolase 2;Acyl-CoA thioester hydrolase 9;Acyl-coenzyme A thioesterase 9, mitochondrial;Mitochondrial 48 kDa acyl-CoA thioester hydrolase 1;p48;Protein U8;Acyl-coenzyme A thioesterase 10, mitochondrial;Mitochondrial 48 kDa acyl-CoA thioester hydrolase 2	Acate2;Acot9;Acot10	Q9R0X4;Q32MW3	1	DPELRDKYVTVQN	1.89634e-09	127.83	_DK(ac)YVTVQNTVR_	2	DK(1)YVTVQNTVR	3	455.577	-1.1238	1.5136	1.6215	1.4409	1.1396
IPI00314069;IPI00127260	IPI00314069	250	IPI00314069	250	Acyl coenzyme A thioester hydrolase 2;Acyl-CoA thioester hydrolase 9;Acyl-coenzyme A thioesterase 9, mitochondrial;Mitochondrial 48 kDa acyl-CoA thioester hydrolase 1;p48;Protein U8;Acyl-coenzyme A thioesterase 10, mitochondrial;Mitochondrial 48 kDa acyl-CoA thioester hydrolase 2	Acate2;Acot9;Acot10	Q9R0X4;Q32MW3	1	STSSLLKVAPSSE	0.00138993	66.965	_IAFSTSSLLK(ac)VAPSSEER_	10	IAFSTSSLLK(1)VAPSSEER	3	655.349	-0.066612	2.2116		2.2116
IPI00126248;IPI00762047	IPI00126248	538	IPI00126248	538	Putative uncharacterized protein;ATP citrate lyase;ATP-citrate (pro-S-)-lyase;ATP-citrate synthase;Citrate cleavage enzyme;ATP citrate lyase;ATP citrate lyase, isoform CRA_b;Putative uncharacterized protein;Acly protein	Acly;RP23-392I3.9-005;Acly;mCG_20527;RP23-392I3.9-001	Q3TED3;Q3UEA1;Q3V117;Q91V92;A2A4H2;Q3UVY4;Q6P063;Q8VDM8;Q99K05	1	PFTGDHKQKFYWG	0.00327012	47.568	_DEPSVAAM(ox)VYPFTGDHK(ac)QK_	17	DEPSVAAMVYPFTGDHK(1)QK	3	726.677	-1.8544	1.23	1.23
IPI00126248;IPI00762047	IPI00126248	554	IPI00126248	554	Putative uncharacterized protein;ATP citrate lyase;ATP-citrate (pro-S-)-lyase;ATP-citrate synthase;Citrate cleavage enzyme;ATP citrate lyase;ATP citrate lyase, isoform CRA_b;Putative uncharacterized protein;Acly protein	Acly;RP23-392I3.9-005;Acly;mCG_20527;RP23-392I3.9-001	Q3TED3;Q3UEA1;Q3V117;Q91V92;A2A4H2;Q3UVY4;Q6P063;Q8VDM8;Q99K05	1	ILIPVFKNMADAM	2.1492e-08	103.85	_EILIPVFK(ac)NM(ox)ADAM(ox)K_	8	EILIPVFK(1)NMADAMK	2	897.462	-3.5789	1.3846	1.4112	1.3144	0.88191
IPI00126248;IPI00762047	IPI00126248	948	IPI00126248	948	Putative uncharacterized protein;ATP citrate lyase;ATP-citrate (pro-S-)-lyase;ATP-citrate synthase;Citrate cleavage enzyme;ATP citrate lyase;ATP citrate lyase, isoform CRA_b;Putative uncharacterized protein;Acly protein	Acly;RP23-392I3.9-005;Acly;mCG_20527;RP23-392I3.9-001	Q3TED3;Q3UEA1;Q3V117;Q91V92;A2A4H2;Q3UVY4;Q6P063;Q8VDM8;Q99K05	1	AAKMFSKAFDSGI	0.0132011	40.798	_M(ox)FSK(ac)AFDSGIIPM(ox)EFVNK_	4	MFSK(1)AFDSGIIPMEFVNK	3	712.344	0.49643	1.4954	1.6737	1.1445
IPI00126248;IPI00762047;IPI00830265	IPI00126248	259	IPI00126248	259	Putative uncharacterized protein;ATP citrate lyase;ATP-citrate (pro-S-)-lyase;ATP-citrate synthase;Citrate cleavage enzyme;ATP citrate lyase;ATP citrate lyase, isoform CRA_b;Putative uncharacterized protein;Acly protein;ATP citrate lyase;Putative uncharacterized protein	Acly;RP23-392I3.9-005;Acly;mCG_20527;RP23-392I3.9-001;Acly;RP23-392I3.9-006	Q3TED3;Q3UEA1;Q3V117;Q91V92;A2A4H2;Q3UVY4;Q6P063;Q8VDM8;Q99K05;Q3TS02	1	IADLDAKSGASLK	3.47592e-65	180.88	_EAYPEEAYIADLDAK(ac)SGASLK_	15	EAYPEEAYIADLDAK(1)SGASLK	2	1142.06	0.45451	1.4963	1.5188	1.211	0.74712
IPI00116074	IPI00116074	523	IPI00116074	523	Aconitate hydratase, mitochondrial;Citrate hydro-lyase	Aco2	Q99KI0	1	KDGKKFKLEAPDA	0.00018495	71.241	_FK(ac)LEAPDADELPR_	2	FK(1)LEAPDADELPR	2	771.894	1.0107	1.9611	1.9611
IPI00116074	IPI00116074	517	IPI00116074	517	Aconitate hydratase, mitochondrial;Citrate hydro-lyase	Aco2	Q99KI0	1	TDFLTGKDGKKFK	0.000670421	68.034	_FNPETDFLTGK(ac)DGK_	11	FNPETDFLTGK(1)DGK	2	805.888	0.67281	1.9268	2.0765	1.8072
IPI00116074	IPI00116074	50	IPI00116074	50	Aconitate hydratase, mitochondrial;Citrate hydro-lyase	Aco2	Q99KI0	1	RYDLLEKNINIVR	1.57871e-18	170.62	_YDLLEK(ac)NINIVR_	6	YDLLEK(1)NINIVR	2	766.428	1.2786	1.8112	1.6208	1.9586
IPI00136683;IPI00653566	IPI00136683	83	IPI00136683	83	Acyl coenzyme A thioester hydrolase;Acyl-coenzyme A thioesterase 2, mitochondrial;MTE-I;Very-long-chain acyl-CoA thioesterase;MCG4931;Putative uncharacterized protein;Acyl-CoA thioesterase 2	Acot2;Mte1;Acot2;mCG_4931;Mte1	Q9QYR9;Q3T9C9;Q6P2K2	1	SALRDEKGALFRA	1.09515e-14	141.38	_SALRDEK(ac)GALFR_	7	SALRDEK(1)GALFR	2	702.883	0.46665	0.28249	0.30773	0.2673
IPI00125939;IPI00672508;IPI00230588;IPI00284094	IPI00125939	172	IPI00125939	172	Acyl-CoA thioesterase 7;Brain acyl-CoA hydrolase;CTE-IIa;Cytosolic acyl coenzyme A thioester hydrolase;Long chain acyl-CoA thioester hydrolase;Acyl-CoA thioesterase 7;Brain acyl-CoA hydrolase;CTE-IIa;Cytosolic acyl coenzyme A thioester hydrolase;Long chain acyl-CoA thioester hydrolase;Acyl-CoA thioesterase 7;Brain acyl-CoA hydrolase;CTE-IIa;Cytosolic acyl coenzyme A thioester hydrolase;Long chain…	Acot7;Bach;Acot7;Bach;Acot7;Bach;Acot7;Bach	Q91V12-1;Q91V12;Q91V12-4;Q91V12-3;Q91V12-2	1	YVPLSLKNVDKVL	8.52332e-05	82.55	_ATLWYVPLSLK(ac)NVDK_	11	ATLWYVPLSLK(1)NVDK	3	597.001	1.7397	0.80441	0.80441
IPI00125939;IPI00672508;IPI00230588;IPI00284094	IPI00125939	287	IPI00125939	287	Acyl-CoA thioesterase 7;Brain acyl-CoA hydrolase;CTE-IIa;Cytosolic acyl coenzyme A thioester hydrolase;Long chain acyl-CoA thioester hydrolase;Acyl-CoA thioesterase 7;Brain acyl-CoA hydrolase;CTE-IIa;Cytosolic acyl coenzyme A thioester hydrolase;Long chain acyl-CoA thioester hydrolase;Acyl-CoA thioesterase 7;Brain acyl-CoA hydrolase;CTE-IIa;Cytosolic acyl coenzyme A thioester hydrolase;Long chain…	Acot7;Bach;Acot7;Bach;Acot7;Bach;Acot7;Bach	Q91V12-1;Q91V12;Q91V12-4;Q91V12-3;Q91V12-2	1	AINFHDKIRKGCV	0.00136143	60.564	_TNIVTASVDAINFHDK(ac)IRK_	16	TNIVTASVDAINFHDK(1)IRK	4	546.8	1.0327	0.78918	0.75805	0.82159	1.0017
IPI00752027;IPI00409019;IPI00876536;IPI00330302;IPI00757856;IPI00886033	IPI00752027	431	IPI00752027	431	Acyl-CoA synthetase short-chain family member 2;Acyl-CoA synthetase short-chain family member 2;Putative uncharacterized protein;Acyl-CoA synthetase short-chain family member 2;Putative uncharacterized protein;cDNA fis, clone TRACH2001275, highly similar to Mus musculus acetyl-CoA synthetase mRNA;Acetate--CoA ligase;Acetyl-CoA synthetase;Acetyl-coenzyme A synthetase, cytoplasmic;Acyl-activating e…	Acss2;Myh7b;RP23-260N23.4-003;Acss2;Myh7b;RP23-260N23.4-002;Acas2;Acss2;RP23-260N23.4-001;Acas2;Acas2;Acecs1;Acss2;Acss2;Myh7b;RP23-260N23.4-008	A2AQN4;A2AQN5;Q8C113;Q8BK97;Q8C141;Q8C1A8;Q8N9U3;Q9QXG4;A2AQN6	1	AIRMLMKFGDDPV	6.59839e-09	98.353	_M(ox)LMK(ac)FGDDPVTK_	4	MLMK(1)FGDDPVTK	2	720.349	-0.64409	1.4104	1.4162	0.84735	0.95741
IPI00114593;IPI00480406;IPI00654242;IPI00110827;IPI00117043;IPI00404804;IPI00266875;IPI00885994;IPI00885500	IPI00114593	70	IPI00114593	70	Actin, alpha cardiac muscle 1;Alpha-cardiac actin;Actin alpha cardiac;Actin, alpha, cardiac muscle 1;Putative uncharacterized protein;Alpha-actin (AA 27-375);Putative uncharacterized protein;Putative uncharacterized protein;Actin, alpha skeletal muscle;Alpha-actin-1;Skeletal muscle alpha-actin mRNA.;Alpha-actin (Aa 40-375);Actin, aortic smooth muscle;Alpha-actin-2;Putative uncharacterized protein…	Actc;Actc1;RP23-230H3.3-001;alpha-cardiac actin;Actc1;Actc1;Acta;Acta1;Acta2;Actsa;Actvs;Acta3;Actg2;Actsg;mCG_133573;Actg2	P68033;Q497E4;Q61273;Q61274;Q61275;Q9CXK3;Q3UIJ3;P68134;Q61264;Q61272;P62737;Q3U122;P63268;Q3UJ36;Q61852	1	RGILTLKYPIEHG	1.4819e-25	129.12	_RGILTLK(ac)YPIEHGIITNWDDM(ox)EK_	7	RGILTLK(1)YPIEHGIITNWDDMEK	4	700.864	-1.2416	0.71481	0.7756	0.6922
IPI00114593;IPI00480406;IPI00654242;IPI00110827;IPI00117043;IPI00653007;IPI00404804;IPI00266875;IPI00885994;IPI00885500	IPI00114593	86	IPI00114593	86	Actin, alpha cardiac muscle 1;Alpha-cardiac actin;Actin alpha cardiac;Actin, alpha, cardiac muscle 1;Putative uncharacterized protein;Alpha-actin (AA 27-375);Putative uncharacterized protein;Putative uncharacterized protein;Actin, alpha skeletal muscle;Alpha-actin-1;Skeletal muscle alpha-actin mRNA.;Alpha-actin (Aa 40-375);Actin, aortic smooth muscle;Alpha-actin-2;Putative uncharacterized protein…	Actc;Actc1;RP23-230H3.3-001;alpha-cardiac actin;Actc1;Actc1;Acta;Acta1;Acta2;Actsa;Actvs;Actc1;Acta3;Actg2;Actsg;mCG_133573;Actg2	P68033;Q497E4;Q61273;Q61274;Q61275;Q9CXK3;Q3UIJ3;P68134;Q61264;Q61272;P62737;Q3U122;Q3TG92;P63268;Q3UJ36;Q61852	1	NWDDMEKIWHHTF	1.4819e-25	129.12	_YPIEHGIITNWDDMEK(ac)IWHHTFYNELR_	16	YPIEHGIITNWDDMEK(1)IWHHTFYNELR	5	700.736	-1.9552	0.072619	0.072619
IPI00114593;IPI00480406;IPI00654242;IPI00117043;IPI00653007;IPI00404804;IPI00266875	IPI00114593	293	IPI00114593	293	Actin, alpha cardiac muscle 1;Alpha-cardiac actin;Actin alpha cardiac;Actin, alpha, cardiac muscle 1;Putative uncharacterized protein;Alpha-actin (AA 27-375);Putative uncharacterized protein;Putative uncharacterized protein;Actin, aortic smooth muscle;Alpha-actin-2;Putative uncharacterized protein;Putative uncharacterized protein;Actin, gamma-enteric smooth muscle;Alpha-actin-3;Gamma-2-actin;Smoo…	Actc;Actc1;RP23-230H3.3-001;alpha-cardiac actin;Actc1;Actc1;Acta2;Actsa;Actvs;Actc1;Acta3;Actg2;Actsg;mCG_133573;Actg2	P68033;Q497E4;Q61273;Q61274;Q61275;Q9CXK3;Q3UIJ3;P62737;Q3U122;Q3TG92;P63268;Q3UJ36;Q61852	1	CDIDIRKDLYANN	2.52066e-19	115.76	_K(ac)DLYANNVLSGGTTM(ox)YPGIADR_	1	K(1)DLYANNVLSGGTTMYPGIADR	3	805.393	1.8592	0.19996	0.28363	0.14097
IPI00136929	IPI00136929	295	IPI00136929	295	Gamma actin-like protein	Actg1;Actl	Q9QZ83	1	CDVDIRKDLYANT	2.97203e-55	170.38	_K(ac)DLYANTVLSGGTTMYPGLADR_	1	K(1)DLYANTVLSGGTTMYPGLADR	3	795.73	-0.14579	0.90138	0.90138	0.89146
IPI00380436	IPI00380436	195	IPI00380436	195	Alpha-actinin cytoskeletal isoform;Alpha-actinin-1;F-actin cross-linking protein;Non-muscle alpha-actinin-1;Alpha actinin 1a;Actn1 protein	Actn1;Actn1a	Q7TPR4;A1BN54;Q99LJ3	1	ELIDYGKLRKDDP	0.0173791	52.555	_HRPELIDYGK(ac)LR_	10	HRPELIDYGK(1)LR	3	513.619	2.4075	0.36663	0.36663		8.0257
IPI00380436	IPI00380436	198	IPI00380436	198	Alpha-actinin cytoskeletal isoform;Alpha-actinin-1;F-actin cross-linking protein;Non-muscle alpha-actinin-1;Alpha actinin 1a;Actn1 protein	Actn1;Actn1a	Q7TPR4;A1BN54;Q99LJ3	1	DYGKLRKDDPLTN	1.37488e-16	171.09	_LRK(ac)DDPLTNLNTAFDVAER_	3	LRK(1)DDPLTNLNTAFDVAER	3	744.054	-1.414	1.1056	1.1715	1.0435	1.162
IPI00118899	IPI00118899	780	IPI00118899	780	Alpha-actinin-4;F-actin cross-linking protein;Non-muscle alpha-actinin 4;Putative uncharacterized protein;Actinin alpha 4;Alpha-actinin	Actn4;mCG_2999;FR-17	P57780;Q1A602;Q3UDJ7;Q3ULT2;Q61064;Q8BP35	1	SFNHFDKDHGGAL	0.0364933	35.036	_ASFNHFDK(ac)DHGGALGPEEFK_	8	ASFNHFDK(1)DHGGALGPEEFK	4	562.013	-0.70078	0.49143	0.49143
IPI00118899	IPI00118899	605	IPI00118899	605	Alpha-actinin-4;F-actin cross-linking protein;Non-muscle alpha-actinin 4;Putative uncharacterized protein;Actinin alpha 4;Alpha-actinin	Actn4;mCG_2999;FR-17	P57780;Q1A602;Q3UDJ7;Q3ULT2;Q61064;Q8BP35	1	AESNHIKLSGSNP	3.88278e-18	88.79	_IAESNHIK(ac)LSGSNPYTTVTPQIINSK_	8	IAESNHIK(1)LSGSNPYTTVTPQIINSK	3	952.17	0.75362	0.57209	0.705	0.46423
IPI00118899	IPI00118899	623	IPI00118899	623	Alpha-actinin-4;F-actin cross-linking protein;Non-muscle alpha-actinin 4;Putative uncharacterized protein;Actinin alpha 4;Alpha-actinin	Actn4;mCG_2999;FR-17	P57780;Q1A602;Q3UDJ7;Q3ULT2;Q61064;Q8BP35	1	PQIINSKWEKVQQ	3.88278e-18	88.79	_LSGSNPYTTVTPQIINSK(ac)WEK_	18	LSGSNPYTTVTPQIINSK(1)WEK	3	802.416	-1.0267	0.5001	0.5001
IPI00118899;IPI00775849;IPI00830549	IPI00118899	218	IPI00118899	218	Alpha-actinin-4;F-actin cross-linking protein;Non-muscle alpha-actinin 4;Putative uncharacterized protein;Actinin alpha 4;Alpha-actinin;Alpha-actinin	Actn4;mCG_2999;FR-17;Actn4;FR-17	P57780;Q1A602;Q3UDJ7;Q3ULT2;Q61064;Q8BP35;Q61063	1	EYDKLRKDDPVTN	0.101357	60.764	_LRK(ac)DDPVTNLNNAFEVAEK_	3	LRK(1)DDPVTNLNNAFEVAEK	3	739.05	-0.013753	0.54598		0.54598
IPI00118899;IPI00775849	IPI00118899	324	IPI00118899	324	Alpha-actinin-4;F-actin cross-linking protein;Non-muscle alpha-actinin 4;Putative uncharacterized protein;Actinin alpha 4;Alpha-actinin;Alpha-actinin	Actn4;mCG_2999;FR-17;Actn4;FR-17	P57780;Q1A602;Q3UDJ7;Q3ULT2;Q61064;Q8BP35;Q61063	1	EDRVPQKTIQEMQ	3.58661e-40	162.15	_TIPWLEDRVPQK(ac)TIQEMQQK_	12	TIPWLEDRVPQK(1)TIQEMQQK	3	837.441	-0.39823	0.39448	0.44968	0.35285
IPI00470003;IPI00856132	IPI00470003	32	IPI00470003	32	Actopaxin;Alpha-parvin;Putative uncharacterized protein	Actp;MNCb-0301;Parva	Q9EPC1;Q8C5R4	1	DDSFLGKLGGTLA	1.21672e-22	139.46	_DDSFLGK(ac)LGGTLAR_	7	DDSFLGK(1)LGGTLAR	2	746.394	-0.95777	0.21951		0.21951	1.2613
IPI00177038	IPI00177038	368	IPI00177038	368	Actin-like protein 2;Actin-related protein 2;ARP2 actin-related protein 2 homolog (Yeast);Putative uncharacterized protein	Actr2;Arp2;mCG_122263;RP23-19L22.1-003	P61161;Q5SW83	1	ADIMKDKDNFWMT	0.177528	46.819	_DK(ac)DNFWM(ox)TR_	2	DK(1)DNFWMTR	2	635.78	-0.59326	0.52352	0.52352
IPI00177038	IPI00177038	322	IPI00177038	322	Actin-like protein 2;Actin-related protein 2;ARP2 actin-related protein 2 homolog (Yeast);Putative uncharacterized protein	Actr2;Arp2;mCG_122263;RP23-19L22.1-003	P61161;Q5SW83	1	RLERELKQLYLER	0.00931663	85.731	_ELK(ac)QLYLER_	3	ELK(1)QLYLER	2	617.346	-0.55963	0.58583	0.70043	0.48998	0.75587
IPI00177038	IPI00177038	299	IPI00177038	299	Actin-like protein 2;Actin-related protein 2;ARP2 actin-related protein 2 homolog (Yeast);Putative uncharacterized protein	Actr2;Arp2;mCG_122263;RP23-19L22.1-003	P61161;Q5SW83	1	TRSEFYKHIVLSG	1.30254e-83	199.97	_SEFYK(ac)HIVLSGGSTMYPGLPSR_	5	SEFYK(1)HIVLSGGSTMYPGLPSR	3	823.414	-0.72438	0.54762	0.68617	0.4284	0.83169
IPI00115627	IPI00115627	348	IPI00115627	348	Actin-like protein 3;Actin-related protein 3;Putative uncharacterized protein;Actr3 protein;MCG1196	Actr3;Arp3;mCG_1196	Q99JY9;Q3TGE1;Q3TGW0;Q3TWJ4;Q3UGH0;Q3ULF7;Q9ERF8	1	TVDARLKLSEELS	0.00169285	69.01	_LK(ac)LSEELSGGR_	2	LK(1)LSEELSGGR	2	615.838	0.10632	0.49774		0.49774
IPI00153220;IPI00409802;IPI00857252	IPI00153220	418	IPI00153220	418	ADA3 homolog;Transcriptional adapter 3;Transcriptional adapter 3-like;ADA3 homolog;Transcriptional adapter 3;Transcriptional adapter 3-like;Putative uncharacterized protein	Ada3;Tada3;Tada3l;Ada3;Tada3;Tada3l	Q8R0L9-1;Q8R0L9;Q8R0L9-2;Q3V3H2	1	EKDQAWKTLKERE	0.0808407	57.598	_DQAWK(ac)TLK_	5	DQAWK(1)TLK	2	516.28	0.67572	1.6052	1.4589	1.7661	0.86088
IPI00126940;IPI00138084;IPI00875531	IPI00126940	70	IPI00126940	70	Adenosine 5'-phosphotransferase;Adenosine kinase;Putative uncharacterized protein;Adenosine 5'-phosphotransferase;Adenosine kinase	Adk;Adk	P55264-1;P55264;Q3TZR1;Q8BMC5;Q8BWS6;Q99PB8;P55264-2	1	LFDELVKKFKVEY	0.0047279	97.431	_ELFDELVK(ac)K_	8	ELFDELVK(1)K	2	581.821	1.7659	1.1226	1.3693	0.92041
IPI00308217;IPI00265471	IPI00308217	284	IPI00308217	284	Adenylosuccinase;Adenylosuccinate lyase;Putative uncharacterized protein;Adenylosuccinate lyase	Adl;Adsl;Adsl;mCG_11489	P54822;Q3TMB8;Q8VCD4	1	MEEPFEKQQIGSS	8.02075e-07	94.922	_EM(ox)EEPFEK(ac)QQIGSSAM(ox)PYK_	8	EMEEPFEK(1)QQIGSSAMPYK	3	768.345	-0.19759	1.0669	1.1326	1.005	0.87219
IPI00308217;IPI00265471	IPI00308217	82	IPI00308217	82	Adenylosuccinase;Adenylosuccinate lyase;Putative uncharacterized protein;Adenylosuccinate lyase	Adl;Adsl;Adsl;mCG_11489	P54822;Q3TMB8;Q8VCD4	1	MAAEEEKRLRHDV	0.00180521	75.018	_SNLNNIDFQMAAEEEK(ac)R_	16	SNLNNIDFQMAAEEEK(1)R	3	684.321	0.68118	1.1617	1.1617
IPI00308217;IPI00265471	IPI00308217	415	IPI00308217	415	Adenylosuccinase;Adenylosuccinate lyase;Putative uncharacterized protein;Adenylosuccinate lyase	Adl;Adsl;Adsl;mCG_11489	P54822;Q3TMB8;Q8VCD4	1	QAAAVVKQEGGDN	0.0761231	27.964	_VLSQQAAAVVK(ac)QEGGDNDLIER_	11	VLSQQAAAVVK(1)QEGGDNDLIER	3	794.747	0.33291	0.97946	0.97946
IPI00135969	IPI00135969	419	IPI00135969	419	Adenylosuccinate synthetase isozyme 2;Adenylosuccinate synthetase, acidic isozyme;Adenylosuccinate synthetase, non-muscle isozyme;IMP--aspartate ligase 2;Adenylosuccinate synthetase	Adss;Adss2;mCG_14946	P46664;B9EIE9;Q8C909	1	SNARTFKELPVNA	0.0262531	79.633	_TFK(ac)ELPVNAQNYVR_	3	TFK(1)ELPVNAQNYVR	2	860.954	-0.93101	0.36124		0.36124
IPI00108780;IPI00622911	IPI00108780	177	IPI00108780	177	100 kDa coated vesicle protein A;Adapter-related protein complex 2 alpha-1 subunit;Adaptor protein complex AP-2 subunit alpha-1;Alpha1-adaptin;Alpha-adaptin A;AP-2 complex subunit alpha-1;Clathrin assembly protein complex 2 alpha-A large chain;Plasma membrane adaptor HA2/AP2 adaptin alpha A subunit;100 kDa coated vesicle protein A;Adapter-related protein complex 2 alpha-1 subunit;Adaptor protein …	Adtaa;Ap2a1;Clapa1;Adtaa;Ap2a1;Clapa1	P17426-1;P17426;P17426-2	1	CLLRLYKASPDLV	1.07295e-07	96.673	_LYK(ac)ASPDLVPM(ox)GEWTAR_	3	LYK(1)ASPDLVPMGEWTAR	2	996.498	0.17674	0.92179	0.93769	0.77287	0.92553
IPI00753321	IPI00753321	1386	IPI00753321	1386	Antigen containing epitope to monoclonal antibody MMS-85/12;Putative uncharacterized protein;A230054D04Rik protein;MKIAA1327 protein	AF013969;Bod1l;mKIAA1327	O35243;Q3TR39;Q3USW6;Q6P8H7;Q80TF0;Q8BHG7	1	SIPLADKSMSVTG	0.0985043	38.093	_ISIPLADK(ac)SM(ox)SVTGDNK_	8	ISIPLADK(1)SMSVTGDNK	2	917.467	0.84287	0.46283	0.46283
IPI00885322;IPI00845596;IPI00853902	IPI00885322	1810	IPI00885322	1810	Afadin;Protein Af-6;Afadin;Protein Af-6	Af6;Mllt4;Af6;Mllt4	Q9QZQ1-3;Q9QZQ1;Q9QZQ1-2	1	GQDVSDKVKASRK	3.12396e-11	108.56	_LFSQGQDVSDK(ac)VK_	11	LFSQGQDVSDK(1)VK	2	746.886	0.42748	1.7755	1.4979	2.1045
IPI00113246;IPI00881228	IPI00113246	817	IPI00113246	817	AF4/FMR2 family member 4;AF4/FMR2 family, member 4;Aff4 protein	Aff4;Alf4;Aff4;RP23-226J16.7-007	Q9ESC8;B7ZC43;B7ZNX0	1	AGPILSKDSKTEH	2.77645e-13	121.76	_DLLPSPAGPILSK(ac)DSK_	13	DLLPSPAGPILSK(1)DSK	3	560.645	0.00097679	1.6438	1.1267	1.6736	0.37679
IPI00420172;IPI00230359;IPI00420170;IPI00420171	IPI00420172	175	IPI00420172	175	Arf-GAP domain and FG repeats-containing protein 1;HIV-1 Rev-binding protein homolog;Nucleoporin-like protein RIP;Arf-GAP domain and FG repeats-containing protein 1;HIV-1 Rev-binding protein homolog;Nucleoporin-like protein RIP;Arf-GAP domain and FG repeats-containing protein 1;HIV-1 Rev-binding protein homolog;Nucleoporin-like protein RIP;Arf-GAP domain and FG repeats-containing protein 1;HIV-1 …	Agfg1;Hrb;Rip;Agfg1;Hrb;Rip;Agfg1;Hrb;Rip;Agfg1;Hrb;Rip	Q8K2K6-4;Q8K2K6;Q8K2K6-1;Q8K2K6-2;Q8K2K6-3	1	PALHLNKGTPSQS	8.35546e-09	85.35	_SLLGESAPALHLNK(ac)GTPSQSPVVGR_	14	SLLGESAPALHLNK(1)GTPSQSPVVGR	3	853.129	0.26373	0.35082	0.30462	0.40402	1.0407
IPI00162781	IPI00162781	40	IPI00162781	40	IP3R-binding protein released with inositol 1,4,5-trisphosphate;Putative adenosylhomocysteinase 2;S-adenosylhomocysteine hydrolase-like protein 1;S-adenosyl-L-homocysteine hydrolase 2	Ahcyl1;Irbit	Q80SW1	1	VTKAPKKQIQFAD	0.000271195	70.622	_K(ac)QIQFADDMQEFTK_	1	K(1)QIQFADDMQEFTK	2	885.922	-1.3064	0.75875		0.75875
IPI00111218	IPI00111218	385	IPI00111218	385	AHD-M1;Aldehyde dehydrogenase, mitochondrial;ALDH class 2;ALDH-E2;ALDHI;Putative uncharacterized protein;Aldehyde dehydrogenase 2, mitochondrial, isoform CRA_b	Ahd1;Ahd-1;Aldh2;mCG_16016	P47738;Q3TVM2;Q3U6I3;Q3U9J7;Q3UJW1;Q544B1	1	GQQEGAKLLCGGG	0.000857567	61.648	_SGQQEGAK(ac)LLCGGGAAADR_	8	SGQQEGAK(1)LLCGGGAAADR	3	629.971	1.3712	1.8677	1.8537	1.8817
IPI00553798	IPI00553798	2892	IPI00553798	2892	Ahnak protein;Putative uncharacterized protein;AHNAK	Ahnak	A0JLR7;A0PJF4;Q3UYW8;Q6UIL4;Q8BKS2;Q8BRB8;Q8CGE7;Q8VDN3	1	FSMPGFKGEGPEV	1.53101e-05	83.253	_FSMPGFK(ac)GEGPEVDVNLPK_	7	FSMPGFK(1)GEGPEVDVNLPK	2	1045.52	-1.1407	0.71712	0.68486	0.86721	0.90071
IPI00553798	IPI00553798	3344	IPI00553798	3344	Ahnak protein;Putative uncharacterized protein;AHNAK	Ahnak	A0JLR7;A0PJF4;Q3UYW8;Q6UIL4;Q8BKS2;Q8BRB8;Q8CGE7;Q8VDN3	1	FSMPGFKGEGPEV	7.33909e-09	103.67	_FSMPGFK(ac)GEGPEVDVSLPK_	7	FSMPGFK(1)GEGPEVDVSLPK	2	1032.01	-0.5795	0.81797	0.79425	0.88226
IPI00553798	IPI00553798	2016	IPI00553798	2016	Ahnak protein;Putative uncharacterized protein;AHNAK	Ahnak	A0JLR7;A0PJF4;Q3UYW8;Q6UIL4;Q8BKS2;Q8BRB8;Q8CGE7;Q8VDN3	1	LECPDAKLKGPKF	3.53768e-08	87.24	_GPSVDVEVPDVDLECPDAK(ac)LK_	19	GPSVDVEVPDVDLECPDAK(1)LK	3	775.382	0.47031	0.97849		0.97849
IPI00553798	IPI00553798	2575	IPI00553798	2575	Ahnak protein;Putative uncharacterized protein;AHNAK	Ahnak	A0JLR7;A0PJF4;Q3UYW8;Q6UIL4;Q8BKS2;Q8BRB8;Q8CGE7;Q8VDN3	1	DIDLNLKGPKVKG	0.000526291	71.548	_ISM(ox)PDIDLNLK(ac)GPK_	11	ISMPDIDLNLK(1)GPK	3	533.62	0.41792	1.0714	1.0394	1.1044
IPI00553798	IPI00553798	1775	IPI00553798	1775	Ahnak protein;Putative uncharacterized protein;AHNAK	Ahnak	A0JLR7;A0PJF4;Q3UYW8;Q6UIL4;Q8BKS2;Q8BRB8;Q8CGE7;Q8VDN3	1	DVDLHLKGPKVKG	0.22638	35.118	_ISM(ox)PDVDLHLK(ac)GPK_	11	ISMPDVDLHLK(1)GPK	3	536.62	-0.16774	1.4611	1.4611
IPI00553798	IPI00553798	503	IPI00553798	503	Ahnak protein;Putative uncharacterized protein;AHNAK	Ahnak	A0JLR7;A0PJF4;Q3UYW8;Q6UIL4;Q8BKS2;Q8BRB8;Q8CGE7;Q8VDN3	1	PEMIIQKPKISMQ	0.000295133	103.7	_TPEMIIQK(ac)PK_	8	TPEMIIQK(1)PK	2	613.844	-0.56991	0.82574	0.77153	0.85682
IPI00553798	IPI00553798	3937	IPI00553798	3937	Ahnak protein;Putative uncharacterized protein;AHNAK	Ahnak	A0JLR7;A0PJF4;Q3UYW8;Q6UIL4;Q8BKS2;Q8BRB8;Q8CGE7;Q8VDN3	1	KVEGDLKGPEVDI	2.44946e-17	106.01	_VEGDLK(ac)GPEVDIK_	6	VEGDLK(1)GPEVDIK	2	720.883	0.28388	1.1835	1.0799	1.2971
IPI00553798	IPI00553798	680	IPI00553798	680	Ahnak protein;Putative uncharacterized protein;AHNAK	Ahnak	A0JLR7;A0PJF4;Q3UYW8;Q6UIL4;Q8BKS2;Q8BRB8;Q8CGE7;Q8VDN3	1	MEGLGGKLKGPDI	9.52514e-13	110.04	_VNVEAPNVNM(ox)EGLGGK(ac)LK_	16	VNVEAPNVNMEGLGGK(1)LK	3	643.003	0.97703	0.94262	0.78549	1.1312	1.3999
IPI00553798;IPI00605894	IPI00553798	1391	IPI00553798	1391	Ahnak protein;Putative uncharacterized protein;AHNAK;Desmoyokin;AHNAK	Ahnak;Ahnak	A0JLR7;A0PJF4;Q3UYW8;Q6UIL4;Q8BKS2;Q8BRB8;Q8CGE7;Q8VDN3;Q61484;Q6UL10	1	FSMPGFKAEGPEV	3.56735e-05	82.121	_FSMPGFK(ac)AEGPEVDVNLPK_	7	FSMPGFK(1)AEGPEVDVNLPK	3	702.019	-0.36024	0.81292	0.73488	0.92042	0.75493
IPI00553798;IPI00605894	IPI00553798	762	IPI00553798	762	Ahnak protein;Putative uncharacterized protein;AHNAK;Desmoyokin;AHNAK	Ahnak;Ahnak	A0JLR7;A0PJF4;Q3UYW8;Q6UIL4;Q8BKS2;Q8BRB8;Q8CGE7;Q8VDN3;Q61484;Q6UL10	1	FSVPGFKAEGPEV	0.000746833	63.145	_FSVPGFK(ac)AEGPEVDVNLPK_	7	FSVPGFK(1)AEGPEVDVNLPK	3	691.361	2.3197	1.1886		1.1886
IPI00553798;IPI00605894	IPI00553798	1328	IPI00553798	1328	Ahnak protein;Putative uncharacterized protein;AHNAK;Desmoyokin;AHNAK	Ahnak;Ahnak	A0JLR7;A0PJF4;Q3UYW8;Q6UIL4;Q8BKS2;Q8BRB8;Q8CGE7;Q8VDN3;Q61484;Q6UL10	1	MPDLHLKGPKVKG	0.0048465	57.019	_ISMPDLHLK(ac)GPK_	9	ISMPDLHLK(1)GPK	3	459.923	0.47474	1.0841	1.0841
IPI00553798;IPI00605894	IPI00553798	1048	IPI00553798	1048	Ahnak protein;Putative uncharacterized protein;AHNAK;Desmoyokin;AHNAK	Ahnak;Ahnak	A0JLR7;A0PJF4;Q3UYW8;Q6UIL4;Q8BKS2;Q8BRB8;Q8CGE7;Q8VDN3;Q61484;Q6UL10	1	LEGPEGKLKGPKF	0.00649406	42.382	_LDISAPDLNLEGPEGK(ac)LK_	16	LDISAPDLNLEGPEGK(1)LK	2	976.023	1.0352	0.92688	0.8759	1.0369	0.97988
IPI00553798;IPI00605894	IPI00553798	1302	IPI00553798	1302	Ahnak protein;Putative uncharacterized protein;AHNAK;Desmoyokin;AHNAK	Ahnak;Ahnak	A0JLR7;A0PJF4;Q3UYW8;Q6UIL4;Q8BKS2;Q8BRB8;Q8CGE7;Q8VDN3;Q61484;Q6UL10	1	IEGPDAKLKGPKF	0.000168457	80.545	_VDIDVPDVNIEGPDAK(ac)LK_	16	VDIDVPDVNIEGPDAK(1)LK	2	990.02	-0.52985	1.2234	0.91358	1.2451
IPI00553798;IPI00605894	IPI00553798	1680	IPI00553798	1680	Ahnak protein;Putative uncharacterized protein;AHNAK;Desmoyokin;AHNAK	Ahnak;Ahnak	A0JLR7;A0PJF4;Q3UYW8;Q6UIL4;Q8BKS2;Q8BRB8;Q8CGE7;Q8VDN3;Q61484;Q6UL10	1	IEGPEGKLKGPKF	0.00161638	65.943	_VDIDVPDVNIEGPEGK(ac)LK_	16	VDIDVPDVNIEGPEGK(1)LK	3	660.349	0.031716	1.0572	0.91358	1.2234	0.20299
IPI00553798;IPI00605894	IPI00553798	799	IPI00553798	799	Ahnak protein;Putative uncharacterized protein;AHNAK;Desmoyokin;AHNAK	Ahnak;Ahnak	A0JLR7;A0PJF4;Q3UYW8;Q6UIL4;Q8BKS2;Q8BRB8;Q8CGE7;Q8VDN3;Q61484;Q6UL10	1	IEGSEGKLKGHKF	0.000744176	71.781	_VEVSAPDVSIEGSEGK(ac)LK_	16	VEVSAPDVSIEGSEGK(1)LK	2	943.491	0.13423	0.72364	0.63039	0.9058
IPI00553798;IPI00605894	IPI00553798	1076	IPI00553798	1076	Ahnak protein;Putative uncharacterized protein;AHNAK;Desmoyokin;AHNAK	Ahnak;Ahnak	A0JLR7;A0PJF4;Q3UYW8;Q6UIL4;Q8BKS2;Q8BRB8;Q8CGE7;Q8VDN3;Q61484;Q6UL10	1	DVDLDLKGPKMKG	0.00228281	62.042	_VSLPDVDLDLK(ac)GPK_	11	VSLPDVDLDLK(1)GPK	2	769.427	-0.70121	1.0593	1.0593
IPI00890036;IPI00131277;IPI00625415	IPI00890036	92	IPI00890036	92	Aryl hydrocarbon receptor;Putative uncharacterized protein;Putative uncharacterized protein;Aryl hydrocarbon receptor;DNA sequence, exon 1 and 5' end of cds.	Ahr;Ahr	P30561;Q3U2B1;Q6DLW6;Q6DLW7;Q6DLW8;Q6DLW9;Q6DLX0;Q3U5D9;Q6DLX1;Q6DLX2;Q6DLX3;Q6DLX4;Q6LEC9	1	PVQKTVKPIPAEG	0.0233914	50.284	_TVK(ac)PIPAEGIK_	3	TVK(1)PIPAEGIK	2	597.858	0.60458	0.60325	0.60325
IPI00153740	IPI00153740	212	IPI00153740	212	Activator of 90 kDa heat shock protein ATPase homolog 1;Putative uncharacterized protein	Ahsa1	Q8BK64;Q3TL79	1	TCKITLKETFLTS	2.93148e-35	110.35	_ITLK(ac)ETFLTSPEELYR_	4	ITLK(1)ETFLTSPEELYR	3	661.354	2.8092	0.49132	0.49132		0.7976
IPI00828748;IPI00874955;IPI00553357;IPI00321646	IPI00828748	1437	IPI00828748	1437	Novel protein containing 10 HEAT domains;Putative uncharacterized protein;Proteasome-associated protein ECM29 homolog;Novel protein containing 10 HEAT domains;Proteasome-associated protein ECM29 homolog	AI314180;RP23-211P15.1;RP23-211P15.1-001;Ecm29;Kiaa0368;AI314180;RP23-211P15.1;RP23-211P15.1-004;Ecm29;Kiaa0368	A2ALW0;Q8C9Q5;Q6PDI5-2;Q6PDI5;A2ALV7;Q6PDI5-1	1	TEKLLQKLNGWYM	2.49417e-06	90.653	_LLQK(ac)LNGWYM(ox)EK_	4	LLQK(1)LNGWYMEK	3	527.61	-1.5835	0.57409	0.82492	0.50695	0.79497
IPI00828748;IPI00874955;IPI00553357;IPI00321646;IPI00648871	IPI00828748	547	IPI00828748	547	Novel protein containing 10 HEAT domains;Putative uncharacterized protein;Proteasome-associated protein ECM29 homolog;Novel protein containing 10 HEAT domains;Proteasome-associated protein ECM29 homolog;Novel protein containing 10 HEAT domains	AI314180;RP23-211P15.1;RP23-211P15.1-001;Ecm29;Kiaa0368;AI314180;RP23-211P15.1;RP23-211P15.1-004;Ecm29;Kiaa0368;AI314180;RP23-211P15.1;RP23-211P15.1-005	A2ALW0;Q8C9Q5;Q6PDI5-2;Q6PDI5;A2ALV7;Q6PDI5-1;A2ALV6	1	KKESASKQMPSFP	0.105496	29.766	_ESASK(ac)QM(ox)PSFPEMVYYIQEK_	5	ESASK(1)QMPSFPEMVYYIQEK	3	817.38	1.4565	1.0251	1.0251
IPI00129577;IPI00776047	IPI00129577	243	IPI00129577	243	Apoptosis-inducing factor 1, mitochondrial;Programmed cell death protein 8;Apoptosis-inducing factor, mitochondrion-associated 1;Programmed cell death 8;Apoptosis-inducing factor short isoform 2;Apoptosis-inducing factor, mitochondrion-associated 1;Apoptosis-inducing factor short isoform 1	Aif;Aifm1;Pdcd8;mCG_5046;RP23-35N5.1-001;Aifm1;RP23-35N5.1-002;Pdcd8	Q9Z0X1;B1AU24;Q1L6K5;B1AU25;Q2QKE3	1	VRGNMVKLNDGSQ	0.0569595	43.914	_GNM(ox)VK(ac)LNDGSQITFEK_	5	GNMVK(1)LNDGSQITFEK	3	613.637	-1.056	1.8318	1.8318
IPI00132194	IPI00132194	72	IPI00132194	72	Aminoacyl tRNA synthase complex-interacting multifunctional protein 1;Endothelial monocyte-activating polypeptide 2;Endothelial monocyte-activating polypeptide II;Multisynthase complex auxiliary component p43;Small inducible cytokine subfamily E member 1;Putative uncharacterized protein	Aimp1;Emap2;Scye1	P31230;Q3TUZ1;Q3UZG4;Q8C2U7	1	KEIEELKQELILA	7.33722e-10	80.156	_EIEELK(ac)QELILAEIHNGVEQVR_	6	EIEELK(1)QELILAEIHNGVEQVR	3	877.804	-0.60197	0.64812		0.64812	0.85556
IPI00132194	IPI00132194	269	IPI00132194	269	Aminoacyl tRNA synthase complex-interacting multifunctional protein 1;Endothelial monocyte-activating polypeptide 2;Endothelial monocyte-activating polypeptide II;Multisynthase complex auxiliary component p43;Small inducible cytokine subfamily E member 1;Putative uncharacterized protein	Aimp1;Emap2;Scye1	P31230;Q3TUZ1;Q3UZG4;Q8C2U7	1	FPGEPDKELNPKK	0.000871907	78.069	_ITFDAFPGEPDK(ac)ELNPK_	12	ITFDAFPGEPDK(1)ELNPK	2	980.489	-2.1106	0.97895	1.0275	0.8451	0.67231
IPI00221769	IPI00221769	189	IPI00221769	189	Adenylate kinase 3;Adenylate kinase 3 alpha-like 1;GTP:AMP phosphotransferase mitochondrial;Putative uncharacterized protein	Ak3;Ak3l;Ak3l1;Akl3l	Q9WTP7;Q9D8W6	1	VLQYYQKKGVLET	0.0161856	56.527	_AYEAQTEPVLQYYQK(ac)K_	15	AYEAQTEPVLQYYQK(1)K	3	667.67	-0.95066	1.1012	1.1012		0.74307
IPI00221769	IPI00221769	34	IPI00221769	34	Adenylate kinase 3;Adenylate kinase 3 alpha-like 1;GTP:AMP phosphotransferase mitochondrial;Putative uncharacterized protein	Ak3;Ak3l;Ak3l1;Akl3l	Q9WTP7;Q9D8W6	1	TKHFELKHLSSGD	1.05229e-30	184.21	_HFELK(ac)HLSSGDLLR_	5	HFELK(1)HLSSGDLLR	2	847.455	0.043174	0.96036	1.0196	0.96036
IPI00221769;IPI00918523	IPI00221769	165	IPI00221769	165	Adenylate kinase 3;Adenylate kinase 3 alpha-like 1;GTP:AMP phosphotransferase mitochondrial;Putative uncharacterized protein	Ak3;Ak3l;Ak3l1;Akl3l	Q9WTP7;Q9D8W6	1	IQREDDKPETVIK	0.0410843	31.473	_TVGIDDLTGEPLIQREDDK(ac)PETVIK_	19	TVGIDDLTGEPLIQREDDK(1)PETVIK	3	941.826	0.10986	1.5836	1.5836
IPI00466128	IPI00466128	263	IPI00466128	263	Alcohol dehydrogenase [NADP+];Aldehyde reductase;Aldo-keto reductase family 1 member A1;Putative uncharacterized protein;Aldo-keto reductase family 1, member A4 (Aldehyde reductase)	Akr1a1;Akr1a4;RP23-177C18.1-001	Q9JII6;Q3UJW9;Q540D7;Q80XJ7	1	KVICIPKSINPSR	0.000165247	77.64	_VICIPK(ac)SINPSR_	6	VICIPK(1)SINPSR	2	713.398	-2.2337	0.6163	0.91762	0.61297
IPI00466128;IPI00649072;IPI00855205	IPI00466128	127	IPI00466128	127	Alcohol dehydrogenase [NADP+];Aldehyde reductase;Aldo-keto reductase family 1 member A1;Putative uncharacterized protein;Aldo-keto reductase family 1, member A4 (Aldehyde reductase);Aldo-keto reductase family 1, member A4 (Aldehyde reductase);Aldehyde reductase	Akr1a1;Akr1a4;RP23-177C18.1-001;Akr1a4;RP23-177C18.1-003	Q9JII6;Q3UJW9;Q540D7;Q80XJ7;B1AXW3;Q810X5	1	GDNPFPKNADGTV	9.94047e-14	111.79	_GDNPFPK(ac)NADGTVR_	7	GDNPFPK(1)NADGTVR	3	510.583	-0.44775	0.63576	0.81697	0.49768
IPI00223757	IPI00223757	222	IPI00223757	222	Aldehyde reductase;Aldose reductase;Putative uncharacterized protein;MCG6067, isoform CRA_b;Aldo-keto reductase family 1, member B3 (Aldose reductase)	Akr1b1;Akr1b3;Aldor1;Aldr1;mCG_6067	P45376;Q3TCL2;Q3UDY1;Q5U415	1	PDRPWAKPEDPSL	2.60004e-05	44.931	_GIVVTAYSPLGSPDRPWAK(ac)PEDPSLLEDPR_	19	GIVVTAYSPLGSPDRPWAK(1)PEDPSLLEDPR	4	826.927	-1.6548	1.7224		1.7224
IPI00848627;IPI00556735;IPI00323969;IPI00124450;IPI00228306	IPI00848627	276	IPI00848627	276	Akt1 protein;Protein kinase B-alpha;Putative uncharacterized protein;Thymoma viral proto-oncogene 1;Thymoma viral proto-oncogene 1, isoform CRA_a;AKT1 kinase;Protein kinase B;Proto-oncogene c-Akt;RAC-alpha serine/threonine-protein kinase;RAC-PK-alpha;Thymoma viral proto-oncogene;Protein kinase Akt-3;Protein kinase B gamma;RAC-gamma serine/threonine-protein kinase;RAC-PK-gamma;Thymoma viral proto-…	Akt1;mCG_15405;Akt;Akt1;Rac;Akt3;Akt3	A4FUQ9;Q6GSA6;Q8BS26;P31750;Q9WUA6-1;Q9WUA6;Q6NXW0;Q8C6X4;Q9WUA6-2	1	VVYRDLKLENLML	0.00416385	64.439	_DLK(ac)LENLMLDK_	3	DLK(1)LENLMLDK	2	687.371	0.48407	0.65931	0.65931
IPI00408986	IPI00408986	259	IPI00408986	259	Acyl-CoA:lysocardiolipin acyltransferase 1;Lysocardiolipin acyltransferase 1;Lclat1 protein;Lysocardiolipin acyltransferase;MCG5412	Alcat1;Gm91;Lclat1;Lycat;mCG_5412;RP23-294D3.1-001	Q3UN02;B0V2Q7	1	DSLPTSKEDLQLW	5.48811e-05	80.609	_YPADSLPTSK(ac)EDLQLWCHR_	10	YPADSLPTSK(1)EDLQLWCHR	3	786.711	-0.85521	0.24098	0.24098	0.23489	0.84319
IPI00944043;IPI00129350;IPI00221398	IPI00944043	347	IPI00944043	347	Putative uncharacterized protein;Aldehyde dehydrogenase 18 family, member A1;Aldehyde dehydrogenase 18 family, member A1, isoform CRA_a;Aldehyde dehydrogenase family 18 member A1;Delta-1-pyrroline-5-carboxylate synthase;Gamma-glutamyl kinase;Gamma-glutamyl phosphate reductase;Glutamate 5-kinase;Glutamate-5-semialdehyde dehydrogenase;Glutamyl-gamma-semialdehyde dehydrogenase;Aldehyde dehydrogenase…	Aldh18a1;mCG_2370;Aldh18a1;P5cs;Pycs;Aldh18a1;P5cs;Pycs	Q3TWN8;Q3UGW8;Q3UZ27;Q8BGM2;Q9Z110-1;Q9Z110;Q9Z110-2	1	TDIVEGKKVGTFF	0.0112374	49.31	_VSGHVITDIVEGK(ac)K_	13	VSGHVITDIVEGK(1)K	3	508.619	0.19718	0.84989	0.9733	0.74212	0.80757
IPI00169472	IPI00169472	70	IPI00169472	70	Aldehyde dehydrogenase family 1 member L2;Probable 10-formyltetrahydrofolate dehydrogenase ALDH1L2	Aldh1l2	Q8K009	1	LALAAEKDGTPVF	3.95505e-13	119.31	_ADPLALAAEK(ac)DGTPVFK_	10	ADPLALAAEK(1)DGTPVFK	2	892.975	3.169	0.18251	0.18251		0.96074
IPI00169472;IPI00858223	IPI00169472	724	IPI00169472	724	Aldehyde dehydrogenase family 1 member L2;Probable 10-formyltetrahydrofolate dehydrogenase ALDH1L2	Aldh1l2	Q8K009	1	GAVFFNKGENCIA	0.0023827	65.716	_M(ox)GM(ox)GAVFFNK(ac)GENCIAAGR_	10	MGMGAVFFNK(1)GENCIAAGR	3	701.985	0.49776	0.17102	0.17102
IPI00169472;IPI00858223	IPI00169472	903	IPI00169472	903	Aldehyde dehydrogenase family 1 member L2;Probable 10-formyltetrahydrofolate dehydrogenase ALDH1L2	Aldh1l2	Q8K009	1	KQSGFGKDLGEEA	1.73187e-85	224.59	_QSGFGK(ac)DLGEEALNEYLK_	6	QSGFGK(1)DLGEEALNEYLK	2	1020.5	-0.77726	0.18781		0.18781	1.572
IPI00169472;IPI00858223	IPI00169472	177	IPI00169472	177	Aldehyde dehydrogenase family 1 member L2;Probable 10-formyltetrahydrofolate dehydrogenase ALDH1L2	Aldh1l2	Q8K009	1	QRSCDVKPNDTVD	0.00073475	92.063	_SCDVK(ac)PNDTVDSLYNR_	5	SCDVK(1)PNDTVDSLYNR	3	642.295	1.6168	0.39273	0.39273	0.35019
IPI00169472;IPI00858223	IPI00169472	227	IPI00169472	227	Aldehyde dehydrogenase family 1 member L2;Probable 10-formyltetrahydrofolate dehydrogenase ALDH1L2	Aldh1l2	Q8K009	1	TYEGIQKKENAEV	0.000838988	79.81	_TPQPEEGATYEGIQK(ac)K_	15	TPQPEEGATYEGIQK(1)K	3	606.635	0.3745	0.24637	0.24637		2.0516
IPI00169472	IPI00169472	57	IPI00169472	57	Aldehyde dehydrogenase family 1 member L2;Probable 10-formyltetrahydrofolate dehydrogenase ALDH1L2	Aldh1l2	Q8K009	1	VFTVPDKDGKADP	7.9164e-08	95.018	_VVGVFTVPDK(ac)DGK_	10	VVGVFTVPDK(1)DGK	2	701.882	0.6596	0.1844	0.1844
IPI00461964	IPI00461964	129	IPI00461964	129	Aldehyde dehydrogenase family 6 member A1;Methylmalonate-semialdehyde dehydrogenase [acylating], mitochondrial;Aldh6a1 protein	Aldh6a1	Q9EQ20;Q1LZK2;Q8K0L1	1	ITLEQGKTLADAE	5.01617e-06	89.261	_LITLEQGK(ac)TLADAEGDVFR_	8	LITLEQGK(1)TLADAEGDVFR	3	706.707	0.53009	1.5002	1.5002		1.1649
IPI00461964	IPI00461964	364	IPI00461964	364	Aldehyde dehydrogenase family 6 member A1;Methylmalonate-semialdehyde dehydrogenase [acylating], mitochondrial;Aldh6a1 protein	Aldh6a1	Q9EQ20;Q1LZK2;Q8K0L1	1	LITPQAKERVCNL	8.93095e-08	57.248	_VNAGDQPGADLGPLITPQAK(ac)ER_	20	VNAGDQPGADLGPLITPQAK(1)ER	3	763.733	-0.56098	1.4746	1.3455	1.6161	0.99743
IPI00124372	IPI00124372	327	IPI00124372	327	4-trimethylaminobutyraldehyde dehydrogenase;Aldehyde dehydrogenase family 9 member A1;Gamma-aminobutyraldehyde dehydrogenase;Putative uncharacterized protein	Aldh9a1;ABALDH	Q9JLJ2;A7VL18;Q3TG52;Q3THE7;Q3TMT4;Q3U367;Q3UDG0;Q3V1N7;Q9CRH9	1	QKEIADKFINEVV	0.00881266	53.967	_EIADK(ac)FINEVVK_	5	EIADK(1)FINEVVK	2	723.896	0.64399	1.2297	1.2297		0.61306
IPI00124372	IPI00124372	54	IPI00124372	54	4-trimethylaminobutyraldehyde dehydrogenase;Aldehyde dehydrogenase family 9 member A1;Gamma-aminobutyraldehyde dehydrogenase;Putative uncharacterized protein	Aldh9a1;ABALDH	Q9JLJ2;A7VL18;Q3TG52;Q3THE7;Q3TMT4;Q3U367;Q3UDG0;Q3V1N7;Q9CRH9	1	DASGTEKAFEPAT	0.0502533	34.721	_VEPVDASGTEK(ac)AFEPATGR_	11	VEPVDASGTEK(1)AFEPATGR	3	668.329	2.0239	1.0154	1.0154		0.68697
IPI00856379;IPI00221402;IPI00858310;IPI00119458	IPI00856379	254	IPI00856379	254	Fructose-bisphosphate aldolase;Aldolase 1;Fructose-bisphosphate aldolase A;Muscle-type aldolase;Fructose-bisphosphate aldolase;Aldolase 3;Brain-type aldolase;Fructose-bisphosphate aldolase C;Scrapie-responsive protein 2;Zebrin II;Fructose-bisphosphate aldolase	Aldoa;mCG_22383;Aldo1;Aldoa;mCG_22383;Aldo3;Aldoc;Scrg2;mCG_10805;RP23-185A18.14-001	A6ZI44;Q6NY00;P05064;Q5FWB7;P05063;B1AQE0	1	DGDHDLKRCQYVT	0.0114346	33.548	_YASICQQNGIVPIVEPEILPDGDHDLK(ac)R_	27	YASICQQNGIVPIVEPEILPDGDHDLK(1)R	3	1073.54	-0.059251	0.37339		0.37339
IPI00856379;IPI00221402;IPI00856272;IPI00649880	IPI00856379	376	IPI00856379	376	Fructose-bisphosphate aldolase;Aldolase 1;Fructose-bisphosphate aldolase A;Muscle-type aldolase;Fructose-bisphosphate aldolase;Fructose-bisphosphate aldolase;Fructose-bisphosphate aldolase	Aldoa;mCG_22383;Aldo1;Aldoa;mCG_22383;Aldoart1;Aldoa	A6ZI44;Q6NY00;P05064;Q5FWB7;A6ZI46;Q9CPQ9	1	GKKENLKAAQEEY	0.212859	36.284	_ENLK(ac)AAQEEYIK_	4	ENLK(1)AAQEEYIK	2	739.38	-3.665	0.26264	0.26264		0.81575
IPI00856379;IPI00221402;IPI00856272;IPI00649880;IPI00858310;IPI00133580;IPI00856247;IPI00856415	IPI00856379	165	IPI00856379	165	Fructose-bisphosphate aldolase;Aldolase 1;Fructose-bisphosphate aldolase A;Muscle-type aldolase;Fructose-bisphosphate aldolase;Fructose-bisphosphate aldolase;Fructose-bisphosphate aldolase;Fructose-bisphosphate aldolase	Aldoa;mCG_22383;Aldo1;Aldoa;mCG_22383;Aldoart1;Aldoa;Aldoart2	A6ZI44;Q6NY00;P05064;Q5FWB7;A6ZI46;Q9CPQ9;A6ZI47	1	VGIKVDKGVVPLA	1.23097e-74	179.47	_VDK(ac)GVVPLAGTNGETTTQGLDGLSER_	3	VDK(1)GVVPLAGTNGETTTQGLDGLSER	3	886.119	0.89253	0.50576	0.58824	0.43484	0.96074
IPI00856379;IPI00221402;IPI00856272;IPI00649880;IPI00858310;IPI00133580;IPI00119458	IPI00856379	201	IPI00856379	201	Fructose-bisphosphate aldolase;Aldolase 1;Fructose-bisphosphate aldolase A;Muscle-type aldolase;Fructose-bisphosphate aldolase;Fructose-bisphosphate aldolase;Fructose-bisphosphate aldolase;Fructose-bisphosphate aldolase;Aldolase 3;Brain-type aldolase;Fructose-bisphosphate aldolase C;Scrapie-responsive protein 2;Zebrin II;Fructose-bisphosphate aldolase	Aldoa;mCG_22383;Aldo1;Aldoa;mCG_22383;Aldoart1;Aldoa;Aldoart2;Aldo3;Aldoc;Scrg2;mCG_10805;RP23-185A18.14-001	A6ZI44;Q6NY00;P05064;Q5FWB7;A6ZI46;Q9CPQ9;A6ZI47;P05063;B1AQE0	1	DGADFAKWRCVLK	5.15711e-11	179.37	_DGADFAK(ac)WR_	7	DGADFAK(1)WR	2	554.265	0.14602	0.4754	0.4754	0.48691
IPI00856379;IPI00221402;IPI00858310;IPI00133580;IPI00856247;IPI00856415	IPI00856379	96	IPI00856379	96	Fructose-bisphosphate aldolase;Aldolase 1;Fructose-bisphosphate aldolase A;Muscle-type aldolase;Fructose-bisphosphate aldolase;Fructose-bisphosphate aldolase	Aldoa;mCG_22383;Aldo1;Aldoa;mCG_22383;Aldoart2	A6ZI44;Q6NY00;P05064;Q5FWB7;A6ZI47	1	STGSIAKRLQSIG	9.50568e-33	159.5	_GILAADESTGSIAK(ac)R_	14	GILAADESTGSIAK(1)R	2	765.91	1.2431	0.58186	0.74221	0.44575	0.96943
IPI00119042;IPI00230668;IPI00403983	IPI00119042	543	IPI00119042	543	Class A helix-loop-helix transcription factor ME1;DNA-binding protein HTF4;E-box-binding protein;Transcription factor 12;Transcription factor HTF-4;Class A helix-loop-helix transcription factor ME1;DNA-binding protein HTF4;E-box-binding protein;Transcription factor 12;Transcription factor HTF-4;Putative uncharacterized protein;Tcf12 protein;Putative uncharacterized protein	Alf1;Meb;Tcf12;Alf1;Meb;Tcf12;Tcf12	Q61286-1;Q61286;Q61286-2;Q3TE72;Q3UZ69;Q8K1X3;Q3UXQ3;Q3UZA4;Q8BP24	1	VVPTEIKTENKEK	4.80329e-05	54.368	_GGVQNQSGSVVPTEIK(ac)TENK_	16	GGVQNQSGSVVPTEIK(1)TENK	3	705.362	-0.43878	0.96435	0.96435
IPI00114407;IPI00377350;IPI00122339	IPI00114407	233	IPI00114407	233	Ally of AML-1 and LEF-1;REF1-I;RNA and export factor-binding protein 1;THO complex subunit 4;Transcriptional coactivator Aly/REF;RNA and export factor-binding protein 2;Ally of AML-1 and LEF-1;REF1-I;RNA and export factor-binding protein 1;THO complex subunit 4;Transcriptional coactivator Aly/REF	Aly;Ref1;Refbp1;Thoc4;Ref2;Refbp2;Aly;Ref1;Refbp1;Thoc4	O08583-1;O08583;Q9JJW6-2;Q9JJW6;O08583-2	1	GTGRNSKQQLSAE	6.41364e-09	94.632	_NSK(ac)QQLSAEELDAQLDAYNAR_	3	NSK(1)QQLSAEELDAQLDAYNAR	3	802.723	2.2164	0.74854	0.74854		1.3321
IPI00323465;IPI00856935	IPI00323465	43	IPI00323465	43	Amidohydrolase domain-containing protein 2;GlcNAc 6-P deacetylase;Putative N-acetylglucosamine-6-phosphate deacetylase	Amdhd2	Q8JZV7	1	RILDPEKLFFEER	0.112857	70.977	_ILDPEK(ac)LFFEER_	6	ILDPEK(1)LFFEER	2	789.414	-0.32561	0.0206		0.0206
IPI00115564	IPI00115564	199	IPI00115564	199	Adenine nucleotide translocator 1;ADP,ATP carrier protein 1;ADP,ATP carrier protein, heart/skeletal muscle isoform T1;ADP/ATP translocase 1;mANC1;Solute carrier family 25 member 4;Putative uncharacterized protein	Anc1;Ant1;Slc25a4	P48962;Q8BVI9	1	GVYDTAKGMLPDP	2.9517e-08	101.53	_AAYFGVYDTAK(ac)GMLPDPK_	11	AAYFGVYDTAK(1)GMLPDPK	3	662.661	1.0412	0.80933	1.1968	0.75352
IPI00115564	IPI00115564	23	IPI00115564	23	Adenine nucleotide translocator 1;ADP,ATP carrier protein 1;ADP,ATP carrier protein, heart/skeletal muscle isoform T1;ADP/ATP translocase 1;mANC1;Solute carrier family 25 member 4;Putative uncharacterized protein	Anc1;Ant1;Slc25a4	P48962;Q8BVI9	1	IAAAVSKTAVAPI	1.39036e-30	144.5	_DFLAGGIAAAVSK(ac)TAVAPIER_	13	DFLAGGIAAAVSK(1)TAVAPIER	3	700.388	-2.1791	1.1146	1.1594	0.72942	0.82537
IPI00115564	IPI00115564	166	IPI00115564	166	Adenine nucleotide translocator 1;ADP,ATP carrier protein 1;ADP,ATP carrier protein, heart/skeletal muscle isoform T1;ADP/ATP translocase 1;mANC1;Solute carrier family 25 member 4;Putative uncharacterized protein	Anc1;Ant1;Slc25a4	P48962;Q8BVI9	1	CLTKIFKSDGLKG	0.219686	43.246	_IFK(ac)SDGLK_	3	IFK(1)SDGLK	2	475.271	0.64767	1.2413		1.2413
IPI00115564	IPI00115564	63	IPI00115564	63	Adenine nucleotide translocator 1;ADP,ATP carrier protein 1;ADP,ATP carrier protein, heart/skeletal muscle isoform T1;ADP/ATP translocase 1;mANC1;Solute carrier family 25 member 4;Putative uncharacterized protein	Anc1;Ant1;Slc25a4	P48962;Q8BVI9	1	CVVRIPKEQGFLS	0.000286101	73.881	_IPK(ac)EQGFLSFWR_	3	IPK(1)EQGFLSFWR	3	517.277	-2.11	0.80369	0.80369
IPI00115564	IPI00115564	96	IPI00115564	96	Adenine nucleotide translocator 1;ADP,ATP carrier protein 1;ADP,ATP carrier protein, heart/skeletal muscle isoform T1;ADP/ATP translocase 1;mANC1;Solute carrier family 25 member 4;Putative uncharacterized protein	Anc1;Ant1;Slc25a4	P48962;Q8BVI9	1	AFKDKYKQIFLGG	2.53508e-23	192.21	_YK(ac)QIFLGGVDR_	2	YK(1)QIFLGGVDR	2	669.364	-0.46833	0.75848	1.0645	0.73401	0.73344
IPI00115564;IPI00127841;IPI00462250;IPI00658303;IPI00265371	IPI00115564;IPI00127841;IPI00265371	92;92;105	IPI00127841	92	Adenine nucleotide translocator 1;ADP,ATP carrier protein 1;ADP,ATP carrier protein, heart/skeletal muscle isoform T1;ADP/ATP translocase 1;mANC1;Solute carrier family 25 member 4;Putative uncharacterized protein;Adenine nucleotide translocator 2;ADP,ATP carrier protein 2;ADP/ATP translocase 2;Solute carrier family 25 member 5;MCG11560;Putative uncharacterized protein;Solute carrier family 25, me…	Anc1;Ant1;Slc25a4;Ant2;Slc25a5;mCG_11560;RP23-286I5.1-001;Aac4;Ant4;Sfec;Slc25a31;mCG_6466	P48962;Q8BVI9;P51881;Q545A2;Q3V132;B2RTC8	1	ALNFAFKDKYKEL;ALNFAFKDKYKQI	7.65537e-31	186.16	_YFPTQALNFAFK(ac)DK_	12	YFPTQALNFAFK(1)DK	3	577.963	-0.40524	0.86729	1.0606	0.75055
IPI00172197	IPI00172197	366	IPI00172197	366	Actin-binding protein anillin;Anln protein	Anln	Q8K298;Q05CD5	1	PGGRGIKPFLERF	0.0631901	61.999	_GIK(ac)PFLER_	3	GIK(1)PFLER	2	501.293	0.89339	1.7006	1.7006		4.0639
IPI00113536;IPI00831258;IPI00850695	IPI00113536	110	IPI00113536	110	Acidic leucine-rich nuclear phosphoprotein 32 family member B;Proliferation-related acidic leucine-rich protein PAL31;Acidic leucine-rich nuclear phosphoprotein 32 family member B;Proliferation-related acidic leucine-rich protein PAL31;Putative uncharacterized protein	Anp32b;Pal31;Anp32b;Pal31	Q9EST5-2;Q9EST5;Q9EST5-1;Q3UW32	1	STLEPLKRLDCLK	0.00806158	64.297	_DISTLEPLK(ac)R_	9	DISTLEPLK(1)R	3	405.231	-0.19977	1.1299	1.1641	0.90187
IPI00127841	IPI00127841	23	IPI00127841	23	Adenine nucleotide translocator 2;ADP,ATP carrier protein 2;ADP/ATP translocase 2;Solute carrier family 25 member 5;MCG11560;Putative uncharacterized protein;Solute carrier family 25, member 5	Ant2;Slc25a5;mCG_11560;RP23-286I5.1-001	P51881;Q545A2	1	VAAAISKTAVAPI	6.66959e-139	265.87	_DFLAGGVAAAISK(ac)TAVAPIER_	13	DFLAGGVAAAISK(1)TAVAPIER	3	700.388	-1.0864	1.206	1.2597	0.86548	0.86989
IPI00127841;IPI00458351;IPI00462250;IPI00658303	IPI00127841	199	IPI00127841	199	Adenine nucleotide translocator 2;ADP,ATP carrier protein 2;ADP/ATP translocase 2;Solute carrier family 25 member 5;MCG11560;Putative uncharacterized protein;Solute carrier family 25, member 5;Solute carrier family 25 member 5	Ant2;Slc25a5;mCG_11560;RP23-286I5.1-001;Slc25a5	P51881;Q545A2;B0LAB5	1	GIYDTAKGMLPDP	3.37137e-05	87.148	_AAYFGIYDTAK(ac)GM(ox)LPDPK_	11	AAYFGIYDTAK(1)GMLPDPK	3	672.664	1.7603	1.7661	5.508	1.1046
IPI00127841;IPI00458351;IPI00663219	IPI00127841	155	IPI00127841	155	Adenine nucleotide translocator 2;ADP,ATP carrier protein 2;ADP/ATP translocase 2;Solute carrier family 25 member 5;MCG11560;Putative uncharacterized protein;Solute carrier family 25, member 5;Solute carrier family 25 member 5	Ant2;Slc25a5;mCG_11560;RP23-286I5.1-001;Slc25a5	P51881;Q545A2;B0LAB5	1	GAEREFKGLGDCL	0.201104	73.781	_EFK(ac)GLGDCLVK_	3	EFK(1)GLGDCLVK	2	654.337	-1.0114	1.8356	1.8858	1.7868
IPI00127841;IPI00458351;IPI00462250;IPI00658303;IPI00663219	IPI00127841	163	IPI00127841	163	Adenine nucleotide translocator 2;ADP,ATP carrier protein 2;ADP/ATP translocase 2;Solute carrier family 25 member 5;MCG11560;Putative uncharacterized protein;Solute carrier family 25, member 5;Solute carrier family 25 member 5	Ant2;Slc25a5;mCG_11560;RP23-286I5.1-001;Slc25a5	P51881;Q545A2;B0LAB5	1	LGDCLVKIYKSDG	0.201104	73.781	_GLGDCLVK(ac)IYK_	8	GLGDCLVK(1)IYK	3	436.572	-0.95933	2.0077		2.0077	2.2644
IPI00127841;IPI00458351;IPI00462250;IPI00658303;IPI00663219	IPI00127841	96	IPI00127841	96	Adenine nucleotide translocator 2;ADP,ATP carrier protein 2;ADP/ATP translocase 2;Solute carrier family 25 member 5;MCG11560;Putative uncharacterized protein;Solute carrier family 25, member 5;Solute carrier family 25 member 5	Ant2;Slc25a5;mCG_11560;RP23-286I5.1-001;Slc25a5	P51881;Q545A2;B0LAB5	1	AFKDKYKQIFLGG	1.05259e-14	131.43	_YK(ac)QIFLGGVDKR_	2	YK(1)QIFLGGVDKR	3	489.277	-1.2867	0.93156	1.2714	0.90988	1.0013
IPI00230395	IPI00230395	332	IPI00230395	332	Annexin A1;Annexin I;Annexin-1;Calpactin II;Calpactin-2;Chromobindin-9;Lipocortin I;p35;Phospholipase A2 inhibitory protein;Putative uncharacterized protein;Anxa1 protein	Anx1;Anxa1;Lpc1;Lpc-1	P10107;B7STB7;Q3U5N9;Q4FJV4;Q4FK88	0.999998	AILDETKGDYEKI	0.0113968	68.567	_KYGISLCQAILDETK(ac)GDYEK_	15	KYGISLCQAILDETK(1)GDYEK	3	791.726	0.29789	0.90397	0.90397
IPI00230395	IPI00230395	312	IPI00230395	312	Annexin A1;Annexin I;Annexin-1;Calpactin II;Calpactin-2;Chromobindin-9;Lipocortin I;p35;Phospholipase A2 inhibitory protein;Putative uncharacterized protein;Anxa1 protein	Anx1;Anxa1;Lpc1;Lpc-1	P10107;B7STB7;Q3U5N9;Q4FJV4;Q4FK88	1	IDMNEIKVFYQKK	6.4621e-110	284.67	_SEIDMNEIK(ac)VFYQK_	9	SEIDMNEIK(1)VFYQK	2	893.44	-0.95241	0.73646	0.87937	0.68512
IPI00230395;IPI00652811	IPI00230395	90	IPI00230395	90	Annexin A1;Annexin I;Annexin-1;Calpactin II;Calpactin-2;Chromobindin-9;Lipocortin I;p35;Phospholipase A2 inhibitory protein;Putative uncharacterized protein;Anxa1 protein;Putative uncharacterized protein	Anx1;Anxa1;Lpc1;Lpc-1;Anxa1	P10107;B7STB7;Q3U5N9;Q4FJV4;Q4FK88;Q3US43	1	YLQENGKPLDEVL	4.45796e-08	118.13	_AAYLQENGK(ac)PLDEVLRK_	9	AAYLQENGK(1)PLDEVLRK	3	662.693	-1.8367	1.1904	1.0148	1.2212	1.2499
IPI00230395;IPI00652811	IPI00230395	185	IPI00230395	185	Annexin A1;Annexin I;Annexin-1;Calpactin II;Calpactin-2;Chromobindin-9;Lipocortin I;p35;Phospholipase A2 inhibitory protein;Putative uncharacterized protein;Anxa1 protein;Putative uncharacterized protein	Anx1;Anxa1;Lpc1;Lpc-1;Anxa1	P10107;B7STB7;Q3U5N9;Q4FJV4;Q4FK88;Q3US43	1	ALLALAKGDRCQD	9.00773e-06	115.71	_ALLALAK(ac)GDR_	7	ALLALAK(1)GDR	2	535.322	0.084717	0.84292	0.93769	0.75773
IPI00230395;IPI00652811	IPI00230395	9	IPI00230395	9	Annexin A1;Annexin I;Annexin-1;Calpactin II;Calpactin-2;Chromobindin-9;Lipocortin I;p35;Phospholipase A2 inhibitory protein;Putative uncharacterized protein;Anxa1 protein;Putative uncharacterized protein	Anx1;Anxa1;Lpc1;Lpc-1;Anxa1	P10107;B7STB7;Q3U5N9;Q4FJV4;Q4FK88;Q3US43	1	MVSEFLKQARFLE	1.20473e-06	105.86	_(ac)AM(ox)VSEFLK(ac)QAR_	8	AMVSEFLK(1)QAR	2	690.353	0.77614	1.0143	1.0057	1.5345
IPI00230395;IPI00652811	IPI00230395	166	IPI00230395	166	Annexin A1;Annexin I;Annexin-1;Calpactin II;Calpactin-2;Chromobindin-9;Lipocortin I;p35;Phospholipase A2 inhibitory protein;Putative uncharacterized protein;Anxa1 protein;Putative uncharacterized protein	Anx1;Anxa1;Lpc1;Lpc-1;Anxa1	P10107;B7STB7;Q3U5N9;Q4FJV4;Q4FK88;Q3US43	1	LKRDLAKDITSDT	1.03571e-08	156.5	_DLAK(ac)DITSDTSGDFRK_	4	DLAK(1)DITSDTSGDFRK	3	604.299	0.57905	0.84742	0.87125	0.83061	1.3271
IPI00230395;IPI00652811	IPI00230395	26	IPI00230395	26	Annexin A1;Annexin I;Annexin-1;Calpactin II;Calpactin-2;Chromobindin-9;Lipocortin I;p35;Phospholipase A2 inhibitory protein;Putative uncharacterized protein;Anxa1 protein;Putative uncharacterized protein	Anx1;Anxa1;Lpc1;Lpc-1;Anxa1	P10107;B7STB7;Q3U5N9;Q4FJV4;Q4FK88;Q3US43	1	EYVQAVKSYKGGP	1.52862e-26	105.39	_FLENQEQEYVQAVK(ac)SYK_	14	FLENQEQEYVQAVK(1)SYK	3	715.688	1.8773	0.63415		0.63415
IPI00230395;IPI00652811	IPI00230395	29	IPI00230395	29	Annexin A1;Annexin I;Annexin-1;Calpactin II;Calpactin-2;Chromobindin-9;Lipocortin I;p35;Phospholipase A2 inhibitory protein;Putative uncharacterized protein;Anxa1 protein;Putative uncharacterized protein	Anx1;Anxa1;Lpc1;Lpc-1;Anxa1	P10107;B7STB7;Q3U5N9;Q4FJV4;Q4FK88;Q3US43	1	QAVKSYKGGPGSA	1.52862e-26	105.39	_SYK(ac)GGPGSAVSPYPSFNVSSDVAALHK_	3	SYK(1)GGPGSAVSPYPSFNVSSDVAALHK	3	922.124	-0.34712	0.70226	0.72814	0.67729
IPI00230395;IPI00652811	IPI00230395	242	IPI00230395	242	Annexin A1;Annexin I;Annexin-1;Calpactin II;Calpactin-2;Chromobindin-9;Lipocortin I;p35;Phospholipase A2 inhibitory protein;Putative uncharacterized protein;Anxa1 protein;Putative uncharacterized protein	Anx1;Anxa1;Lpc1;Lpc-1;Anxa1	P10107;B7STB7;Q3U5N9;Q4FJV4;Q4FK88;Q3US43	1	VFQNYGKYSQHDM	0.02308	47.532	_VFQNYGK(ac)YSQHDMNK_	7	VFQNYGK(1)YSQHDMNK	3	634.293	-0.072347	1.0085	0.95308	1.0671
IPI00230395;IPI00652811	IPI00230395	250	IPI00230395	250	Annexin A1;Annexin I;Annexin-1;Calpactin II;Calpactin-2;Chromobindin-9;Lipocortin I;p35;Phospholipase A2 inhibitory protein;Putative uncharacterized protein;Anxa1 protein;Putative uncharacterized protein	Anx1;Anxa1;Lpc1;Lpc-1;Anxa1	P10107;B7STB7;Q3U5N9;Q4FJV4;Q4FK88;Q3US43	1	SQHDMNKALDLEL	0.02308	47.532	_YSQHDMNK(ac)ALDLELK_	8	YSQHDMNK(1)ALDLELK	3	616.305	0.27533	1.3412		1.3412	1.0462
IPI00468203;IPI00605518;IPI00885292;IPI00885367	IPI00468203	28	IPI00468203	28	Annexin A2;Annexin II;Annexin-2;Calpactin I heavy chain;Calpactin-1 heavy chain;Chromobindin-8;Lipocortin II;p36;Placental anticoagulant protein IV;Protein I;Putative uncharacterized protein;Annexin A2, isoform CRA_a;Anxa2 protein;Annexin A2;Annexin A2	Anx2;Anxa2;Cal1h;CT009708.1-001;mCG_5731;Anxa2;CT009708.1-003;Anxa2;CT009708.1-004	P07356;Q3UCD3;Q542G9;Q99KH3;Q9CZI7;B0V2N7;B0V2N8	1	SAYGSVKPYTNFD	2.30075e-47	110.47	_LSLEGDHSTPPSAYGSVK(ac)PYTNFDAERDALNIETAVK_	18	LSLEGDHSTPPSAYGSVK(1)PYTNFDAERDALNIETAVK	4	1009.5	-0.41715	0.83045		0.83045
IPI00468203;IPI00605518;IPI00885292;IPI00885367	IPI00468203	49	IPI00468203	49	Annexin A2;Annexin II;Annexin-2;Calpactin I heavy chain;Calpactin-1 heavy chain;Chromobindin-8;Lipocortin II;p36;Placental anticoagulant protein IV;Protein I;Putative uncharacterized protein;Annexin A2, isoform CRA_a;Anxa2 protein;Annexin A2;Annexin A2	Anx2;Anxa2;Cal1h;CT009708.1-001;mCG_5731;Anxa2;CT009708.1-003;Anxa2;CT009708.1-004	P07356;Q3UCD3;Q542G9;Q99KH3;Q9CZI7;B0V2N7;B0V2N8	1	ETAVKTKGVDEVT	4.76435e-10	86.578	_TK(ac)GVDEVTIVNILTNR_	2	TK(1)GVDEVTIVNILTNR	3	605.339	0.63164	0.1654		0.1654
IPI00468203;IPI00605518;IPI00885292;IPI00885367	IPI00468203	115	IPI00468203	115	Annexin A2;Annexin II;Annexin-2;Calpactin I heavy chain;Calpactin-1 heavy chain;Chromobindin-8;Lipocortin II;p36;Placental anticoagulant protein IV;Protein I;Putative uncharacterized protein;Annexin A2, isoform CRA_a;Anxa2 protein;Annexin A2;Annexin A2	Anx2;Anxa2;Cal1h;CT009708.1-001;mCG_5731;Anxa2;CT009708.1-003;Anxa2;CT009708.1-004	P07356;Q3UCD3;Q542G9;Q99KH3;Q9CZI7;B0V2N7;B0V2N8	1	YDASELKASMKGL	9.08611e-13	112.17	_TPAQYDASELK(ac)ASMK_	11	TPAQYDASELK(1)ASMK	2	841.409	-1.292	0.93248	1.0389	0.83502
IPI00468203;IPI00885455	IPI00468203	279	IPI00468203	279	Annexin A2;Annexin II;Annexin-2;Calpactin I heavy chain;Calpactin-1 heavy chain;Chromobindin-8;Lipocortin II;p36;Placental anticoagulant protein IV;Protein I;Putative uncharacterized protein;Annexin A2, isoform CRA_a;Anxa2 protein;Annexin A2	Anx2;Anxa2;Cal1h;CT009708.1-001;mCG_5731;Anxa2;CT009708.1-005	P07356;Q3UCD3;Q542G9;Q99KH3;Q9CZI7;B0V2N5	1	RLYDSMKGKGTRD	0.0572277	63.486	_LYDSMK(ac)GK_	6	LYDSMK(1)GK	2	492.247	0.22717	0.70471	0.82432	0.60698
IPI00468203;IPI00885455	IPI00468203	302	IPI00468203	302	Annexin A2;Annexin II;Annexin-2;Calpactin I heavy chain;Calpactin-1 heavy chain;Chromobindin-8;Lipocortin II;p36;Placental anticoagulant protein IV;Protein I;Putative uncharacterized protein;Annexin A2, isoform CRA_a;Anxa2 protein;Annexin A2	Anx2;Anxa2;Cal1h;CT009708.1-001;mCG_5731;Anxa2;CT009708.1-005	P07356;Q3UCD3;Q542G9;Q99KH3;Q9CZI7;B0V2N5	1	SEVDMLKIRSEFK	0.00867542	141.52	_SEVDMLK(ac)IR_	7	SEVDMLK(1)IR	3	378.206	0.15382	0.82568	0.88762	0.79927
IPI00468203;IPI00605518;IPI00885455	IPI00468203	227	IPI00468203	227	Annexin A2;Annexin II;Annexin-2;Calpactin I heavy chain;Calpactin-1 heavy chain;Chromobindin-8;Lipocortin II;p36;Placental anticoagulant protein IV;Protein I;Putative uncharacterized protein;Annexin A2, isoform CRA_a;Anxa2 protein;Annexin A2	Anx2;Anxa2;Cal1h;CT009708.1-001;mCG_5731;Anxa2;CT009708.1-005	P07356;Q3UCD3;Q542G9;Q99KH3;Q9CZI7;B0V2N5	1	SVCHLQKVFERYK	8.88932e-52	232.17	_SVCHLQK(ac)VFER_	7	SVCHLQK(1)VFER	3	482.25	-1.532	0.9252	0.93893	0.78167
IPI00468203;IPI00605518;IPI00885455	IPI00468203	245	IPI00468203	245	Annexin A2;Annexin II;Annexin-2;Calpactin I heavy chain;Calpactin-1 heavy chain;Chromobindin-8;Lipocortin II;p36;Placental anticoagulant protein IV;Protein I;Putative uncharacterized protein;Annexin A2, isoform CRA_a;Anxa2 protein;Annexin A2	Anx2;Anxa2;Cal1h;CT009708.1-001;mCG_5731;Anxa2;CT009708.1-005	P07356;Q3UCD3;Q542G9;Q99KH3;Q9CZI7;B0V2N5	1	DMLESIKKEVKGD	3.36287e-15	116.54	_SYSPYDMLESIK(ac)K_	12	SYSPYDMLESIK(1)K	2	801.89	2.5492	0.90472	0.87547	0.90472
IPI00468203;IPI00885455	IPI00468203	313	IPI00468203	313	Annexin A2;Annexin II;Annexin-2;Calpactin I heavy chain;Calpactin-1 heavy chain;Chromobindin-8;Lipocortin II;p36;Placental anticoagulant protein IV;Protein I;Putative uncharacterized protein;Annexin A2, isoform CRA_a;Anxa2 protein;Annexin A2	Anx2;Anxa2;Cal1h;CT009708.1-001;mCG_5731;Anxa2;CT009708.1-005	P07356;Q3UCD3;Q542G9;Q99KH3;Q9CZI7;B0V2N5	1	FKRKYGKSLYYYI	2.22973e-54	228.62	_YGK(ac)SLYYYIQQDTKGDYQK_	3	YGK(1)SLYYYIQQDTKGDYQK	3	801.722	2.2445	0.70187	0.8718	0.64022
IPI00468203;IPI00605518;IPI00885455;IPI00885292	IPI00468203	176	IPI00468203	176	Annexin A2;Annexin II;Annexin-2;Calpactin I heavy chain;Calpactin-1 heavy chain;Chromobindin-8;Lipocortin II;p36;Placental anticoagulant protein IV;Protein I;Putative uncharacterized protein;Annexin A2, isoform CRA_a;Anxa2 protein;Annexin A2;Annexin A2	Anx2;Anxa2;Cal1h;CT009708.1-001;mCG_5731;Anxa2;CT009708.1-005;Anxa2;CT009708.1-003	P07356;Q3UCD3;Q542G9;Q99KH3;Q9CZI7;B0V2N5;B0V2N7	1	LMVALAKGRRAED	0.0559197	58.676	_LM(ox)VALAK(ac)GR_	7	LMVALAK(1)GR	2	508.8	3.6699	0.99672	0.87677	1.1331
IPI00468203;IPI00605518;IPI00885455;IPI00885292;IPI00885367	IPI00468203	157	IPI00468203	157	Annexin A2;Annexin II;Annexin-2;Calpactin I heavy chain;Calpactin-1 heavy chain;Chromobindin-8;Lipocortin II;p36;Placental anticoagulant protein IV;Protein I;Putative uncharacterized protein;Annexin A2, isoform CRA_a;Anxa2 protein;Annexin A2;Annexin A2;Annexin A2	Anx2;Anxa2;Cal1h;CT009708.1-001;mCG_5731;Anxa2;CT009708.1-005;Anxa2;CT009708.1-003;Anxa2;CT009708.1-004	P07356;Q3UCD3;Q542G9;Q99KH3;Q9CZI7;B0V2N5;B0V2N7;B0V2N8	1	YKTDLEKDIISDT	4.22092e-27	137.52	_TDLEK(ac)DIISDTSGDFRK_	5	TDLEK(1)DIISDTSGDFRK	3	661.329	0.73762	0.85217	0.96239	0.72244
IPI00317309	IPI00317309	299	IPI00317309	299	Anchorin CII;Annexin A5;Annexin V;Annexin-5;Calphobindin I;Endonexin II;Lipocortin V;Placental anticoagulant protein 4;Placental anticoagulant protein I;Thromboplastin inhibitor;Vascular anticoagulant-alpha	Anx5;Anxa5	P48036	0.998197	SLYSMIKGDTSGD	2.319e-05	62.765	_NFATSLYSM(ox)IK(ac)GDTSGDYKK_	11	NFATSLYSMIK(0.998)GDTSGDYK(0.002)K	3	762.032	-0.6423	0.7704	1.1127	0.53341
IPI00317309	IPI00317309	74	IPI00317309	74	Anchorin CII;Annexin A5;Annexin V;Annexin-5;Calphobindin I;Endonexin II;Lipocortin V;Placental anticoagulant protein 4;Placental anticoagulant protein I;Thromboplastin inhibitor;Vascular anticoagulant-alpha	Anx5;Anxa5	P48036	1	KSELTGKFEKLIV	0.00567731	142.12	_SELTGK(ac)FEK_	5	SELTGK(1)FEK	2	540.782	-0.98776	0.23984		0.23984
IPI00317309	IPI00317309	84	IPI00317309	84	Anchorin CII;Annexin A5;Annexin V;Annexin-5;Calphobindin I;Endonexin II;Lipocortin V;Placental anticoagulant protein 4;Placental anticoagulant protein I;Thromboplastin inhibitor;Vascular anticoagulant-alpha	Anx5;Anxa5	P48036	1	LIVAMMKPSRLYD	0.105243	76.17	_LIVAMMK(ac)PSR_	6	LIVAMMK(1)PSR	2	594.336	-3.1292	0.38781		0.38781
IPI00317309	IPI00317309	95	IPI00317309	95	Anchorin CII;Annexin A5;Annexin V;Annexin-5;Calphobindin I;Endonexin II;Lipocortin V;Placental anticoagulant protein 4;Placental anticoagulant protein I;Thromboplastin inhibitor;Vascular anticoagulant-alpha	Anx5;Anxa5	P48036	1	YDAYELKHALKGA	3.23167e-06	84.289	_LYDAYELK(ac)HALK_	7	LYDAYELK(1)HALK	3	502.605	-2.0985	0.76919	0.92909	0.59195
IPI00317309	IPI00317309	68	IPI00317309	68	Anchorin CII;Annexin A5;Annexin V;Annexin-5;Calphobindin I;Endonexin II;Lipocortin V;Placental anticoagulant protein 4;Placental anticoagulant protein I;Thromboplastin inhibitor;Vascular anticoagulant-alpha	Anx5;Anxa5	P48036	1	DLVDDLKSELTGK	0.00567731	142.12	_DLVDDLK(ac)SELTGK_	8	DLVDDLK(1)SELTGK	2	737.885	-2.1368	2.5289	2.5453	2.5289
IPI00554894	IPI00554894	102	IPI00554894	102	67 kDa calelectrin;Annexin A6;Annexin VI;Annexin-6;Calphobindin-II;Chromobindin-20;Lipocortin VI;p68;p70;Protein III	Anx6;Anxa6	P14824	1	CDAKEIKDAISGI	4.61622e-06	89.013	_EIK(ac)DAISGIGTDEK_	3	EIK(1)DAISGIGTDEK	3	506.595	0.40914	0.87167	0.87167
IPI00554894	IPI00554894	63	IPI00554894	63	67 kDa calelectrin;Annexin A6;Annexin VI;Annexin-6;Calphobindin-II;Chromobindin-20;Lipocortin VI;p68;p70;Protein III	Anx6;Anxa6	P14824	1	EICQSYKSLYGKD	0.113553	38.511	_QRQEICQSYK(ac)SLYGK_	10	QRQEICQSYK(1)SLYGK	3	643.988	1.1304	0.59106	0.59106
IPI00554894	IPI00554894	68	IPI00554894	68	67 kDa calelectrin;Annexin A6;Annexin VI;Annexin-6;Calphobindin-II;Chromobindin-20;Lipocortin VI;p68;p70;Protein III	Anx6;Anxa6	P14824	1	YKSLYGKDLIEDL	0.0145771	85.288	_SLYGK(ac)DLIEDLK_	5	SLYGK(1)DLIEDLK	2	718.388	-1.3166	0.92272	0.92272		0.83825
IPI00877279;IPI00132722	IPI00877279	263	IPI00877279	263	Putative uncharacterized protein;Annexin A3;Anxa3 protein;35-alpha calcimedin;Annexin A3;Annexin III;Annexin-3;Lipocortin III;Placental anticoagulant protein III	Anxa3;Anx3;Anxa3	Q3TFK4;Q3TLP4;Q3U737;Q3UBI0;Q8C1X9;O35639	1	RLHQALKGAGTDE	4.00439e-05	88.73	_LHQALK(ac)GAGTDEFTLNR_	6	LHQALK(1)GAGTDEFTLNR	3	638.334	-0.54514	0.8462	0.8462
IPI00877279;IPI00132722;IPI00653565	IPI00877279	137	IPI00877279	137	Putative uncharacterized protein;Annexin A3;Anxa3 protein;35-alpha calcimedin;Annexin A3;Annexin III;Annexin-3;Lipocortin III;Placental anticoagulant protein III;Putative uncharacterized protein	Anxa3;Anx3;Anxa3;Anxa3	Q3TFK4;Q3TLP4;Q3U737;Q3UBI0;Q8C1X9;O35639;Q3TET3	1	AYYTVYKKSLGDD	2.10438e-06	86.313	_EISQAYYTVYK(ac)K_	11	EISQAYYTVYK(1)K	2	767.893	-0.16625	0.70882	0.73933	0.6526
IPI00877279;IPI00132722;IPI00653565	IPI00877279	69	IPI00877279	69	Putative uncharacterized protein;Annexin A3;Anxa3 protein;35-alpha calcimedin;Annexin A3;Annexin III;Annexin-3;Lipocortin III;Placental anticoagulant protein III;Putative uncharacterized protein	Anxa3;Anx3;Anxa3;Anxa3	Q3TFK4;Q3TLP4;Q3U737;Q3UBI0;Q8C1X9;O35639;Q3TET3	1	AYEQELKDDLKGD	2.00177e-20	136.3	_QYQAAYEQELK(ac)DDLK_	11	QYQAAYEQELK(1)DDLK	2	942.455	3.4124	0.42508	0.38544	0.42508
IPI00310240;IPI00649152;IPI00875218	IPI00310240	68	IPI00310240	68	Putative uncharacterized protein;Putative uncharacterized protein;Anxa6 protein	Anxa6;Anxa6	Q3V2Z4;Q8CEX0;Q3TUI1;Q3UDK4;Q3UI56;Q8BSS4;Q99JX6	1	YKSLYGKDLIEDL	0.0145771	85.288	_SLYGK(ac)DLIEDLK_	5	SLYGK(1)DLIEDLK	2	718.388	-1.3166	0.92272	0.92272		0.83825
IPI00310240;IPI00649152;IPI00875218;IPI00554894	IPI00310240;IPI00554894	483;483	IPI00554894	483	Putative uncharacterized protein;Putative uncharacterized protein;Anxa6 protein;67 kDa calelectrin;Annexin A6;Annexin VI;Annexin-6;Calphobindin-II;Chromobindin-20;Lipocortin VI;p68;p70;Protein III	Anxa6;Anxa6;Anx6;Anxa6	Q3V2Z4;Q8CEX0;Q3TUI1;Q3UDK4;Q3UI56;Q8BSS4;Q99JX6;P14824	1	YKEDYHKSLEDAL	1.07641e-27	103.9	_EDYHK(ac)SLEDALSSDTSGHFR_	5	EDYHK(1)SLEDALSSDTSGHFR	4	584.766	0.44595	0.39254	0.56894	0.25306	0.88806
IPI00310240;IPI00649152;IPI00554894	IPI00310240;IPI00554894	3;3	IPI00554894	3	Putative uncharacterized protein;Putative uncharacterized protein;Anxa6 protein;67 kDa calelectrin;Annexin A6;Annexin VI;Annexin-6;Calphobindin-II;Chromobindin-20;Lipocortin VI;p68;p70;Protein III	Anxa6;Anxa6;Anx6;Anxa6	Q3V2Z4;Q8CEX0;Q3TUI1;Q3UDK4;Q3UI56;Q8BSS4;Q99JX6;P14824	1	____MAKIAQGAM	2.13575e-05	132.01	_(ac)AK(ac)IAQGAM(ox)YR_	2	AK(1)IAQGAMYR	2	604.808	-0.032769	0.90192	0.8452	0.96245
IPI00310240;IPI00649152;IPI00875218;IPI00554894	IPI00310240;IPI00554894	418;418	IPI00554894	418	Putative uncharacterized protein;Putative uncharacterized protein;Anxa6 protein;67 kDa calelectrin;Annexin A6;Annexin VI;Annexin-6;Calphobindin-II;Chromobindin-20;Lipocortin VI;p68;p70;Protein III	Anxa6;Anxa6;Anx6;Anxa6	Q3V2Z4;Q8CEX0;Q3TUI1;Q3UDK4;Q3UI56;Q8BSS4;Q99JX6;P14824	1	DLMADLKSEISGD	1.71426e-45	170.11	_DLMADLK(ac)SEISGDLAR_	7	DLMADLK(1)SEISGDLAR	3	592.633	-0.1759	0.34583	0.45129	0.34186	1.1177
IPI00310240;IPI00649152;IPI00875218;IPI00554894	IPI00310240;IPI00554894	614;620	IPI00554894	620	Putative uncharacterized protein;Putative uncharacterized protein;Anxa6 protein;67 kDa calelectrin;Annexin A6;Annexin VI;Annexin-6;Calphobindin-II;Chromobindin-20;Lipocortin VI;p68;p70;Protein III	Anxa6;Anxa6;Anx6;Anxa6	Q3V2Z4;Q8CEX0;Q3TUI1;Q3UDK4;Q3UI56;Q8BSS4;Q99JX6;P14824	1	GAGTDEKTLTRVM	0.00727835	58.676	_GAGTDEK(ac)TLTR_	7	GAGTDEK(1)TLTR	2	595.804	0.011823	0.39294	0.51519	0.2997	1.2224
IPI00310240;IPI00649152;IPI00875218;IPI00554894	IPI00310240;IPI00554894	370;370	IPI00554894	370	Putative uncharacterized protein;Putative uncharacterized protein;Anxa6 protein;67 kDa calelectrin;Annexin A6;Annexin VI;Annexin-6;Calphobindin-II;Chromobindin-20;Lipocortin VI;p68;p70;Protein III	Anxa6;Anxa6;Anx6;Anxa6	Q3V2Z4;Q8CEX0;Q3TUI1;Q3UDK4;Q3UI56;Q8BSS4;Q99JX6;P14824	1	NPDADAKALRKAM	2.0869e-11	108.56	_GTVCAANDFNPDADAK(ac)ALRK_	16	GTVCAANDFNPDADAK(1)ALRK	3	726.02	-0.27772	0.44388	0.50136	0.33472	0.88705
IPI00310240;IPI00649152;IPI00875218;IPI00554894	IPI00310240;IPI00554894	442;442	IPI00554894	442	Putative uncharacterized protein;Putative uncharacterized protein;Anxa6 protein;67 kDa calelectrin;Annexin A6;Annexin VI;Annexin-6;Calphobindin-II;Chromobindin-20;Lipocortin VI;p68;p70;Protein III	Anxa6;Anxa6;Anx6;Anxa6	Q3V2Z4;Q8CEX0;Q3TUI1;Q3UDK4;Q3UI56;Q8BSS4;Q99JX6;P14824	1	PAHYDAKQLKKAM	9.99466e-20	128.9	_LILGLMMPPAHYDAK(ac)QLK_	15	LILGLMMPPAHYDAK(1)QLK	3	694.381	-0.21139	0.3202	0.46296	0.26083	0.85005
IPI00310240;IPI00649152;IPI00875218;IPI00554894	IPI00310240;IPI00554894	299;299	IPI00554894	299	Putative uncharacterized protein;Putative uncharacterized protein;Anxa6 protein;67 kDa calelectrin;Annexin A6;Annexin VI;Annexin-6;Calphobindin-II;Chromobindin-20;Lipocortin VI;p68;p70;Protein III	Anxa6;Anxa6;Anx6;Anxa6	Q3V2Z4;Q8CEX0;Q3TUI1;Q3UDK4;Q3UI56;Q8BSS4;Q99JX6;P14824	1	FRTKYEKSLYSMI	0.00605515	85.355	_YEK(ac)SLYSM(ox)IK_	3	YEK(1)SLYSMIK	2	660.331	0.54042	0.41075	0.45109	0.37402	1.2128
IPI00310240;IPI00649152;IPI00875218;IPI00554894	IPI00310240;IPI00554894	81;81	IPI00554894	81	Putative uncharacterized protein;Putative uncharacterized protein;Anxa6 protein;67 kDa calelectrin;Annexin A6;Annexin VI;Annexin-6;Calphobindin-II;Chromobindin-20;Lipocortin VI;p68;p70;Protein III	Anxa6;Anxa6;Anx6;Anxa6	Q3V2Z4;Q8CEX0;Q3TUI1;Q3UDK4;Q3UI56;Q8BSS4;Q99JX6;P14824	1	KYELTGKFERLIV	0.112028	78.934	_YELTGK(ac)FER_	6	YELTGK(1)FER	2	592.801	0.019441	0.42641		0.42641	1.0873
IPI00114017;IPI00653636	IPI00114017	405	IPI00114017	405	Annexin A7, isoform CRA_c;Putative uncharacterized protein;Annexin A7;Annexin VII;Annexin-7;Synexin;Putative uncharacterized protein;Anxa7 protein	Anxa7;mCG_5956;Anx7;Anxa7	Q3TT33;Q07076;Q3TJ49;Q3UYL7;Q8BP75;Q922A2	1	RLYYSMKGAGTDD	0.000946244	79.771	_LYYSMK(ac)GAGTDDSTLVR_	6	LYYSMK(1)GAGTDDSTLVR	3	640.312	0.045553	1.213	1.213
IPI00116192	IPI00116192	92	IPI00116192	92	Antioxidant protein 1;Perioredoxin-3;Protein MER5;PRX III;Thioredoxin-dependent peroxide reductase, mitochondrial;Antioxidant protein	Aop1;Mer5;Prdx3	P20108;Q8K4K8	1	LSLDDFKGKYLVL	0.00464128	73.067	_ELSLDDFK(ac)GK_	8	ELSLDDFK(1)GK	2	597.306	2.1821	1.5501	1.6682	1.4404
IPI00555059;IPI00758024;IPI00754071;IPI00404031;IPI00756385	IPI00555059	209	IPI00555059	209	1-Cys peroxiredoxin;Acidic calcium-independent phospholipase A2;Antioxidant protein 2;Non-selenium glutathione peroxidase;Peroxiredoxin-6;Peroxiredoxin 6;Putative uncharacterized protein;MKIAA0106 protein;Peroxiredoxin 6;Putative uncharacterized protein;Putative uncharacterized protein	Aop2;Ltw4;Prdx5;Prdx6;mKIAA0106;Prdx6;Prdx6	O08709;Q53ZU7;Q6A0D0;Q6GT24;Q8BPD3	1	PKGVFTKELPSGK	0.0255564	49.5	_GVFTK(ac)ELPSGK_	5	GVFTK(1)ELPSGK	2	602.832	-0.82014	0.97707	1.0749	0.88815	0.87477
IPI00515622;IPI00380008	IPI00515622	736	IPI00515622	736	AP1 subunit gamma-binding protein 1;Gamma-synergin;Synergin gamma;Putative uncharacterized protein;AP1 subunit gamma-binding protein 1;Gamma-synergin;Synergin gamma	Ap1gbp1;Syng;Synrg;Ap1gbp1;Syng;Synrg	Q5SV85-1;Q5SV85;Q3UQ32;Q5SV85-2	1	PPAAATKYDVFKQ	0.156084	26.062	_YEALREEVSPSPLSSSTVEGAQHPPAAATK(ac)YDVFK_	30	YEALREEVSPSPLSSSTVEGAQHPPAAATK(1)YDVFK	4	951.725	0.67552	1.5841		1.5841	1.6449
IPI00331556	IPI00331556	669	IPI00331556	669	Heat shock 70 kDa protein 4;Heat shock 70-related protein APG-2;Heat shock protein 4;Heat shock protein 4, isoform CRA_a;Putative uncharacterized protein;MKIAA4025 protein	Apg2;Hsp110;Hspa4;mCG_113604;RP23-337J7.3-001;mKIAA4025	Q61316;Q3U2G2;Q571M2;Q8C6R3;Q99L75	1	DGEDQPKQVYVDK	0.000166004	48.656	_LEDTENWLYEDGEDQPK(ac)QVYVDK_	17	LEDTENWLYEDGEDQPK(1)QVYVDK	3	952.435	0.0081722	0.97296	0.98479	0.96127
IPI00331556	IPI00331556	675	IPI00331556	675	Heat shock 70 kDa protein 4;Heat shock 70-related protein APG-2;Heat shock protein 4;Heat shock protein 4, isoform CRA_a;Putative uncharacterized protein;MKIAA4025 protein	Apg2;Hsp110;Hspa4;mCG_113604;RP23-337J7.3-001;mKIAA4025	Q61316;Q3U2G2;Q571M2;Q8C6R3;Q99L75	1	KQVYVDKLAELKS	0.000495928	79.693	_QVYVDK(ac)LAELK_	6	QVYVDK(1)LAELK	2	674.38	0.7235	0.82937	0.82937		1.4565
IPI00848590;IPI00404981;IPI00882156	IPI00848590	381	IPI00848590	381	Amyloid beta precursor protein-binding protein 1, 59 kDa;Amyloid protein-binding protein 1;NEDD8-activating enzyme E1 regulatory subunit;Putative uncharacterized protein	Appbp1;Nae1	Q8VBW6;Q3TS59;Q3UK27	1	PESISEKELKLLC	0.000330485	78.078	_LLQSVGQAPESISEK(ac)ELK_	15	LLQSVGQAPESISEK(1)ELK	2	999.541	-1.2987	0.72525	0.90918	0.46556	0.76096
IPI00848590;IPI00404981;IPI00882156	IPI00848590	459	IPI00848590	459	Amyloid beta precursor protein-binding protein 1, 59 kDa;Amyloid protein-binding protein 1;NEDD8-activating enzyme E1 regulatory subunit;Putative uncharacterized protein	Appbp1;Nae1	Q8VBW6;Q3TS59;Q3UK27	1	VEEDIGKLKSCLT	0.0142923	50.053	_YPGVSNYQVEEDIGK(ac)LK_	15	YPGVSNYQVEEDIGK(1)LK	3	661.002	-0.89122	0.834	0.834
IPI00228955;IPI00753792;IPI00918505;IPI00227814	IPI00228955	631	IPI00228955	631	Acute-phase response factor;Signal transducer and activator of transcription 3;Putative uncharacterized protein;Acute-phase response factor;Signal transducer and activator of transcription 3;Signal transducer and activator of transcription 3;Stat3 protein;STAT3;Acute-phase response factor;Signal transducer and activator of transcription 3	Aprf;Stat3;Aprf;Stat3;RP23-279L23.5-011;Stat3;Aprf;Stat3;RP23-279L23.5-002	P42227-1;P42227;Q3U5Q4;Q3U6S9;Q3ULI4;P42227-3;B7ZC18;Q8CFJ6;Q99ML3;P42227-2;Q6GU23	1	EKDISGKTQIQSV	0.0335566	44.925	_DISGK(ac)TQIQSVEPYTK_	5	DISGK(1)TQIQSVEPYTK	3	612.651	-0.81688	1.949	1.949		0.60348
IPI00845638;IPI00317401;IPI00776026	IPI00845638	1136	IPI00845638	1136	Androgen-induced proliferation inhibitor;Androgen-induced prostate proliferative shutoff-associated protein AS3;Sister chromatid cohesion protein PDS5 homolog B;Androgen-induced proliferation inhibitor;Androgen-induced prostate proliferative shutoff-associated protein AS3;Sister chromatid cohesion protein PDS5 homolog B;Androgen-induced proliferation inhibitor;Androgen-induced prostate proliferat…	Aprin;As3;Kiaa0979;Pds5b;Aprin;As3;Kiaa0979;Pds5b;Aprin;As3;Kiaa0979;Pds5b	Q4VA53-3;Q4VA53;Q4VA53-1;Q4VA53-2	1	VLGAVNKPLSSAG	1.26578e-50	188.47	_TANVLGAVNK(ac)PLSSAGK_	10	TANVLGAVNK(1)PLSSAGK	3	556.981	-0.24813	1.6173	1.4486	1.7957	1.0332
IPI00128491;IPI00625950	IPI00128491	114	IPI00128491	114	Adenine phosphoribosyltransferase;Adenine phosphoribosyl transferase;APRT protein;Adenine phosphoribosyl transferase, isoform CRA_b;Putative uncharacterized protein	Aprt;aprt;Aprt;APRT;mCG_19592	P08030;Q564P4;Q61319;Q6PK77;Q9DCY3	1	AELEIQKDALEPG	3.56442e-13	119.01	_AELEIQK(ac)DALEPGQR_	7	AELEIQK(1)DALEPGQR	3	580.304	-0.34804	2.2209	2.2209		0.98526
IPI00849044;IPI00313558	IPI00849044	351	IPI00849044	351	Putative uncharacterized protein;Arcn1 protein;Archain 1;MCG1539;Archain;Coatomer subunit delta;Delta-coat protein	Arcn1;mCG_1539;Arcn1;Copd	Q3TDU1;Q3U4S9;Q8C0G7;Q8R1S6;Q91W48;Q5XJY5	1	GLKNPEKSFPVNS	2.1026e-12	110.77	_NPEK(ac)SFPVNSDVGVLK_	4	NPEK(1)SFPVNSDVGVLK	2	886.465	-0.4583	0.62991	0.65262	0.4597	0.71733
IPI00849044;IPI00313558	IPI00849044	142	IPI00849044	142	Putative uncharacterized protein;Arcn1 protein;Archain 1;MCG1539;Archain;Coatomer subunit delta;Delta-coat protein	Arcn1;mCG_1539;Arcn1;Copd	Q3TDU1;Q3U4S9;Q8C0G7;Q8R1S6;Q91W48;Q5XJY5	1	MDSHEEKVFRAVR	0.00404576	61.375	_TFTEM(ox)DSHEEK(ac)VFR_	11	TFTEMDSHEEK(1)VFR	3	605.274	0.97607	0.73931	0.94003	0.58144
IPI00465765;IPI00831646;IPI00758413;IPI00828639;IPI00828673	IPI00465765	136	IPI00465765	136	N-alpha-acetyltransferase 10, NatA catalytic subunit;N-terminal acetyltransferase complex ARD1 subunit homolog A;N-acetyltransferase ARD1 homolog;N-acetyltransferase ARD1 homolog (S. cerevisiae), isoform CRA_e;N-acetyltransferase Ard1-like protein splice form 1;N-terminal acetyltransferase complex ARD1 subunit homolog;N-acetyltransferase ARD1 homolog;N-acetyltransferase ARD1 homolog;N-acetyltrans…	Ard1;Ard1a;Naa10;Te2;mCG_8092;RP23-252M19.3-001;Ard1;RP23-252M19.3-007;Ard1;Ard1a;mCG_8092;RP23-252M19.3-002;Naa10;Ard1;RP23-252M19.3-008;Ard1;RP23-252M19.3-004	Q9QY36;Q540H0;Q684Q8;B1AUY7;Q3V4D5;Q8R2U5;B1AUZ1;B1AUY9	0.999824	ISEVEPKYYADGE	7.63688e-44	115.76	_AALHLYSNTLNFQISEVEPK(ac)YYADGEDAYAM(ox)KR_	20	AALHLYSNTLNFQISEVEPK(1)YYADGEDAYAMKR	4	967.215	0.41643	1.0017	1.1668	0.86001	0.81108
IPI00135730;IPI00649343;IPI00221613;IPI00221614	IPI00135730;IPI00221613	142;142	IPI00221613	142	ADP-ribosylation factor 2;ADP-ribosylation factor 2, isoform CRA_a;ADP-ribosylation factor 2;ADP-ribosylation factor 1;ADP-ribosylation factor 3;Putative uncharacterized protein	Arf2;mCG_19164;RP23-416G21.1-001;Arf2;RP23-416G21.1-003;Arf1;Arf3;mCG_18411	Q8BSL7;A2A6T7;A2A6T9;P84078;P61205;Q3U344	1	AAEITDKLGLHSL	3.14496e-07	81.967	_QDLPNAM(ox)NAAEITDK(ac)LGLHSLR_	15	QDLPNAMNAAEITDK(1)LGLHSLR	3	822.42	-0.52592	0.64012		0.64012
IPI00135730;IPI00775970;IPI00420298;IPI00221613;IPI00221614;IPI00221615;IPI00221616;IPI00876029;IPI00331663	IPI00135730;IPI00221613;IPI00221615;IPI00221616;IPI00876029	36;36;36;32;36	IPI00221613	36	ADP-ribosylation factor 2;ADP-ribosylation factor 2, isoform CRA_a;ADP-ribosylation factor-like protein 11;ADP-ribosylation factor 1;ADP-ribosylation factor 3;Putative uncharacterized protein;ADP-ribosylation factor 5;ADP-ribosylation factor 6;Putative uncharacterized protein;ADP-ribosylation factor 4;Putative uncharacterized protein	Arf2;mCG_19164;RP23-416G21.1-001;Arl11;Arf1;Arf3;mCG_18411;Arf5;Arf6;Arf4;mCG_5889	Q8BSL7;A2A6T7;Q6P3A9;P84078;P61205;Q3U344;P84084;P62331;Q3U0D7;P61750;Q14BR4;Q9DD04	1	KTTILYKLKLGEI;KTTILYKLKLGQS	0.0408762	86.011	_TTILYK(ac)LK_	6	TTILYK(1)LK	2	511.318	0.17505	0.54676	0.60407	0.49489
IPI00224070;IPI00404970	IPI00224070	252	IPI00224070	252	Rho GTPase activating protein 1;Putative uncharacterized protein;Rho GTPase-activating protein 1;Rho-type GTPase-activating protein 1;Putative uncharacterized protein;Arhgap1 protein	Arhgap1;RP23-12H6.1-001;Arhgap1	A2AGT9;Q8BQW4;Q5FWK3;Q8C5A0;Q91Z04	1	IPRQVLKYDDFLK	0.00583601	68.893	_QVLK(ac)YDDFLK_	4	QVLK(1)YDDFLK	2	655.853	0.25469	0.56855	0.56855		1.3083
IPI00322312	IPI00322312	167	IPI00322312	167	GDI-1;Rho GDP-dissociation inhibitor 1;Rho-GDI alpha	Arhgdia;C87222;Gdi1	Q99PT1	1	PMEEAPKGMLARG	1.17354e-07	82.877	_AEEYEFLTPM(ox)EEAPK(ac)GM(ox)LAR_	15	AEEYEFLTPMEEAPK(1)GMLAR	2	1193.55	0.93327	0.87812	1.078	0.71529	0.77473
IPI00322312	IPI00322312	28	IPI00322312	28	GDI-1;Rho GDP-dissociation inhibitor 1;Rho-GDI alpha	Arhgdia;C87222;Gdi1	Q99PT1	1	EHSVNYKPPAQKS	7.65697e-16	77.522	_(ac)AEQEPTAEQLAQIAAENEEDEHSVNYK(ac)PPAQK_	27	AEQEPTAEQLAQIAAENEEDEHSVNYK(1)PPAQK	4	912.929	1.5928	0.93441	0.95614	0.91318	0.73359
IPI00322312	IPI00322312	127	IPI00322312	127	GDI-1;Rho GDP-dissociation inhibitor 1;Rho-GDI alpha	Arhgdia;C87222;Gdi1	Q99PT1	1	EIVSGMKYIQHTY	1.38774e-22	137.59	_EIVSGMK(ac)YIQHTYR_	7	EIVSGMK(1)YIQHTYR	3	589.635	0.22389	0.83794	0.86544	0.7537	1.0238
IPI00322312	IPI00322312	178	IPI00322312	178	GDI-1;Rho GDP-dissociation inhibitor 1;Rho-GDI alpha	Arhgdia;C87222;Gdi1	Q99PT1	1	RGSYNIKSRFTDD	0.041325	86.794	_GSYNIK(ac)SR_	6	GSYNIK(1)SR	2	483.754	-0.36146	1.0763	1.0947	0.69268	0.99199
IPI00322312	IPI00322312	141	IPI00322312	141	GDI-1;Rho GDP-dissociation inhibitor 1;Rho-GDI alpha	Arhgdia;C87222;Gdi1	Q99PT1	1	KGVKIDKTDYMVG	2.48618e-36	192.4	_IDK(ac)TDYMVGSYGPR_	3	IDK(1)TDYMVGSYGPR	3	548.596	0.75348	0.87092	0.98107	0.56354	0.96733
IPI00322312	IPI00322312	43	IPI00322312	43	GDI-1;Rho GDP-dissociation inhibitor 1;Rho-GDI alpha	Arhgdia;C87222;Gdi1	Q99PT1	1	EIQELDKDDESLR	9.48727e-05	83.966	_SIQEIQELDK(ac)DDESLRK_	10	SIQEIQELDK(1)DDESLRK	3	696.687	-0.439	0.98443		0.98443	1.1964
IPI00130236	IPI00130236	140	IPI00130236	140	Protein ariadne-1 homolog;UbcH7-binding protein;UbcM4-interacting protein 77;Ubiquitin-conjugating enzyme E2-binding protein 1;Putative uncharacterized protein;Ariadne ubiquitin-conjugating enzyme E2 binding protein homolog 1 (Drosophila)	Ari;Arih1;Ubch7bp;Uip77	Q9Z1K5;Q8C2W9;Q8CFJ4	1	SHFNWDKEKLMER	4.92409e-12	115.18	_ILLSHFNWDK(ac)EK_	10	ILLSHFNWDK(1)EK	3	524.612	0.90616	1.1519	1.3953	0.95091	0.81592
IPI00648459;IPI00754151;IPI00127131;IPI00648978	IPI00648459	1903	IPI00648459	1903	AT-rich interactive domain-containing protein 1A;BRG1-associated factor 250;BRG1-associated factor 250a;Osa homolog 1;SWI/SNF complex protein p270;SWI/SNF-related, matrix-associated, actin-dependent regulator of chromatin subfamily F member 1;SWI-like protein;AT rich interactive domain 1A (Swi1 like);AT-rich interactive domain-containing protein 1A;BRG1-associated factor 250;BRG1-associated facto…	Arid1a;Baf250;Baf250a;Osa1;Smarcf1;Arid1a;RP23-463N9.3-002;Baf250;Baf250a;Osa1;Smarcf1;Arid1a;RP23-463N9.3-003	A2BH40;A2BH41;Q640Q1;Q925Q1;A2BH37;Q8C846;Q8R024	1	PDGLPEKRITATM	4.75559e-18	84.573	_HLTTVEGTPGTTEQEGPPPDGLPEK(ac)R_	25	HLTTVEGTPGTTEQEGPPPDGLPEK(1)R	4	697.096	1.955	0.88473	0.97204	0.77935	0.83737
IPI00135238;IPI00761260	IPI00135238	106	IPI00135238	106	Putative uncharacterized protein;ADP-ribosylation factor-like protein 6;ADP-ribosylation factor-like 6;Putative uncharacterized protein	Arl6;Arl6;ARL6;mCG_129064	Q3TY77;O88848;Q3TUM2;Q3U6U3;Q8VCV3	1	LRMVVAKEELDTL	0.00505842	59.345	_M(ox)VVAK(ac)EELDTLLNHPDIK_	5	MVVAK(1)EELDTLLNHPDIK	3	708.373	0.19328	1.0799		1.0799
IPI00775791;IPI00110350;IPI00404019;IPI00919000;IPI00919008;IPI00918928;IPI00919069	IPI00775791	91	IPI00775791	91	Putative uncharacterized protein;Arginine-rich, mutated in early stage tumors, isoform CRA_b;Arginine-rich protein;Mesencephalic astrocyte-derived neurotrophic factor;Protein ARMET;Armet protein	Armet;Manf;mCG_19507;Armet;Manf;Armet;Manf	A8C1V1;Q3TMX5;Q9CXI5;Q80ZP8	1	IINEVSKPLAHHI	0.0075163	61.265	_IINEVSK(ac)PLAHHIPVEK_	7	IINEVSK(1)PLAHHIPVEK	4	492.283	1.3977	0.71457	0.98506	0.65385	1.202
IPI00125143;IPI00874737;IPI00462975;IPI00856439	IPI00125143	174	IPI00125143	174	Actin-related protein 2/3 complex subunit 1B;Arp2/3 complex 41 kDa subunit;p41-ARC;Putative uncharacterized protein;Arpc1b protein;Actin related protein 2/3 complex, subunit 1B;Actin related protein 2/3 complex, subunit 1B, isoform CRA_a;Actin related protein 2/3 complex, subunit 1B, isoform CRA_b;Putative uncharacterized protein	Arpc1b;Arpc1b;mCG_126730	Q9WV32;Q3TBA2;Q3TCE7;Q3U094;Q91Z25;Q9CRC4	1	IFSAYIKEVEERP	2.97612e-30	141.6	_IFSAYIK(ac)EVEERPAPTPWGSK_	7	IFSAYIK(1)EVEERPAPTPWGSK	3	816.425	0.29263	0.74831	0.87373	0.5826	0.95013
IPI00874756;IPI00675197;IPI00226750;IPI00761281;IPI00928545;IPI00928118	IPI00874756	484	IPI00874756	484	Akt substrate of 160 kDa;TBC1 domain family member 4;Akt substrate of 160 kDa;TBC1 domain family member 4;Akt substrate of 160 kDa;TBC1 domain family member 4;Akt substrate of 160 kDa;TBC1 domain family member 4;Tbc1d4 protein;Akt substrate of 160 kDa;TBC1 domain family member 4	As160;Kiaa0603;Tbc1d4;As160;Kiaa0603;Tbc1d4;As160;Kiaa0603;Tbc1d4;As160;Kiaa0603;Tbc1d4;As160;Kiaa0603;Tbc1d4	Q8BYJ6-5;Q8BYJ6;Q8BYJ6-1;Q8BYJ6-2;Q8BYJ6-3;Q05BK2;Q8BYJ6-4	1	LYPPRAKLVIQRH	3.75964e-06	107.32	_AK(ac)LVIQR_	2	AK(1)LVIQR	2	435.282	-0.06688	1.15	1.15
IPI00553687	IPI00553687	573	IPI00553687	573	Ascc3 protein;Putative uncharacterized protein	Ascc3;Helic1	Q6PB36;Q8C1G1;Q8K292	1	GDMQLSKSEILRT	4.97399e-35	169.79	_ELTGDMQLSK(ac)SEILR_	10	ELTGDMQLSK(1)SEILR	2	881.456	3.5895	0.90175	0.91246	0.73031	0.98369
IPI00553687;IPI00380805	IPI00553687	30	IPI00553687	30	Ascc3 protein;Putative uncharacterized protein;Putative uncharacterized protein	Ascc3;Helic1;Ascc3	Q6PB36;Q8C1G1;Q8K292;Q8C707	1	EEVADLKLKRSKL	4.95537e-14	117.63	_QDNYNEEVADLK(ac)LK_	12	QDNYNEEVADLK(1)LK	3	574.284	0.37116	1.0168	1.0221	0.75256
IPI00126913	IPI00126913	490	IPI00126913	490	AAA-ATPase TOB3;ATPase family AAA domain-containing protein 3;ATPase family, AAA domain containing 3A;MCG142032;Putative uncharacterized protein	Atad3;Atad3a;Kiaa1273;mCG_142032;RP23-242K15.3-001	Q925I1-1;Q925I1;A2AD89;Q3TA78	0.97068	VRMYFDKYVLKPA	0.000571716	81.619	_MYFDK(ac)YVLKPATEGK_	5	MYFDK(0.971)YVLK(0.029)PATEGK	3	611.315	0.48404	2.4114	2.4114		0.95795
IPI00623249	IPI00623249	406	IPI00623249	406	Activating transcription factor 7, isoform CRA_a;Putative uncharacterized protein	Atf7;mCG_17588	Q3TZR9;Q3US59	1	VTALQKKTQGYLE	0.0790192	41.399	_K(ac)TQGYLESPK_	1	K(1)TQGYLESPK	2	596.814	0.96566	1.2852	1.2162	1.3899
IPI00330303	IPI00330303	352	IPI00330303	352	5-aminoimidazole-4-carboxamide ribonucleotide formyltransferase;AICAR transformylase;ATIC;Bifunctional purine biosynthesis protein PURH;IMP cyclohydrolase;IMP synthase;Inosinicase;Phosphoribosylaminoimidazolecarboxamide formyltransferase;5-aminoimidazole-4-carboxamide ribonucleotide formyltransferase/IMP cyclohydrolase	Atic;Purh	Q9CWJ9;B0LAC5	1	YEEEALKILSKKK	3.78795e-16	118.72	_EVSDGIVAPGYEEEALK(ac)ILSK_	17	EVSDGIVAPGYEEEALK(1)ILSK	2	1145.1	0.58532	0.56646	0.56646
IPI00330303	IPI00330303	266	IPI00330303	266	5-aminoimidazole-4-carboxamide ribonucleotide formyltransferase;AICAR transformylase;ATIC;Bifunctional purine biosynthesis protein PURH;IMP cyclohydrolase;IMP synthase;Inosinicase;Phosphoribosylaminoimidazolecarboxamide formyltransferase;5-aminoimidazole-4-carboxamide ribonucleotide formyltransferase/IMP cyclohydrolase	Atic;Purh	Q9CWJ9;B0LAC5	1	PAAASFKHVSPAG	3.11989e-31	100.27	_GAVDIPAAASFK(ac)HVSPAGAAVGVPLSEDEAR_	12	GAVDIPAAASFK(1)HVSPAGAAVGVPLSEDEAR	4	758.643	1.4659	0.4924	0.51724	0.46874	0.72808
IPI00311682	IPI00311682	487	IPI00311682	487	Sodium pump subunit alpha-1;Sodium/potassium-transporting ATPase subunit alpha-1;Putative uncharacterized protein;Atp1a1 protein	Atp1a1	Q8VDN2;Q3TXF9;Q3UCH8;Q3UF49;Q8K2R2;Q8R3M4	1	PFNSTNKYQLSIH	6.61832e-07	97.836	_IVEIPFNSTNK(ac)YQLSIHK_	11	IVEIPFNSTNK(1)YQLSIHK	3	725.06	1.1414	0.74627	0.74627		0.74452
IPI00130280;IPI00857439	IPI00130280	498	IPI00130280	498	ATP synthase subunit alpha, mitochondrial	Atp5a1	Q03265	1	VRGYLDKLEPSKI	0.000117195	105.98	_GYLDK(ac)LEPSK_	5	GYLDK(1)LEPSK	2	596.316	2.4928	1.9092	1.9442	1.235	0.8009
IPI00130280;IPI00857439	IPI00130280	539	IPI00130280	539	ATP synthase subunit alpha, mitochondrial	Atp5a1	Q03265	1	SEQSDAKLKEIVT	0.0311694	52.79	_ISEQSDAK(ac)LK_	8	ISEQSDAK(1)LK	2	580.812	-0.31752	2.1212	2.2972	1.9587	1.1845
IPI00468481	IPI00468481	159	IPI00468481	159	ATP synthase subunit beta, mitochondrial	Atp5b	P56480	1	DERGPIKTKQFAP	0.00688688	60.209	_IM(ox)NVIGEPIDERGPIK(ac)TK_	16	IMNVIGEPIDERGPIK(1)TK	3	690.042	0.17329	2.6815	2.6815
IPI00468481	IPI00468481	485	IPI00468481	485	ATP synthase subunit beta, mitochondrial	Atp5b	P56480	1	GKLVPLKETIKGF	0.0112673	78.516	_LVPLK(ac)ETIK_	5	LVPLK(1)ETIK	2	541.845	-0.069191	1.9081	2.1334	1.8521	0.86501
IPI00468481	IPI00468481	259	IPI00468481	259	ATP synthase subunit beta, mitochondrial	Atp5b	P56480	1	SGVINLKDATSKV	3.43088e-39	140.11	_TREGNDLYHEM(ox)IESGVINLK(ac)DATSK_	20	TREGNDLYHEMIESGVINLK(1)DATSK	4	720.353	1.0402	2.0103	1.9418	2.0103	1.2445
IPI00468481	IPI00468481	133	IPI00468481	133	ATP synthase subunit beta, mitochondrial	Atp5b	P56480	1	DSGAPIKIPVGPE	9.57323e-21	135.09	_VLDSGAPIK(ac)IPVGPETLGR_	9	VLDSGAPIK(1)IPVGPETLGR	2	981.057	0.5293	1.8945	2.0309	1.7716	0.79961
IPI00468481	IPI00468481	198	IPI00468481	198	ATP synthase subunit beta, mitochondrial	Atp5b	P56480	1	LLAPYAKGGKIGL	1.46676e-07	93.959	_VVDLLAPYAK(ac)GGK_	10	VVDLLAPYAK(1)GGK	2	686.895	0.39749	1.8772	2.2147	1.5084	0.93079
IPI00313475;IPI00776084;IPI00750074;IPI00751391;IPI00776275;IPI00775853	IPI00313475	154	IPI00313475	154	ATP synthase subunit gamma, mitochondrial;F-ATPase gamma subunit;ATP synthase gamma chain;ATP synthase gamma chain;ATP synthase gamma chain;ATP synthase gamma-subunit;ATP synthase, H+ transporting, mitochondrial F1 complex, gamma polypeptide 1;ATP synthase, H+ transporting, mitochondrial F1 complex, gamma polypeptide 1;ATP synthase, H+ transporting, mitochondrial F1 complex, gamma polypeptide 1	Atp5c1;RP23-119N4.1-001;Atp5c1;RP23-119N4.1-002;Atp5c1;RP23-119N4.1-003;Atp5c1;RP23-119N4.1-005;Atp5c1;RP23-119N4.1-007;Atp5c1;RP23-119N4.1-004	Q91VR2;Q3UD06;Q9D9D7;Q9ERA8;A2AKU9;Q8C2Q8;Q9Z1F5;A2AKV3;A2AKV2;A2AKV1	1	QFLVSFKDVGRKP	1.49551e-09	84.759	_THSDQFLVSFK(ac)DVGR_	11	THSDQFLVSFK(1)DVGR	3	593.3	1.577	1.9752	2.3959	1.6284
IPI00453777	IPI00453777	136	IPI00453777	136	ATP synthase subunit delta, mitochondrial;F-ATPase delta subunit;ATP synthase, H+ transporting, mitochondrial F1 complex, delta subunit, isoform CRA_c;Atp5d protein;Putative uncharacterized protein	Atp5d;mCG_13414	Q9D3D9;Q4FK74;Q9D0J2;Q9DCZ0	1	ARANLEKAQSELS	2.54825e-38	158.45	_ANLEK(ac)AQSELSGAADEAAR_	5	ANLEK(1)AQSELSGAADEAAR	2	986.982	0.062018	1.8443	2.0797	1.5584	0.82978
IPI00341282	IPI00341282	225	IPI00341282	225	ATP synthase subunit b, mitochondrial;Putative uncharacterized protein;ATP synthase, H+ transporting, mitochondrial F0 complex, subunit b, isoform 1;ATP synthase, H+ transporting, mitochondrial F0 complex, subunit b, isoform 1, isoform CRA_a;ATP synthase b chain homolog	Atp5f1;mCG_10745	Q9CQQ7;Q3TJD4;Q3UF04;Q5I0W0;Q64218	1	VEKHVVKSISVQQ	0.00287775	62.408	_HVVK(ac)SISVQQEK_	4	HVVK(1)SISVQQEK	3	475.268	0.10422	2.1607	2.6325	1.7734
IPI00341282	IPI00341282	233	IPI00341282	233	ATP synthase subunit b, mitochondrial;Putative uncharacterized protein;ATP synthase, H+ transporting, mitochondrial F0 complex, subunit b, isoform 1;ATP synthase, H+ transporting, mitochondrial F0 complex, subunit b, isoform 1, isoform CRA_a;ATP synthase b chain homolog	Atp5f1;mCG_10745	Q9CQQ7;Q3TJD4;Q3UF04;Q5I0W0;Q64218	1	ISVQQEKETIAKC	3.47024e-22	143.17	_SISVQQEK(ac)ETIAK_	8	SISVQQEK(1)ETIAK	3	501.607	0.065438	2.0176	2.0775	1.8932	0.80723
IPI00341282	IPI00341282	131	IPI00341282	131	ATP synthase subunit b, mitochondrial;Putative uncharacterized protein;ATP synthase, H+ transporting, mitochondrial F0 complex, subunit b, isoform 1;ATP synthase, H+ transporting, mitochondrial F0 complex, subunit b, isoform 1, isoform CRA_a;ATP synthase b chain homolog	Atp5f1;mCG_10745	Q9CQQ7;Q3TJD4;Q3UF04;Q5I0W0;Q64218	1	DKLNEEKIAQLEE	1.00247e-07	94.688	_LNEEK(ac)IAQLEEVK_	5	LNEEK(1)IAQLEEVK	2	792.928	-0.15957	1.2368	1.2368	1.1213	1.7016
IPI00230507;IPI00623553;IPI00881799;IPI00889805	IPI00230507	95	IPI00230507	95	ATP synthase subunit d, mitochondrial;ATP synthase, H+ transporting, mitochondrial F0 complex, subunit d	Atp5h;Atp5h;RP23-380B14.2-007	Q9DCX2;B1ASE2	1	LVDQEEKEDVKSC	1.95884e-30	144.68	_YTALVDQEEK(ac)EDVK_	10	YTALVDQEEK(1)EDVK	3	570.281	0.069049	2.0039	2.0195	1.9744	0.9333
IPI00230507;IPI00623553;IPI00881799;IPI00889805	IPI00230507	78	IPI00230507	78	ATP synthase subunit d, mitochondrial;ATP synthase, H+ transporting, mitochondrial F0 complex, subunit d	Atp5h;Atp5h;RP23-380B14.2-007	Q9DCX2;B1ASE2	1	KKYNALKIPVPED	0.00025785	74.76	_YNALK(ac)IPVPEDK_	10	YNALK(1)IPVPEDK	2	714.89	-2.2323	2.1273	2.2089	1.7062	0.86838
IPI00230507;IPI00623553;IPI00881799	IPI00230507	48	IPI00230507	48	ATP synthase subunit d, mitochondrial;ATP synthase, H+ transporting, mitochondrial F0 complex, subunit d	Atp5h;Atp5h;RP23-380B14.2-007	Q9DCX2;B1ASE2	1	LASLSEKPPAIDW	9.45778e-06	94.487	_LASLSEK(ac)PPAIDWAYYR_	5	LASLSEK(1)PPAIDWAYYR	2	1011.52	-0.8805	1.8829	1.8679	1.8829
IPI00230507;IPI00623553;IPI00881799;IPI00889805;IPI00136505	IPI00230507	72	IPI00230507	72	ATP synthase subunit d, mitochondrial;ATP synthase, H+ transporting, mitochondrial F0 complex, subunit d	Atp5h;Atp5h;RP23-380B14.2-007	Q9DCX2;B1ASE2	1	LVDDFEKKYNALK	0.000256896	121.76	_PGLVDDFEK(ac)K_	7	PGLVDDFEK(1)K	2	595.309	0.34364	2.4029	2.4728	2.0744
IPI00125460	IPI00125460	99	IPI00125460	99	ATP synthase-coupling factor 6, mitochondrial	Atp5j	P97450	1	FKFDDPKFEVIDK	1.02671e-08	96.464	_FDDPK(ac)FEVIDKPQS_	5	FDDPK(1)FEVIDKPQS	3	569.614	0.98971	1.8607	1.4942	2.0501
IPI00125460;IPI00856424	IPI00125460	41	IPI00125460	41	ATP synthase-coupling factor 6, mitochondrial;ATP synthase coupling factor VI	Atp5j;Atp5j	P97450;Q812D0	1	ELDPVQKLFVDKI	4.42599e-12	116.01	_ELDPVQK(ac)LFVDK_	7	ELDPVQK(1)LFVDK	3	491.605	0.61196	1.9686	2.0284	1.7783
IPI00125460;IPI00856424	IPI00125460	46	IPI00125460	46	ATP synthase-coupling factor 6, mitochondrial;ATP synthase coupling factor VI	Atp5j;Atp5j	P97450;Q812D0	1	QKLFVDKIREYKS	4.42599e-12	116.01	_LFVDK(ac)IR_	5	LFVDK(1)IR	2	466.782	-0.69011	1.8504	2.0779	1.8136
IPI00118986;IPI00461407;IPI00919068	IPI00118986	60	IPI00118986	60	ATP synthase subunit O, mitochondrial;Oligomycin sensitivity conferral protein;ATP synthase	Atp5o;D12Wsu28e	Q9DB20;Q3TF25;Q3THG0	1	KLDQVEKELLRVG	3.74846e-09	122.51	_KLDQVEK(ac)ELLR_	7	KLDQVEK(1)ELLR	2	706.909	0.22372	1.8847	2.3624	1.7798
IPI00127598;IPI00331463	IPI00127598	83	IPI00127598	83	ATPase inhibitor, mitochondrial;Inhibitor of F(1)F(o)-ATPase;ATPase inhibitory factor 1, isoform CRA_a;Putative uncharacterized protein;ATPase inhibitory factor 1;ATPase inhibitory factor 1, isoform CRA_b	Atpi;Atpif1;If1;Atpif1;mCG_16260;Atpi;RP23-63D8.5-001	O35143;Q8BTA7;Q9D879	1	EIDHHSKEIERLQ	0.0570142	40.025	_HHEDEIDHHSK(ac)EIER_	11	HHEDEIDHHSK(1)EIER	4	488.977	-0.3851	1.4575		1.4575
IPI00330958;IPI00230086;IPI00336873;IPI00336874	IPI00330958	114	IPI00330958	114	AU-rich element RNA-binding protein 1;Heterogeneous nuclear ribonucleoprotein D0;AU-rich element RNA-binding protein 1;Heterogeneous nuclear ribonucleoprotein D0;AU-rich element RNA-binding protein 1;Heterogeneous nuclear ribonucleoprotein D0;Putative uncharacterized protein;AU-rich element RNA-binding protein 1;Heterogeneous nuclear ribonucleoprotein D0	Auf1;Hnrnpd;Hnrpd;Auf1;Hnrnpd;Hnrpd;Auf1;Hnrnpd;Hnrpd;Auf1;Hnrnpd;Hnrpd	Q60668-1;Q60668;Q60668-2;Q60668-3;Q3UXC8;Q60668-4	1	TTKKDLKDYFSKF	0.0403892	85.161	_DLK(ac)DYFSK_	3	DLK(1)DYFSK	2	529.264	0.078034	1.1173	1.1173		1.0901
IPI00453751;IPI00880265	IPI00453751	137	IPI00453751	137	B-cell CLL/lymphoma 9-like protein;BCL9-related beta-catenin-binding protein;Protein BCL9-2;Bcl9l protein;B-cell CLL/lymphoma 9-like protein;BCL9-related beta-catenin-binding protein;Protein BCL9-2	B9l;Bcl9l;B9l;Bcl9l	Q67FY2-1;Q67FY2;Q99J68;Q67FY2-2	1	SLDSEAKEVAPRS	5.95309e-08	97.836	_EAGTPSLDSEAK(ac)EVAPR_	12	EAGTPSLDSEAK(1)EVAPR	2	899.945	1.0291	1.3362	1.2384	1.4269	1.6469
IPI00453751;IPI00880265	IPI00453751	1329	IPI00453751	1329	B-cell CLL/lymphoma 9-like protein;BCL9-related beta-catenin-binding protein;Protein BCL9-2;Bcl9l protein;B-cell CLL/lymphoma 9-like protein;BCL9-related beta-catenin-binding protein;Protein BCL9-2	B9l;Bcl9l;B9l;Bcl9l	Q67FY2-1;Q67FY2;Q99J68;Q67FY2-2	1	RIIPSEKPSSTLQ	1.77896e-12	112.72	_IIPSEK(ac)PSSTLQYFPK_	6	IIPSEK(1)PSSTLQYFPK	3	626.34	-0.75887	1.1123	0.99232	1.2273	1.0713
IPI00453751;IPI00880265	IPI00453751	108	IPI00453751	108	B-cell CLL/lymphoma 9-like protein;BCL9-related beta-catenin-binding protein;Protein BCL9-2;Bcl9l protein;B-cell CLL/lymphoma 9-like protein;BCL9-related beta-catenin-binding protein;Protein BCL9-2	B9l;Bcl9l;B9l;Bcl9l	Q67FY2-1;Q67FY2;Q99J68;Q67FY2-2	1	SPFSSLKGKVKRE	1.49025e-63	210.34	_NPQAGVSPFSSLK(ac)GK(ac)VK_	13	NPQAGVSPFSSLK(1)GK(1)VK	3	610.004	0.27905	0.66536	0.57578	0.66536	1.6453
IPI00453751;IPI00880265	IPI00453751	110	IPI00453751	110	B-cell CLL/lymphoma 9-like protein;BCL9-related beta-catenin-binding protein;Protein BCL9-2;Bcl9l protein;B-cell CLL/lymphoma 9-like protein;BCL9-related beta-catenin-binding protein;Protein BCL9-2	B9l;Bcl9l;B9l;Bcl9l	Q67FY2-1;Q67FY2;Q99J68;Q67FY2-2	1	FSSLKGKVKRERS	1.49025e-63	210.34	_NPQAGVSPFSSLK(ac)GK(ac)VK_	15	NPQAGVSPFSSLK(1)GK(1)VK	3	610.004	0.27905	0.58886	0.57578	0.63313	1.942
IPI00125662;IPI00830923;IPI00515361;IPI00830298;IPI00830822	IPI00125662	386	IPI00125662	386	BRG1-associated factor 155;SWI/SNF complex 155 kDa subunit;SWI/SNF complex subunit SMARCC1;SWI/SNF-related matrix-associated actin-dependent regulator of chromatin subfamily C member 1;SWI3-related protein;Putative uncharacterized protein;Putative uncharacterized protein;BRG1-associated factor 155;SWI/SNF complex 155 kDa subunit;SWI/SNF complex subunit SMARCC1;SWI/SNF-related matrix-associated ac…	Baf155;Smarcc1;Srg3;Smarcc1;Baf155;Smarcc1;Srg3;Smarcc1	P97496-1;P97496;Q3UMX0;Q3UPK0;Q3UNN4;P97496-2;Q3UZD0	1	EEVVLPKNVNPKK	0.00806841	40.381	_DM(ox)EDPTPVPNIEEVVLPK(ac)NVNPK_	18	DMEDPTPVPNIEEVVLPK(1)NVNPK	3	878.111	-0.47381	1.0407	1.0407		0.93444
IPI00460668;IPI00875789;IPI00654251	IPI00460668	1353	IPI00460668	1353	ATP-dependent helicase SMARCA4;BRG1-associated factor 190A;Protein brahma homolog 1;SNF2-beta;SWI/SNF-related matrix-associated actin-dependent regulator of chromatin subfamily A member 4;Transcription activator BRG1;Brg1 protein;ATP-dependent helicase SMARCA4;BRG1-associated factor 190A;Protein brahma homolog 1;SNF2-beta;SWI/SNF-related matrix-associated actin-dependent regulator of chromatin su…	Baf190a;Brg1;Smarca4;Snf2b;Snf2l4;Brg1;Smarca4;Baf190a;Snf2b;Snf2l4;Smarca4	Q3TUD7;O35845;Q3TKT4;Q3UI73;Q6AXG8;Q6P8K2;Q7TQL1;Q8BQ54;Q8CGJ5;Q8R0K1;Q8R569;Q3URH5	1	SDSLTEKQWLKTL	0.159137	32.734	_EVDYSDSLTEK(ac)QWLK_	11	EVDYSDSLTEK(1)QWLK	3	628.307	0.85966	0.82834	0.75851	1.3648
IPI00460668;IPI00875789;IPI00654251	IPI00460668	626	IPI00460668	626	ATP-dependent helicase SMARCA4;BRG1-associated factor 190A;Protein brahma homolog 1;SNF2-beta;SWI/SNF-related matrix-associated actin-dependent regulator of chromatin subfamily A member 4;Transcription activator BRG1;Brg1 protein;ATP-dependent helicase SMARCA4;BRG1-associated factor 190A;Protein brahma homolog 1;SNF2-beta;SWI/SNF-related matrix-associated actin-dependent regulator of chromatin su…	Baf190a;Brg1;Smarca4;Snf2b;Snf2l4;Brg1;Smarca4;Baf190a;Snf2b;Snf2l4;Smarca4	Q3TUD7;O35845;Q3TKT4;Q3UI73;Q6AXG8;Q6P8K2;Q7TQL1;Q8BQ54;Q8CGJ5;Q8R0K1;Q8R569;Q3URH5	1	IHVESGKILTGTD	2.94416e-05	90.725	_VIHVESGK(ac)ILTGTDAPK_	8	VIHVESGK(1)ILTGTDAPK	3	603.004	-0.29079	1.0577	1.0761	1.0396	1.1222
IPI00469712;IPI00761744	IPI00469712	615	IPI00469712	615	ATP-dependent helicase SMARCA2;BRG1-associated factor 190B;Probable global transcription activator SNF2L2;Protein brahma homolog;SNF2-alpha;SWI/SNF-related matrix-associated actin-dependent regulator of chromatin subfamily A member 2;Smarca2 protein;Brm protein;Putative uncharacterized protein	Baf190b;Brm;Smarca2;Snf2a;Snf2l2;brm;Smarca2	Q6DIC0;Q7TND4;Q8R1W7;O35846;Q3UHL2;Q3UX55;Q9CTU8	1	THTETGKVLFGPE	1.15153e-12	111.43	_VTHTETGK(ac)VLFGPEAPK_	8	VTHTETGK(1)VLFGPEAPK	3	618.332	-1.5269	0.99611	0.79758	1.2441	1.1967
IPI00119892	IPI00119892	328	IPI00119892	328	BRG1-associated factor 57;SWI/SNF-related matrix-associated actin-dependent regulator chromatin subfamily E member 1;MCG15366, isoform CRA_c;SWI/SNF related, matrix associated, actin dependent regulator of chromatin, subfamily e, member 1;Smarce1 variant 3;Smarce1 variant 5;Smarce1 variant 8;Smarce1 variant 7;Smarce1 variant 9	Baf57;Smarce1;mCG_15366;RP23-255N16.1-001	O54941;A2A4L8;C0IMW9;C0IMX0;C0IMX1;C0IMX3	1	EEQVANKAEEKKD	0.0011333	63.918	_SQSSM(ox)APEEEQVANK(ac)AEEK_	15	SQSSMAPEEEQVANK(1)AEEK	3	717.323	0.68524	0.94696		0.94696	1.127
IPI00132122	IPI00132122	105	IPI00132122	105	Basement membrane-associated chondroitin proteoglycan;Chondroitin sulfate proteoglycan 6;Chromosome segregation protein SmcD;Mad member-interacting protein 1;Structural maintenance of chromosomes protein 3;Cspg6;Putative uncharacterized protein;Structural maintenace of chromosomes 3;Smc3 protein	Bam;Bmh;Cspg6;Mmip1;Smc3;Smc3l1;Smcd	Q9CW03;Q1HL32;Q3TMK9;Q3TPG9;Q3UNU2;Q3US85;Q6P5E5;Q6PFZ4;Q6PIE1	1	RRVIGAKKDQYFL	1.80451e-29	178.32	_VIGAK(ac)K(ac)DQYFLDK_	5	VIGAK(1)K(1)DQYFLDK	2	804.935	0.10326	2.8316	2.1965	3.2163	1.268
IPI00132122	IPI00132122	106	IPI00132122	106	Basement membrane-associated chondroitin proteoglycan;Chondroitin sulfate proteoglycan 6;Chromosome segregation protein SmcD;Mad member-interacting protein 1;Structural maintenance of chromosomes protein 3;Cspg6;Putative uncharacterized protein;Structural maintenace of chromosomes 3;Smc3 protein	Bam;Bmh;Cspg6;Mmip1;Smc3;Smc3l1;Smcd	Q9CW03;Q1HL32;Q3TMK9;Q3TPG9;Q3UNU2;Q3US85;Q6P5E5;Q6PFZ4;Q6PIE1	1	RVIGAKKDQYFLD	1.80451e-29	178.32	_VIGAK(ac)K(ac)DQYFLDK_	6	VIGAK(1)K(1)DQYFLDK	2	804.935	0.10326	2.8316	2.1965	3.2163	1.268
IPI00321718;IPI00880977	IPI00321718	236	IPI00321718	236	B-cell receptor-associated protein BAP37;Prohibitin-2;Repressor of estrogen receptor activity;Prohibitin 2;Putative uncharacterized protein	Bap;Bcap37;Phb2;Rea	O35129;Q3V235	1	GEAEAAKMLGEAL	2.22932e-05	58.49	_IVQAEGEAEAAK(ac)M(ox)LGEALSK_	12	IVQAEGEAEAAK(1)MLGEALSK	3	701.693	0.14716	1.002	1.002
IPI00380722	IPI00380722	35	IPI00380722	35	HLA-B-associated transcript 2;Large proline-rich protein BAT2;MKIAA4178 protein;Putative uncharacterized protein	Bat2;mKIAA4178	Q7TSC1;Q5DTJ4;Q9CRP0;Q9CRP1;Q9CRU5	1	KSLEIQKPAVAPR	7.12606e-09	99.522	_SLEIQK(ac)PAVAPR_	6	SLEIQK(1)PAVAPR	2	675.891	0.52302	1.4034	1.4135	1.2553	0.93412
IPI00330171;IPI00903422;IPI00659535;IPI00903386	IPI00330171	27	IPI00330171	27	BAT2 domain-containing protein 1;HLA-B-associated transcript 2-like 2;Protein BAT2-like 2;BAT2 domain-containing protein 1;HLA-B-associated transcript 2-like 2;Protein BAT2-like 2;BAT2 domain-containing protein 1;HLA-B-associated transcript 2-like 2;Protein BAT2-like 2;BAT2 domain-containing protein 1;HLA-B-associated transcript 2-like 2;Protein BAT2-like 2	Bat2d;Bat2d1;Bat2l2;Kiaa1096;Bat2d;Bat2d1;Bat2l2;Kiaa1096;Bat2d;Bat2d1;Bat2l2;Kiaa1096;Bat2d;Bat2d1;Bat2l2;Kiaa1096	Q3TLH4-2;Q3TLH4;Q3TLH4-1;Q3TLH4-5;Q3TLH4-4	1	SLFNTYKGKSLET	0.00842981	53.252	_YATLSLFNTYK(ac)GK_	11	YATLSLFNTYK(1)GK	2	774.409	-2.3702	0.91572	0.91572
IPI00130353	IPI00130353	974	IPI00130353	974	Protein G7a;Valine--tRNA ligase;Valyl-tRNA synthetase;Putative uncharacterized protein;Valyl-tRNA-synthetase G7a/Bat6	Bat6;G7a;Vars;Vars2	Q9Z1Q9;Q3TII4;Q3U3D3;Q790I0;Q7TPT7	1	VPSATSKPEGHES	0.0377983	36.593	_GFVPSATSK(ac)PEGHESLVDR_	9	GFVPSATSK(1)PEGHESLVDR	3	685.676	-0.24378	1.075	1.27	0.90997
IPI00130353	IPI00130353	1241	IPI00130353	1241	Protein G7a;Valine--tRNA ligase;Valyl-tRNA synthetase;Putative uncharacterized protein;Valyl-tRNA-synthetase G7a/Bat6	Bat6;G7a;Vars;Vars2	Q9Z1Q9;Q3TII4;Q3U3D3;Q790I0;Q7TPT7	1	QEADEAKLQQTEA	4.0985e-08	85.808	_VPLEVQEADEAK(ac)LQQTEAELR_	12	VPLEVQEADEAK(1)LQQTEAELR	3	813.418	1.2627	1.1961	1.1126	1.2858
IPI00923656;IPI00930843	IPI00923656	1331	IPI00923656	1331	Bromodomain adjacent to zinc finger domain protein 1B;Tyrosine-protein kinase BAZ1B;Williams syndrome transcription factor homolog;Williams-Beuren syndrome chromosomal region 9 protein homolog;Bromodomain adjacent to zinc finger domain protein 1B;Tyrosine-protein kinase BAZ1B;Williams syndrome transcription factor homolog;Williams-Beuren syndrome chromosomal region 9 protein homolog	Baz1b;Wbscr9;Wstf;Baz1b;Wbscr9;Wstf	Q9Z277-1;Q9Z277;Q9Z277-2	1	DLVLQTKRISRRQ	2.79501e-14	119.25	_DDPEVDDLVLQTK(ac)R_	13	DDPEVDDLVLQTK(1)R	3	562.284	-0.063513	1.0157	1.0157		2.4007
IPI00651807;IPI00757871;IPI00381244	IPI00651807	3176	IPI00651807	3176	Putative uncharacterized protein;Mll2 protein	BC032281;Mll2;Mll2	Q3USG3;Q6PDK2	1	SGHTAEKGPFGAT	1.47268e-158	195.38	_GGVGTGSFPSSGHTAEK(ac)GPFGATGGTPAHLLNPSSLSGPAASSLLEK_	17	GGVGTGSFPSSGHTAEK(1)GPFGATGGTPAHLLNPSSLSGPAASSLLEK	5	887.446	-0.37451	1.0119	0.8591	1.1758
IPI00651807;IPI00757871;IPI00381244	IPI00651807	3111	IPI00651807	3111	Putative uncharacterized protein;Mll2 protein	BC032281;Mll2;Mll2	Q3USG3;Q6PDK2	1	SVLPEVKPKVEEG	0.00416385	64.439	_LTSVLPEVK(ac)PK_	9	LTSVLPEVK(1)PK	3	418.255	-0.21303	1.0982	1.0982
IPI00651807;IPI00757871;IPI00381244	IPI00651807	2713	IPI00651807	2713	Putative uncharacterized protein;Mll2 protein	BC032281;Mll2;Mll2	Q3USG3;Q6PDK2	1	VGLPASKLGGPTL	5.90974e-23	109.75	_SSIVGLPASK(ac)LGGPTLGPGAFSSDDR_	10	SSIVGLPASK(1)LGGPTLGPGAFSSDDR	3	843.438	-0.27319	0.88624	0.79464	0.9884	1.1769
IPI00651807;IPI00757871;IPI00381244	IPI00651807	3147	IPI00651807	3147	Putative uncharacterized protein;Mll2 protein	BC032281;Mll2;Mll2	Q3USG3;Q6PDK2	1	SLSLGLKPGQTVM	3.19622e-17	88.768	_VEPAPPATSLSLGLK(ac)PGQTVMGTR_	15	VEPAPPATSLSLGLK(1)PGQTVMGTR	3	817.109	0.22549	1.3393	1.187	1.4556	1.0526
IPI00153715	IPI00153715	1214	IPI00153715	1214	MKIAA1205 protein;Prr12 protein;Putative uncharacterized protein	BC058674;mKIAA1205;Prr12	Q69ZN8;Q6PDJ2;Q8R3A6	1	TRLEPLKPLKIKL	0.0623852	62.2	_LEPLK(ac)PLK_	5	LEPLK(1)PLK	2	490.313	0.6664	1.06	0.92516	1.0634
IPI00133648	IPI00133648	176	IPI00133648	176	BRCA2 and CDKN1A-interacting protein	Bccip	Q9CWI3	1	LLNDTSKPVGLLL	1.89718e-45	169.3	_LLNDTSK(ac)PVGLLLSER_	7	LLNDTSK(1)PVGLLLSER	2	899.009	0.1665	0.75626	0.96913	0.6555
IPI00415385;IPI00169477;IPI00620639;IPI00762634	IPI00415385	419	IPI00415385	419	Bcl-2-associated transcription factor 1;Putative uncharacterized protein;Bcl-2-associated transcription factor 1;Bclaf1 protein;Putative uncharacterized protein;Bcl-2-associated transcription factor 1	Bclaf1;Btf;Kiaa0164;Bclaf1;Btf;Kiaa0164;Bclaf1;Bclaf1;Btf;Kiaa0164	Q8K019-1;Q8K019;Q3UDL9;Q8K019-2;Q05C67;Q3TEQ0;Q3TRC6;Q3TSZ0;Q3UR37;Q8K019-3	1	VLADQGKSFATSS	0.0236299	53.995	_SVLADQGK(ac)SFATSSHR_	8	SVLADQGK(1)SFATSSHR	3	578.292	0.64445	0.75385	0.661	0.85975	1.3895
IPI00453599	IPI00453599	142	IPI00453599	142	27 kDa craniofacial protein;Bucentaur;Craniofacial development protein 1;Protein Cp27	Bcnt;Cfdp;Cfdp1;Cp27	O88271	1	EEISSNKPLVKAD	0.0850299	38.376	_VAEETEEISSNK(ac)PLVK_	12	VAEETEEISSNK(1)PLVK	3	605.651	0.3961	1.389	1.389
IPI00153107	IPI00153107	391	IPI00153107	391	Bleomycin hydrolase	Blmh	Q8R016	1	QEGTFVKWRVENS	2.30519e-05	94.767	_DNQEGTFVK(ac)WR_	9	DNQEGTFVK(1)WR	3	474.565	2.2873	0.83548	0.88241	0.6218	0.9632
IPI00850217;IPI00165854;IPI00379103	IPI00850217	74	IPI00850217	74	Bendless-like ubiquitin-conjugating enzyme;Ubc13;Ubiquitin carrier protein N;Ubiquitin-conjugating enzyme E2 N;Ubiquitin-protein ligase N;Ubiquitin carrier protein	Blu;Ube2n;mCG_4297	P61089;A2RTT4	1	KVRFMTKIYHPNV	0.00146924	66.262	_FMTK(ac)IYHPNVDK_	4	FMTK(1)IYHPNVDK	3	512.262	1.1569	0.8831	0.91906	0.70357	0.91998
IPI00850217;IPI00165854;IPI00379103;IPI00622653	IPI00850217	82	IPI00850217	82	Bendless-like ubiquitin-conjugating enzyme;Ubc13;Ubiquitin carrier protein N;Ubiquitin-conjugating enzyme E2 N;Ubiquitin-protein ligase N;Ubiquitin carrier protein	Blu;Ube2n;mCG_4297	P61089;A2RTT4	1	YHPNVDKLGRICL	0.00146924	66.262	_IYHPNVDK(ac)LGR_	8	IYHPNVDK(1)LGR	3	451.914	0.24192	0.87403	0.87403
IPI00850217;IPI00165854;IPI00379103;IPI00622653	IPI00850217	92	IPI00850217	92	Bendless-like ubiquitin-conjugating enzyme;Ubc13;Ubiquitin carrier protein N;Ubiquitin-conjugating enzyme E2 N;Ubiquitin-protein ligase N;Ubiquitin carrier protein	Blu;Ube2n;mCG_4297	P61089;A2RTT4	1	ICLDILKDKWSPA	0.00171059	118.26	_ICLDILK(ac)DK_	7	ICLDILK(1)DK	2	580.323	-1.0416	0.86904	0.82874	0.93139
IPI00850217;IPI00165854	IPI00850217	24	IPI00850217	24	Bendless-like ubiquitin-conjugating enzyme;Ubc13;Ubiquitin carrier protein N;Ubiquitin-conjugating enzyme E2 N;Ubiquitin-protein ligase N;Ubiquitin carrier protein	Blu;Ube2n;mCG_4297	P61089;A2RTT4	1	EPVPGIKAEPDES	0.000107008	78.234	_LLAEPVPGIK(ac)AEPDESNAR_	10	LLAEPVPGIK(1)AEPDESNAR	3	683.36	-0.012278	0.8447	1.0455	0.75288	0.77376
IPI00330627	IPI00330627	247	IPI00330627	247	Biliverdin reductase A;Biliverdin-IX alpha-reductase	Blvra;mCG_133989;RP23-26A12.2-001	Q9CY64;A2ASB2	1	PNVGVNKNIFLKD	4.58776e-09	103.5	_SGSLEEVPNVGVNK(ac)NIFLK_	14	SGSLEEVPNVGVNK(1)NIFLK	3	696.044	0.45192	1.1536	1.2535	1.0616	0.996
IPI00323820	IPI00323820	462	IPI00323820	462	DNA replication licensing factor MCM2;Minichromosome maintenance protein 2 homolog;Nuclear protein BM28;Putative uncharacterized protein	Bm28;Cdcl1;Kiaa0030;Mcm2;Mcmd2	P97310;Q3UJN1;Q3UK39	1	LTDEDVKMITGLS	0.0725327	35.64	_VAVGELTDEDVK(ac)M(ox)ITGLSK_	12	VAVGELTDEDVK(1)MITGLSK	3	688.357	-1.4742	0.70842	0.70842
IPI00453860	IPI00453860	1156	IPI00453860	1156	Putative uncharacterized protein;BMS1 homolog, ribosome assembly protein (Yeast);BMS1-like, ribosome assembly protein (Yeast);MKIAA0187 protein;Bms1 protein	Bms1;Bms1l;mCG_133436;mKIAA0187	Q3UYW7;Q3V0N4;Q6PGF5;Q6ZQH0;Q8CEG3;Q8K0N8	1	NKDSLYKPILRQK	0.127665	44.309	_DSLYK(ac)PILR_	5	DSLYK(1)PILR	2	573.83	-0.21654	1.666	1.666
IPI00850611;IPI00775910;IPI00460442;IPI00653174	IPI00850611	230	IPI00850611	230	Bromodomain-containing protein 2;Female sterile homeotic-related protein 1;Fsrg-1;Protein RING3;Bromodomain containing 2;Putative uncharacterized protein	Brd2;Fsrg1;Kiaa4005;Ring3;mCG_132699;Brd2	Q7JJ13-1;Q7JJ13;B2RS09;Q3TH63	1	EAAAPGKRIRKPS	7.22707e-11	80.156	_LPGEGNAGLLGLGPEAAAPGK(ac)R_	21	LPGEGNAGLLGLGPEAAAPGK(1)R	3	696.38	-0.093664	0.76536		0.76536
IPI00776052;IPI00153722;IPI00775978;IPI00653134	IPI00776052	554	IPI00776052	554	Bromodomain-containing protein 8;Bromodomain-containing protein 8	Brd8;Brd8	Q8R3B7-1;Q8R3B7;Q8R3B7-2	0.999997	APEMTVKQERLDF	2.18351e-05	94.544	_DKPVPLPAPEMTVK(ac)QER_	14	DKPVPLPAPEMTVK(1)QER	3	659.687	-0.12422	1.8668	1.7187	2.1129	1.0422
IPI00776052;IPI00153722;IPI00775978;IPI00653134	IPI00776052	85	IPI00776052	85	Bromodomain-containing protein 8;Bromodomain-containing protein 8	Brd8;Brd8	Q8R3B7-1;Q8R3B7;Q8R3B7-2	1	KRKRGEKGEVVET	3.09638e-27	141	_RGEK(ac)GEVVETVEDVIVR_	4	RGEK(1)GEVVETVEDVIVR	3	652.685	-0.22804	1.3939	0.57136	1.5376	1.4931
IPI00467789;IPI00856138;IPI00856686;IPI00857079	IPI00467789	895	IPI00467789	895	Putative uncharacterized protein;Bromodomain and PHD finger containing, 1;Brpf1 protein;Bromodomain and PHD finger containing, 1;Brpf1 protein;Bromodomain and PHD finger containing protein 1 transcript BRPF2;Putative uncharacterized protein	Brpf1;Brpf1;Brpf1;mCG_132959;Brpf2	Q3U109;Q80XK2;Q8K2E3;B2RRD7;B7ZNI3;Q2V6Q0;Q8C905;Q99JV4;Q9CTY1	1	TSVLFSKKNPKTA	0.0320155	86.011	_TSVLFSK(ac)K_	7	TSVLFSK(1)K	2	476.279	-0.27854	1.508	1.508		1.1018
IPI00665936	IPI00665936	794	IPI00665936	794	Bromodomain and PHD finger containing, 3;MKIAA1286 protein	Brpf3;RP24-313J18.1-001;mKIAA1286	B2KF05;Q6ZPU7	1	QLLSLNKTVPNGE	4.30696e-08	60.278	_LAQPPPPQLLSLNK(ac)TVPNGELPAGSR_	14	LAQPPPPQLLSLNK(1)TVPNGELPAGSR	3	912.84	-0.077871	1.8046	1.5289	2.13
IPI00665936	IPI00665936	545	IPI00665936	545	Bromodomain and PHD finger containing, 3;MKIAA1286 protein	Brpf3;RP24-313J18.1-001;mKIAA1286	B2KF05;Q6ZPU7	1	EKTSAVKEELKYW	0.0118806	76.221	_TSAVK(ac)EELK_	5	TSAVK(1)EELK	2	523.79	0.097045	1.3342	1.2238	1.4545	1.0328
IPI00665936	IPI00665936	670	IPI00665936	670	Bromodomain and PHD finger containing, 3;MKIAA1286 protein	Brpf3;RP24-313J18.1-001;mKIAA1286	B2KF05;Q6ZPU7	1	CMKYNAKDTIFHR	0.00507854	71.349	_YNAK(ac)DTIFHR_	4	YNAK(1)DTIFHR	3	436.223	1.3261	1.7868	1.4857	2.2294	1.0805
IPI00420724;IPI00626752	IPI00420724	216	IPI00420724	216	Budding uninhibited by benzimidazoles 3 homolog (S. cerevisiae);Putative uncharacterized protein;Mitotic checkpoint protein BUB3;WD repeat type I transmembrane protein A72.5	Bub3;Bub3	Q6ZWM5;Q8BH42;Q9CSI6;Q9WVA3	1	PSPEVQKKKYAFK	0.161712	29.355	_VAVEYLDPSPEVQK(ac)K_	14	VAVEYLDPSPEVQK(1)K	3	581.977	0.35329	1.1507	1.1507		0.65233
IPI00127501	IPI00127501	101	IPI00127501	101	Protein C10	C10;Grcc10	O35127	1	IASLSGKLKALFL	1.39321e-27	144.33	_SYEAQDPEIASLSGK(ac)LK_	15	SYEAQDPEIASLSGK(1)LK	2	939.478	0.26113	1.0997	0.91336	1.3275	1.0605
IPI00132799;IPI00775783	IPI00132799	92	IPI00132799	92	Complement component 1, q subcomponent binding protein;Complement component 1, q subcomponent binding protein, isoform CRA_b;p32-RACK;Complement component 1 Q subcomponent-binding protein, mitochondrial;GC1q-R protein;Glycoprotein gC1qBP	C1qbp;DN-393H17.2-001;mCG_21176;RP23-83I13.1-001;C1qbp;Gc1qbp	Q8R5L1;O35658	0.988619	DEIKEEKKIQKHK	1.12214e-13	110.29	_AFVEFLTDEIKEEK(ac)K_	14	AFVEFLTDEIK(0.011)EEK(0.989)K	3	623.328	0.05069	6.0905		6.0905
IPI00121427	IPI00121427	47	IPI00121427	47	5B10;Calcyclin;Prolactin receptor-associated protein;Protein S100-A6;S100 calcium-binding protein A6;MC3T3-E1 calcyclin;Putative uncharacterized protein;S100 calcium binding protein A6 (Calcyclin)	Cacy;S100a6;mCG_22216	P14069;Q545I9	1	ELTIGSKLQDAEI	2.19859e-39	184.21	_ELTIGSK(ac)LQDAEIAR_	7	ELTIGSK(1)LQDAEIAR	3	562.64	0.37015	1.3451	1.3451	1.2724	1.5603
IPI00121427	IPI00121427	35	IPI00121427	35	5B10;Calcyclin;Prolactin receptor-associated protein;Protein S100-A6;S100 calcium-binding protein A6;MC3T3-E1 calcyclin;Putative uncharacterized protein;S100 calcium binding protein A6 (Calcyclin)	Cacy;S100a6;mCG_22216	P14069;Q545I9	1	LSKKELKELIQKE	0.0221776	145.16	_ELK(ac)ELIQK_	3	ELK(1)ELIQK	2	521.811	-1.572	1.0094	0.96888	1.0517	1.2833
IPI00115650	IPI00115650	86	IPI00115650	86	Calcyclin-binding protein;Siah-interacting protein	Cacybp;Sip	Q9CXW3	1	GWDQSDKFVKIYI	4.89199e-14	117.7	_ISNYGWDQSDK(ac)FVK_	11	ISNYGWDQSDK(1)FVK	2	864.915	-0.42832	0.66464	0.65237	0.6696	0.91915
IPI00115650	IPI00115650	119	IPI00115650	119	Calcyclin-binding protein;Siah-interacting protein	Cacybp;Sip	Q9CXW3	1	SFDLLVKNLNGKN	0.00323304	61.435	_SFDLLVK(ac)NLNGK_	7	SFDLLVK(1)NLNGK	3	463.929	0.5445	0.82591		0.82591
IPI00380280;IPI00830256	IPI00380280	1246	IPI00380280	1246	Carbamoyl-phosphate synthetase 2, aspartate transcarbamylase, and dihydroorotase;Carbamoyl-phosphate synthetase 2, aspartate transcarbamylase, and dihydroorotase, isoform CRA_c;Cad protein;Aspartate transcarbamylase;Cad-pending protein;Putative uncharacterized protein	Cad;mCG_23490;Cad;Cad-pending	B2RQC6;B7ZN27;Q6P9L1;O88862;Q80VF8;Q9CWQ9	1	RIIMGEKVEPVGL	3.55295e-10	69.122	_IIM(ox)GEK(ac)VEPVGLMTGSGVVGVK_	6	IIMGEK(1)VEPVGLMTGSGVVGVK	3	753.409	-0.42619	1.8571	1.8669	1.3999
IPI00330163;IPI00668903;IPI00670114	IPI00330163	155	IPI00330163	155	Calcium-dependent activator protein for secretion 1;Calcium-dependent secretion activator 1;Calcium-dependent activator protein for secretion 1;Calcium-dependent secretion activator 1;Calcium-dependent activator protein for secretion 1;Calcium-dependent secretion activator 1	Cadps;Caps;Caps1;Kiaa1121;Cadps;Caps;Caps1;Kiaa1121;Cadps;Caps;Caps1;Kiaa1121	Q80TJ1-2;Q80TJ1;Q80TJ1-1;Q80TJ1-4	1	QQLQTVKDRFQAF	0.101909	47.603	_QQLQTVK(ac)DR_	7	QQLQTVK(1)DR	2	579.317	3.8634	0.84822		0.84822
IPI00222555	IPI00222555	47	IPI00222555	47	Calpactin I light chain;Calpactin-1 light chain;Cellular ligand of annexin II;p10 protein;p11;Protein S100-A10;S100 calcium-binding protein A10;Putative uncharacterized protein;S100 calcium binding protein A10 (Calpactin), isoform CRA_a;S100 calcium binding protein A10 (Calpactin), isoform CRA_b	Cal1l;S100a10;mCG_120166	P08207;Q3TC45;Q3UF30	1	GFLENQKDPLAVD	0.00803045	60.474	_EFPGFLENQK(ac)DPLAVDK_	10	EFPGFLENQK(1)DPLAVDK	3	663.67	-0.65837	0.82169	0.83065	0.53682
IPI00311344;IPI00775997;IPI00775950;IPI00462119;IPI00122450;IPI00758267;IPI00757635	IPI00311344	545	IPI00311344	545	Putative uncharacterized protein;Caldesmon 1	Cald1	Q3TUS1;Q3UGC3;Q8VCQ8	1	LELEELKKKREER	0.0084384	118.87	_QQEAALELEELK(ac)K_	12	QQEAALELEELK(1)K	3	524.282	0.44774	0.73244	0.85282	0.62905
IPI00467841;IPI00761696	IPI00467841	70	IPI00467841	70	Putative uncharacterized protein;Calmodulin	Calm1;Calm;Calm1;Calm2;Calm3;Cam;Cam1;Cam2;Cam3;Camb;Camc	Q3UKW2;P62204	1	AFSLFDKDGDGTI	1.37313e-37	159.34	_EAFSLFDK(ac)DGDGTITTK_	8	EAFSLFDK(1)DGDGTITTK	2	943.955	3.8712	1.2204	0.90766	1.2785
IPI00467841;IPI00761696	IPI00467841	143	IPI00467841	143	Putative uncharacterized protein;Calmodulin	Calm1;Calm;Calm1;Calm2;Calm3;Cam;Cam1;Cam2;Cam3;Camb;Camc	Q3UKW2;P62204	1	AFRVFDKDGNGYI	0.000113563	84.62	_VFDK(ac)DGNGYISAAELR_	4	VFDK(1)DGNGYISAAELR	2	898.944	5.802	0.92084	1.0201	0.70543
IPI00123639	IPI00123639	164	IPI00123639	164	Calregulin;Calreticulin;CRP55;Endoplasmic reticulum resident protein 60;HACBP;Putative uncharacterized protein	Calr	P14211;B2MWM9;Q3TVD2;Q3UWP8	1	NKDIRCKDDEFTH	0.000447124	42.806	_CK(ac)DDEFTHLYTLIVRPDNTYEVK_	2	CK(1)DDEFTHLYTLIVRPDNTYEVK	5	580.485	3.8965	1.0144		1.0144
IPI00406790;IPI00828919;IPI00858128;IPI00112584;IPI00475044;IPI00858144;IPI00857865;IPI00420725;IPI00621806;IPI00459096;IPI00124695;IPI00228044;IPI00228045;IPI00850053;IPI00649778;IPI00875723;IPI00649296;IPI00470962;IPI00474502;IPI00475302;IPI00624499;IPI00648630;IPI00515669;IPI00515172	IPI00406790;IPI00124695	227;227	IPI00124695	227	Calcium/calmodulin-dependent protein kinase type II subunit delta;Calcium/calmodulin-dependent protein kinase type II subunit delta;Calcium/calmodulin-dependent protein kinase type II subunit delta;Calcium/calmodulin-dependent protein kinase II delta;Calcium/calmodulin-dependent protein kinase type II subunit delta;Putative uncharacterized protein;Putative uncharacterized protein;MKIAA0968 protei…	Camk2d;Kiaa4163;Camk2d;Kiaa4163;Camk2d;Kiaa4163;Camk2d;Kiaa4163;Camk2d;Camk2a;mKIAA0968;Camk2a;Camk2d;Camk2g;Camk2g;Camk2g;Camk2b;mCG_122182;RP23-340E18.5-009;Camk2b;RP23-340E18.5-002;Camk2b;Camk2b;Camk2d;Camk2b;RP23-340E18.5-010;Camk2b;Camk2g;RP23-340E18.5-004;Camk2b;RP23-340E18.5-011;Camk2b;RP23-340E18.5-008;Camk2b;RP23-340E18.5-001	Q6PHZ2-5;Q6PHZ2;Q6PHZ2-4;Q6PHZ2-1;O70459;Q6PHZ2-2;Q3V1X9;Q8C8X9;Q8CCM0;Q80TN1;P11798-1;P11798;Q8C4I3;Q923T9-1;Q923T9;Q923T9-2;Q923T9-3;Q6ZWS7;Q5SVJ0;Q8K4W5;Q9WVJ1;Q5SVI1;Q8K4W4;Q68EG2;P28652;Q8BL41;Q5SVI2;Q5SVI3;Q5SVI0;Q3TY93;Q5SVJ1;Q5SVI9	1	KLYQQIKAGAYDF;RLYQQIKAGAYDF	5.09802e-18	92.95	_LYQQIK(ac)AGAYDFPSPEWDTVTPEAK_	6	LYQQIK(1)AGAYDFPSPEWDTVTPEAK	3	966.14	-1.0129	0.72576	0.78986	0.66686
IPI00896727	IPI00896727	971	IPI00896727	971	Cullin-associated and neddylation-dissociated protein 1;Cullin-associated NEDD8-dissociated protein 1;p120 CAND1;Putative uncharacterized protein	Cand1;D10Ertd516e;Kiaa0829	Q6ZQ38;Q3UMI9	1	TLLPRLKGYLISG	0.166905	62.924	_LK(ac)GYLISGSSYAR_	2	LK(1)GYLISGSSYAR	2	728.893	-0.38237	1.141	1.141		0.86664
IPI00896727;IPI00885943	IPI00896727	60	IPI00896727	60	Cullin-associated and neddylation-dissociated protein 1;Cullin-associated NEDD8-dissociated protein 1;p120 CAND1;Putative uncharacterized protein	Cand1;D10Ertd516e;Kiaa0829	Q6ZQ38;Q3UMI9	1	LRLLEDKNGEVQN	1.46509e-05	93.243	_LLEDK(ac)NGEVQNLAVK_	5	LLEDK(1)NGEVQNLAVK	2	856.465	1.1437	0.80993	0.95772	0.63519
IPI00137331;IPI00869430	IPI00137331	326	IPI00137331	326	Adenylyl cyclase-associated protein 1;Adenylyl cyclase-associated protein;Adenylyl cyclase-associated protein	Cap;Cap1;mCG_5545;Cap1;RP23-121J14.1-001	P40124;Q3U0U5;Q3TC53;Q3UNQ0;Q3UVJ2;Q8BPT7	0.999539	LLELEGKKWRVEN	0.0275509	49.423	_KEPALLELEGK(ac)K_	11	KEPALLELEGK(1)K	3	466.273	-0.036763	0.54596	0.8159	0.36533
IPI00137331;IPI00869430;IPI00649994	IPI00137331	70	IPI00137331	70	Adenylyl cyclase-associated protein 1;Adenylyl cyclase-associated protein;Adenylyl cyclase-associated protein;Adenylyl cyclase-associated protein	Cap;Cap1;mCG_5545;Cap1;RP23-121J14.1-001;Cap1;RP23-121J14.1-004	P40124;Q3U0U5;Q3TC53;Q3UNQ0;Q3UVJ2;Q8BPT7;B1ARS0	1	IGGDVQKHAEMVH	0.0842354	36.593	_EIGGDVQK(ac)HAEM(ox)VHTGLK_	8	EIGGDVQK(1)HAEMVHTGLK	4	502.505	0.12241	0.49863	0.64747	0.38401	1.0312
IPI00229397;IPI00857414;IPI00850689	IPI00229397	957	IPI00229397	957	Chromosome-associated polypeptide C;Structural maintenance of chromosomes protein 4;XCAP-C homolog;Putative uncharacterized protein;Putative uncharacterized protein;Smc4 protein	Capc;Smc4;Smc4l1;Smc4;Smc4l1	Q8CG47;Q3UZJ7;Q3UR81;Q6P7V9	1	KEINDLKTELKNI	0.00616147	68.557	_EINDLK(ac)TELK_	6	EINDLK(1)TELK	2	622.84	0.21825	0.91934	0.99398	0.8503
IPI00124096;IPI00918751	IPI00124096	18	IPI00124096	18	Metastasin;Metastatic cell protein;PEL98;Placental calcium-binding protein;Protein 18A2;Protein Mts1;Protein S100-A4;S100 calcium-binding protein A4;Putative uncharacterized protein;S100 calcium binding protein A4	Capl;Mts1;S100a4;mCG_1040509	P07091;Q545V2	1	IVSTFHKYSGKEG	1.82733e-51	166.25	_(ac)ARPLEEALDVIVSTFHK(ac)YSGK_	17	ARPLEEALDVIVSTFHK(1)YSGK	3	815.432	1.0435	1.8095	1.8839	1.0196
IPI00124096;IPI00918751	IPI00124096	35	IPI00124096	35	Metastasin;Metastatic cell protein;PEL98;Placental calcium-binding protein;Protein 18A2;Protein Mts1;Protein S100-A4;S100 calcium-binding protein A4;Putative uncharacterized protein;S100 calcium binding protein A4	Capl;Mts1;S100a4;mCG_1040509	P07091;Q545V2	1	LNKTELKELLTRE	0.00379873	144.5	_TELK(ac)ELLTR_	4	TELK(1)ELLTR	2	572.832	1.0131	1.3478	1.904	0.97101
IPI00124096;IPI00918751	IPI00124096	57	IPI00124096	57	Metastasin;Metastatic cell protein;PEL98;Placental calcium-binding protein;Protein 18A2;Protein Mts1;Protein S100-A4;S100 calcium-binding protein A4;Putative uncharacterized protein;S100 calcium binding protein A4	Capl;Mts1;S100a4;mCG_1040509	P07091;Q545V2	1	DEAAFQKVMSNLD	1.78768e-19	128.69	_RTDEAAFQK(ac)VMSNLDSNR_	9	RTDEAAFQK(1)VMSNLDSNR	3	708.676	0.2487	2.0292	2.4735	1.6183
IPI00308938;IPI00622742	IPI00308938	7	IPI00308938	7	80 kDa M-calpain subunit;Calcium-activated neutral proteinase 2;Calpain M-type;Calpain-2 catalytic subunit;Calpain-2 large subunit;Millimolar-calpain;Putative uncharacterized protein;M-calpain 80 kDa large subunit;M-calpain large subunit;Putative uncharacterized protein	Capn2;Capn2	O08529;Q3U3A8;Q3U8S5;Q8R486;Q920R9;Q8BPV9	1	MAGIAIKLAKDRE	0.0167974	82.426	_(ac)AGIAIK(ac)LAK_	6	AGIAIK(1)LAK	2	484.811	-0.31105	0.52431	0.52431		1.3189
IPI00308938;IPI00622742	IPI00308938	260	IPI00308938	260	80 kDa M-calpain subunit;Calcium-activated neutral proteinase 2;Calpain M-type;Calpain-2 catalytic subunit;Calpain-2 large subunit;Millimolar-calpain;Putative uncharacterized protein;M-calpain 80 kDa large subunit;M-calpain large subunit;Putative uncharacterized protein	Capn2;Capn2	O08529;Q3U3A8;Q3U8S5;Q8R486;Q920R9;Q8BPV9	1	TYQKLVKGHAYSV	0.00147413	41.521	_LVK(ac)GHAYSVTGAEEVESSGSLQK_	3	LVK(1)GHAYSVTGAEEVESSGSLQK	3	806.743	-0.028681	0.30914		0.30914
IPI00130992;IPI00830335;IPI00830214;IPI00110390	IPI00130992	173	IPI00130992	173	Calcium-activated neutral proteinase small subunit;Calcium-dependent protease small subunit;Calcium-dependent protease small subunit 1;Calpain regulatory subunit;Calpain small subunit 1;Calcium-dependent protease small subunit 2;Calpain small subunit 2	Capn4;Capns1;Capns2	O88456;Q9D7J7	1	YLWNNIKKWQAIY	0.0284669	74.127	_YLWNNIK(ac)K_	7	YLWNNIK(1)K	2	560.811	0.18792	0.42896	0.42896
IPI00330063;IPI00877182;IPI00848950;IPI00653841	IPI00330063	19	IPI00330063	19	CapZ alpha-1;F-actin-capping protein subunit alpha-1;Putative uncharacterized protein;Capping protein (Actin filament) muscle Z-line, alpha 1;Putative uncharacterized protein	Cappa1;Capza1;Capza1;mCG_9780;Capza1	P47753;Q3TLJ0;Q3UAS2;Q5RKN9;Q3UJV2	1	KVRIAAKFITHAP	1.30736e-11	85.231	_IAAK(ac)FITHAPPGEFNEVFNDVR_	4	IAAK(1)FITHAPPGEFNEVFNDVR	3	838.764	0.50005	1.076	1.1041	1.0487	1.6414
IPI00111265;IPI00881762;IPI00857651	IPI00111265	86	IPI00111265	86	CapZ alpha-2;F-actin-capping protein subunit alpha-2;Putative uncharacterized protein;Capping protein (Actin filament) muscle Z-line, alpha 2, isoform CRA_c;F-actin capping protein alpha-2 subunit	Cappa2;Capza2;mCG_13469	P47754;Q3U7G3;Q3UBZ3;Q3UCD2;Q5DQJ3	1	GDLGNGKFLDPKN	2.84267e-50	162.65	_IEGYEDQVLITEHGDLGNGK(ac)FLDPK_	20	IEGYEDQVLITEHGDLGNGK(1)FLDPK	4	708.104	-1.3415	0.83628	0.90822	0.8268	0.8557
IPI00111265;IPI00133168;IPI00330063;IPI00877182;IPI00848950;IPI00474253	IPI00111265;IPI00330063	273;273	IPI00111265	273	CapZ alpha-2;F-actin-capping protein subunit alpha-2;Putative uncharacterized protein;Capping protein (Actin filament) muscle Z-line, alpha 2, isoform CRA_c;F-actin capping protein alpha-2 subunit;Novel protein similar to capping protein actin filament muscle Z-line, alpha 1 Capza1;Putative uncharacterized protein;RIKEN cDNA 4933400A11, isoform CRA_a;CapZ alpha-1;F-actin-capping protein subunit a…	Cappa2;Capza2;mCG_13469;4933400A11Rik;mCG_8427;RP23-312B13.1-001;Cappa1;Capza1;Capza1;mCG_9780;Capza1	P47754;Q3U7G3;Q3UBZ3;Q3UCD2;Q5DQJ3;Q9CR52;P47753;Q3TLJ0;Q3UAS2;Q5RKN9;Q99L12	1	TKIDWNKILSYKI	0.00948897	80.24	_IDWNK(ac)ILSYK_	7	IDWNK(1)ILSYK	2	661.361	-1.158	7.9433	6.6943	9.4253
IPI00111265;IPI00133168;IPI00330063;IPI00877182;IPI00848950;IPI00474253	IPI00111265;IPI00330063	278;278	IPI00111265	278	CapZ alpha-2;F-actin-capping protein subunit alpha-2;Putative uncharacterized protein;Capping protein (Actin filament) muscle Z-line, alpha 2, isoform CRA_c;F-actin capping protein alpha-2 subunit;Novel protein similar to capping protein actin filament muscle Z-line, alpha 1 Capza1;Putative uncharacterized protein;RIKEN cDNA 4933400A11, isoform CRA_a;CapZ alpha-1;F-actin-capping protein subunit a…	Cappa2;Capza2;mCG_13469;4933400A11Rik;mCG_8427;RP23-312B13.1-001;Cappa1;Capza1;Capza1;mCG_9780;Capza1	P47754;Q3U7G3;Q3UBZ3;Q3UCD2;Q5DQJ3;Q9CR52;P47753;Q3TLJ0;Q3UAS2;Q5RKN9;Q99L12	1	NKILSYKIGKEMQ	0.00948897	80.24	_ILSYK(ac)IGK_	5	ILSYK(1)IGK	2	482.297	0.33596	1.5304	1.8739	1.2499
IPI00474883;IPI00269481;IPI00776140;IPI00406800	IPI00474883	252	IPI00474883	252	Capping protein (Actin filament) muscle Z-line, beta;CAPZB3;Capping protein beta 3 subunit;Putative uncharacterized protein;CapZ beta;F-actin-capping protein subunit beta;Putative uncharacterized protein;Capping protein (Actin filament) muscle Z-line, beta;Capping protein (Actin filament) muscle Z-line, beta, isoform CRA_c;Capping protein (Actin filament) muscle Z-line, beta;Capping protein (Acti…	Capzb;RP23-247I1.3-004;Cappb1;Capzb;mCG_122335;RP23-247I1.3-001;Capzb;mCG_122335;RP23-247I1.3-006;Cappb1;Capzb;mCG_122335;RP23-247I1.3-002	A2AMV7;P97856;Q3TVK4;P47757-2;P47757;Q3TRH8;Q923G3;A2AMW0;P47757-1;A2AMV5	1	VEDMENKIRSTLN	0.0311694	52.79	_LVEDMENK(ac)IR_	8	LVEDMENK(1)IR	2	644.832	4.121	0.70827	0.70827
IPI00474883;IPI00269481;IPI00776140;IPI00406800;IPI00776374	IPI00474883	188	IPI00474883	188	Capping protein (Actin filament) muscle Z-line, beta;CAPZB3;Capping protein beta 3 subunit;Putative uncharacterized protein;CapZ beta;F-actin-capping protein subunit beta;Putative uncharacterized protein;Capping protein (Actin filament) muscle Z-line, beta;Capping protein (Actin filament) muscle Z-line, beta, isoform CRA_c;Capping protein (Actin filament) muscle Z-line, beta;Capping protein (Acti…	Capzb;RP23-247I1.3-004;Cappb1;Capzb;mCG_122335;RP23-247I1.3-001;Capzb;mCG_122335;RP23-247I1.3-006;Cappb1;Capzb;mCG_122335;RP23-247I1.3-002;Capzb;RP23-247I1.3-011	A2AMV7;P97856;Q3TVK4;P47757-2;P47757;Q3TRH8;Q923G3;A2AMW0;P47757-1;A2AMV5;A2AMV9	1	VVEVQEKSSGRTA	2.11608e-05	86.378	_GCWDSIHVVEVQEK(ac)SSGR_	14	GCWDSIHVVEVQEK(1)SSGR	3	705.669	0.34182	0.82923	0.78261	0.87862
IPI00474883;IPI00269481;IPI00776140;IPI00406800;IPI00776374;IPI00649604;IPI00776265	IPI00474883	107	IPI00474883	107	Capping protein (Actin filament) muscle Z-line, beta;CAPZB3;Capping protein beta 3 subunit;Putative uncharacterized protein;CapZ beta;F-actin-capping protein subunit beta;Putative uncharacterized protein;Capping protein (Actin filament) muscle Z-line, beta;Capping protein (Actin filament) muscle Z-line, beta, isoform CRA_c;Capping protein (Actin filament) muscle Z-line, beta;Capping protein (Acti…	Capzb;RP23-247I1.3-004;Cappb1;Capzb;mCG_122335;RP23-247I1.3-001;Capzb;mCG_122335;RP23-247I1.3-006;Cappb1;Capzb;mCG_122335;RP23-247I1.3-002;Capzb;RP23-247I1.3-011;Capzb;RP23-247I1.3-007;Capzb;RP23-247I1.3-005	A2AMV7;P97856;Q3TVK4;P47757-2;P47757;Q3TRH8;Q923G3;A2AMW0;P47757-1;A2AMV5;A2AMV9;A2AMV4;A2AMV8	1	RSPWSNKYDPPLE	0.0883278	31.753	_SPWSNK(ac)YDPPLEDGAM(ox)PSAR_	6	SPWSNK(1)YDPPLEDGAMPSAR	3	759.348	0.60716	0.71896	1.0059	0.51387
IPI00308498	IPI00308498	11	IPI00308498	11	Apopain;Caspase-3;Caspase-3 subunit p12;Caspase-3 subunit p17;Cysteine protease CPP32;LICE;Protein Yama;SREBP cleavage activity 1;Putative uncharacterized protein	Casp3;Cpp32	P70677;Q8BNT4	1	KTSVDSKSINNFE	1.02864e-13	111.39	_TSVDSK(ac)SINNFEVK_	6	TSVDSK(1)SINNFEVK	2	805.407	-2.8039	1.3558	1.3381	3.6503
IPI00409176;IPI00230645;IPI00230641;IPI00754820;IPI00230642	IPI00409176	204	IPI00409176	204	Calpain inhibitor;Calpastatin;Calpain inhibitor;Calpastatin;Putative uncharacterized protein;Calpain inhibitor;Calpastatin;Calpain inhibitor;Calpastatin;Putative uncharacterized protein;Cast protein;Calpain inhibitor;Calpastatin	Cast;Cast;Cast;Cast;Cast	P51125-1;P51125;P51125-6;Q8CE04;P51125-2;P51125-7;Q8C281;Q8CB83;Q8CE80;Q921U7;P51125-3	1	VATALDKVVGKKK	1.07471e-08	61.801	_FQDVPSAGGESVAGGGTVATALDK(ac)VVGK_	24	FQDVPSAGGESVAGGGTVATALDK(1)VVGK	3	887.124	-0.9105	1.0156	1.0156
IPI00112963	IPI00112963	186	IPI00112963	186	102 kDa cadherin-associated protein;Alpha E-catenin;CAP102;Catenin alpha-1;Putative uncharacterized protein;Catenin (Cadherin associated protein), alpha 1;Catenin (Cadherin associated protein), alpha 1, isoform CRA_a	Catna1;Ctnna1;mCG_123912	P26231;Q3TGQ3;Q545R0;Q6NV50	0.943037	LKPEVDKLNIMAA	0.155993	39.427	_ALKPEVDK(ac)LNIM(ox)AAK_	8	ALK(0.057)PEVDK(0.943)LNIMAAK	3	566.987	-0.88081	0.5207	0.55768	0.5207	0.95906
IPI00112963	IPI00112963	193	IPI00112963	193	102 kDa cadherin-associated protein;Alpha E-catenin;CAP102;Catenin alpha-1;Putative uncharacterized protein;Catenin (Cadherin associated protein), alpha 1;Catenin (Cadherin associated protein), alpha 1, isoform CRA_a	Catna1;Ctnna1;mCG_123912	P26231;Q3TGQ3;Q545R0;Q6NV50	1	LNIMAAKRQQELK	0.0494924	61.999	_LNIMAAK(ac)R_	7	LNIMAAK(1)R	2	479.779	0.12914	0.45337		0.45337	1.1655
IPI00112963	IPI00112963	695	IPI00112963	695	102 kDa cadherin-associated protein;Alpha E-catenin;CAP102;Catenin alpha-1;Putative uncharacterized protein;Catenin (Cadherin associated protein), alpha 1;Catenin (Cadherin associated protein), alpha 1, isoform CRA_a	Catna1;Ctnna1;mCG_123912	P26231;Q3TGQ3;Q545R0;Q6NV50	1	ASFQEEKSKLDAE	0.106739	37.013	_IAEQVASFQEEK(ac)SK_	12	IAEQVASFQEEK(1)SK	3	545.946	-0.050009	0.53888	0.53888
IPI00117829	IPI00117829	5	IPI00117829	5	Caveolin-1	Cav;Cav1	P49817-1;P49817	1	__MSGGKYVDSEG	6.29362e-13	114.59	_(ac)SGGK(ac)YVDSEGHLYTVPIR_	4	SGGK(1)YVDSEGHLYTVPIR	3	688.013	-0.0095584	0.58964	0.54162	0.69483	1.6735
IPI00875480;IPI00463549;IPI00751842	IPI00875480	1621	IPI00875480	1621	CREB-binding protein;Crebbp protein;CREB-binding protein	Cbp;Crebbp;Crebbp	P45481;Q6GQV9;Q8QZV8	0.983999	SNDLSQKLYATME	0.0352932	35.036	_KPSM(ox)PNVSNDLSQK(ac)LYATM(ox)EK_	14	K(0.016)PSMPNVSNDLSQK(0.984)LYATMEK	3	819.066	-0.12931	0.5954	0.5954		0.74883
IPI00875480;IPI00463549;IPI00751842	IPI00875480	13	IPI00875480	13	CREB-binding protein;Crebbp protein;CREB-binding protein	Cbp;Crebbp;Crebbp	P45481;Q6GQV9;Q8QZV8	1	DGPPNPKRAKLSS	0.0658879	41.092	_(ac)AENLLDGPPNPK(ac)R_	12	AENLLDGPPNPK(1)R	2	752.891	0.35566	0.84145	0.84145		1.4522
IPI00875480;IPI00463549;IPI00751842	IPI00875480	1628	IPI00875480	1628	CREB-binding protein;Crebbp protein;CREB-binding protein	Cbp;Crebbp;Crebbp	P45481;Q6GQV9;Q8QZV8	1	LYATMEKHKEVFF	0.0144576	68.735	_LYATMEK(ac)HK_	7	LYATMEK(1)HK	3	388.202	-0.11049	1.2811	1.2255	1.3393
IPI00875480;IPI00463549;IPI00751842	IPI00875480	1217	IPI00875480	1217	CREB-binding protein;Crebbp protein;CREB-binding protein	Cbp;Crebbp;Crebbp	P45481;Q6GQV9;Q8QZV8	1	TLCCYGKQLCTIP	1.88377e-16	121.82	_KYEFSPQTLCCYGK(ac)QLCTIPR_	14	KYEFSPQTLCCYGK(1)QLCTIPR	3	897.762	-1.0862	0.66665	0.51407	0.86453	1.2735
IPI00875480;IPI00463549;IPI00751842	IPI00875480	1536	IPI00875480	1536	CREB-binding protein;Crebbp protein;CREB-binding protein	Cbp;Crebbp;Crebbp	P45481;Q6GQV9;Q8QZV8	1	DRLTSAKELPYFE	2.84007e-39	138.35	_QANEDRLTSAK(ac)ELPYFEGDFWPNVLEESIK_	11	QANEDRLTSAK(1)ELPYFEGDFWPNVLEESIK	3	1189.91	0.72661	1.6765		1.6765
IPI00875480;IPI00463549;IPI00751842	IPI00875480	1745	IPI00875480	1745	CREB-binding protein;Crebbp protein;CREB-binding protein	Cbp;Crebbp;Crebbp	P45481;Q6GQV9;Q8QZV8	1	HTHKMVKWGLGLD	6.95494e-41	162.65	_SHTHK(ac)MVK(ac)WGLGLDDEGSSQGEPQSK_	8	SHTHK(1)MVK(1)WGLGLDDEGSSQGEPQSK	4	731.348	0.62179	1.5571	1.1538	1.6595	1.2161
IPI00875480;IPI00463549;IPI00751842	IPI00875480	1763	IPI00875480	1763	CREB-binding protein;Crebbp protein;CREB-binding protein	Cbp;Crebbp;Crebbp	P45481;Q6GQV9;Q8QZV8	1	QGEPQSKSPQESR	4.7033e-61	172.5	_WGLGLDDEGSSQGEPQSK(ac)SPQESR_	18	WGLGLDDEGSSQGEPQSK(1)SPQESR	3	872.732	0.76151	1.3493	1.1504	1.4003	1.2993
IPI00875480;IPI00463549;IPI00751842	IPI00875480	1742	IPI00875480	1742	CREB-binding protein;Crebbp protein;CREB-binding protein	Cbp;Crebbp;Crebbp	P45481;Q6GQV9;Q8QZV8	1	TKSHTHKMVKWGL	3.72753e-25	112.23	_SHTHK(ac)MVK(ac)WGLGLDDEGSSQGEPQSK_	5	SHTHK(1)MVK(1)WGLGLDDEGSSQGEPQSK	4	731.348	0.62179	1.2978	1.2739	1.3951	1.231
IPI00875480;IPI00463549;IPI00751842	IPI00875480	1015	IPI00875480	1015	CREB-binding protein;Crebbp protein;CREB-binding protein	Cbp;Crebbp;Crebbp	P45481;Q6GQV9;Q8QZV8	1	PEPTESKGEPRSE	7.16435e-08	89.468	_TEVQTDDAEPEPTESK(ac)GEPR_	16	TEVQTDDAEPEPTESK(1)GEPR	2	1129.01	0.87822	1.1161	1.1128	1.1654	1.0725
IPI00875480;IPI00463549;IPI00751842	IPI00875480	1938	IPI00875480	1938	CREB-binding protein;Crebbp protein;CREB-binding protein	Cbp;Crebbp;Crebbp	P45481;Q6GQV9;Q8QZV8	1	TIVSAGKPTNQVP	0.153911	25.07	_TQPPTIVSAGK(ac)PTNQVPAPPPPAQPPPAAVEAAR_	11	TQPPTIVSAGK(1)PTNQVPAPPPPAQPPPAAVEAAR	4	849.458	1.0914	0.8649	0.8649		0.64169
IPI00129468;IPI00677454;IPI00660820;IPI00678989;IPI00381658;IPI00776057;IPI00775987	IPI00129468	44	IPI00129468	44	Chromobox protein homolog 3;Heterochromatin protein 1 homolog gamma;M32;Modifier 2 protein;Chromobox homolog 3 (Drosophila HP1 gamma);Cbx3 protein;MCG119115, isoform CRA_a;Putative uncharacterized protein	Cbx3;Cbx3;mCG_119115	P23198;Q32P00;Q9DCC5	1	RRVVNGKVEYFLK	2.39091e-06	103.22	_VVNGK(ac)VEYFLK_	5	VVNGK(1)VEYFLK	2	669.377	0.031226	0.69304	0.73359	0.62526	1.1578
IPI00655156;IPI00353887	IPI00655156	331	IPI00655156	331	Coiled-coil domain-containing protein 109A;Coiled-coil domain-containing protein 109A	Ccdc109a;Ccdc109a	Q3UMR5-1;Q3UMR5;Q3UMR5-2	1	QAEMDLKRLRDPL	3.41512e-09	106.01	_DAIAQAEM(ox)DLK(ac)R_	11	DAIAQAEMDLK(1)R	3	473.57	-0.46526	1.5945	1.7588	1.3948	0.87596
IPI00153742	IPI00153742	23	IPI00153742	23	Coiled-coil domain-containing protein 25;Coiled-coil domain containing 25	Ccdc25;mCG_2509	Q78PG9;A0PK78	1	IYMGKDKYENEDL	0.00354342	77.379	_DK(ac)YENEDLIK_	2	DK(1)YENEDLIK	2	654.82	1.3556	0.51183	0.6221	0.42111	0.97664
IPI00128671;IPI00880802;IPI00928164	IPI00128671	67	IPI00128671	67	Cyclin-A2;Ccna2 protein;Cyclin A2, isoform CRA_a;Putative uncharacterized protein	Ccna;Ccna2;Cyca;Ccna2;mCG_14064	P51943;Q8BRG1	1	RRVAPLKDLPIND	2.50821e-40	155.03	_VAPLK(ac)DLPINDEHVTAGPSWK_	5	VAPLK(1)DLPINDEHVTAGPSWK	3	777.078	-0.48436	0.9526	0.78609	1.1205
IPI00459493;IPI00845611	IPI00459493	532	IPI00459493	532	CCT-alpha;Tailless complex polypeptide 1A;Tailless complex polypeptide 1B;T-complex protein 1 subunit alpha;CCT-alpha;Tailless complex polypeptide 1A;Tailless complex polypeptide 1B;T-complex protein 1 subunit alpha;T-complex polypeptide 1	Cct1;Ccta;Tcp1;mCG_16679;RP23-351C7.3-001;Cct1;Ccta;Tcp1;mCG_16679;RP23-351C7.3-003;Tcp-1	P11983-1;P11983;A8XUV6;P11983-2;A8XUV0;Q62289;Q62290;Q62291;Q6LBL9;Q9QZ33;Q9QZ34	1	RIDDLIKLHPESK	0.0268243	45.915	_IDDLIK(ac)LHPESK_	6	IDDLIK(1)LHPESK	3	483.936	0.16386	1.118		1.118	0.82164
IPI00459493;IPI00845611;IPI00118678	IPI00459493	365	IPI00459493	365	CCT-alpha;Tailless complex polypeptide 1A;Tailless complex polypeptide 1B;T-complex protein 1 subunit alpha;CCT-alpha;Tailless complex polypeptide 1A;Tailless complex polypeptide 1B;T-complex protein 1 subunit alpha;T-complex polypeptide 1;CCT-alpha;Tailless complex polypeptide 1A;Tailless complex polypeptide 1B;T-complex protein 1 subunit alpha	Cct1;Ccta;Tcp1;mCG_16679;RP23-351C7.3-001;Cct1;Ccta;Tcp1;mCG_16679;RP23-351C7.3-003;Tcp-1;Cct1;Ccta;Tcp1	P11983-1;P11983;A8XUV6;P11983-2;A8XUV0;Q62289;Q62290;Q62291;Q6LBL9;Q9QZ33;Q9QZ34;P11984	1	DELILIKNTKART	0.0100269	52.495	_ICDDELILIK(ac)NTK_	10	ICDDELILIK(1)NTK	3	539.624	-0.42538	0.72844	0.7896	0.67201	0.82924
IPI00459493;IPI00845611;IPI00118678	IPI00459493	494	IPI00459493	494	CCT-alpha;Tailless complex polypeptide 1A;Tailless complex polypeptide 1B;T-complex protein 1 subunit alpha;CCT-alpha;Tailless complex polypeptide 1A;Tailless complex polypeptide 1B;T-complex protein 1 subunit alpha;T-complex polypeptide 1;CCT-alpha;Tailless complex polypeptide 1A;Tailless complex polypeptide 1B;T-complex protein 1 subunit alpha	Cct1;Ccta;Tcp1;mCG_16679;RP23-351C7.3-001;Cct1;Ccta;Tcp1;mCG_16679;RP23-351C7.3-003;Tcp-1;Cct1;Ccta;Tcp1	P11983-1;P11983;A8XUV6;P11983-2;A8XUV0;Q62289;Q62290;Q62291;Q6LBL9;Q9QZ33;Q9QZ34;P11984	1	LDLVHGKPRDNKQ	0.00178611	65.395	_WIGLDLVHGK(ac)PR_	10	WIGLDLVHGK(1)PR	3	478.274	-0.0697	0.59503	0.42934	0.82465
IPI00459493;IPI00845611;IPI00118678;IPI00461023	IPI00459493	400	IPI00459493	400	CCT-alpha;Tailless complex polypeptide 1A;Tailless complex polypeptide 1B;T-complex protein 1 subunit alpha;CCT-alpha;Tailless complex polypeptide 1A;Tailless complex polypeptide 1B;T-complex protein 1 subunit alpha;T-complex polypeptide 1;CCT-alpha;Tailless complex polypeptide 1A;Tailless complex polypeptide 1B;T-complex protein 1 subunit alpha;T-complex polypeptide 1	Cct1;Ccta;Tcp1;mCG_16679;RP23-351C7.3-001;Cct1;Ccta;Tcp1;mCG_16679;RP23-351C7.3-003;Tcp-1;Cct1;Ccta;Tcp1;Tcp1;Tcp-1	P11983-1;P11983;A8XUV6;P11983-2;A8XUV0;Q62289;Q62290;Q62291;Q6LBL9;Q9QZ33;Q9QZ34;P11984;Q9QZ35;Q9QZ36	1	DALCVVKRVLELK	5.37377e-13	169.58	_SLHDALCVVK(ac)R_	10	SLHDALCVVK(1)R	2	670.361	-0.37014	0.7408	0.82346	0.6528	1.0028
IPI00320217;IPI00653274	IPI00320217	222	IPI00320217	222	CCT-beta;T-complex protein 1 subunit beta;Chaperonin subunit 2 (Beta), isoform CRA_a;Putative uncharacterized protein;Brain cDNA, clone MNCb-1272, similar to Mus musculus chaperonin subunit 2 (beta) (Cct2), mRNA	Cct2;Cctb;mCG_17329;Cct2	P80314;Q542X7;Q9JJD8	0.999959	EGFLLDKKIGVNQ	0.000153373	44.238	_KLGGSLADSYLDEGFLLDK(ac)K_	19	KLGGSLADSYLDEGFLLDK(1)K	3	737.723	-0.10994	0.9321	1.1328	0.76699	0.47814
IPI00320217;IPI00653274	IPI00320217	248	IPI00320217	248	CCT-beta;T-complex protein 1 subunit beta;Chaperonin subunit 2 (Beta), isoform CRA_a;Putative uncharacterized protein;Brain cDNA, clone MNCb-1272, similar to Mus musculus chaperonin subunit 2 (beta) (Cct2), mRNA	Cct2;Cctb;mCG_17329;Cct2	P80314;Q542X7;Q9JJD8	1	TGMDTDKIKIFGS	3.42902e-20	125.28	_ILIANTGMDTDK(ac)IK_	12	ILIANTGMDTDK(1)IK	2	787.927	0.11429	1.2646	1.1788	1.6551	1.109
IPI00116283	IPI00116283	381	IPI00116283	381	CCT-gamma;Matricin;mTRiC-P5;T-complex protein 1 subunit gamma;Putative uncharacterized protein;Chaperonin containing Tcp1, subunit 3 (Gamma);Chaperonin subunit 3 (Gamma);Chaperonin containing TCP-1 gamma subunit	Cct3;Cctg;mCG_8828	P80318;Q3TBM6;Q3U0I3;Q3U4U6;Q3UJP4;Q9R1U1	1	LLRGASKEILSEV	0.00208789	108.56	_GASK(ac)EILSEVER_	4	GASK(1)EILSEVER	2	680.359	-0.77934	0.914		0.914	0.90807
IPI00116283	IPI00116283	222	IPI00116283	222	CCT-gamma;Matricin;mTRiC-P5;T-complex protein 1 subunit gamma;Putative uncharacterized protein;Chaperonin containing Tcp1, subunit 3 (Gamma);Chaperonin subunit 3 (Gamma);Chaperonin containing TCP-1 gamma subunit	Cct3;Cctg;mCG_8828	P80318;Q3TBM6;Q3U0I3;Q3U4U6;Q3UJP4;Q9R1U1	1	RGVMINKDVTHPR	0.0253105	46.592	_GVMINK(ac)DVTHPR_	6	GVMINK(1)DVTHPR	3	470.25	-0.37554	0.79948	0.74237	0.861	0.99973
IPI00116283	IPI00116283	248	IPI00116283	248	CCT-gamma;Matricin;mTRiC-P5;T-complex protein 1 subunit gamma;Putative uncharacterized protein;Chaperonin containing Tcp1, subunit 3 (Gamma);Chaperonin subunit 3 (Gamma);Chaperonin containing TCP-1 gamma subunit	Cct3;Cctg;mCG_8828	P80318;Q3TBM6;Q3U0I3;Q3U4U6;Q3UJP4;Q9R1U1	1	DSSLEYKKGESQT	2.21978e-15	123.8	_IVLLDSSLEYK(ac)K_	11	IVLLDSSLEYK(1)K	3	483.945	0.74289	1.0259	1.0333	1.024	0.99334
IPI00116277	IPI00116277	288	IPI00116277	288	A45;CCT-delta;T-complex protein 1 subunit delta	Cct4;Cctd;mCG_8764;RP24-143D17.2-001	P80315;Q3TII0;Q3UJZ8;Q564F4	1	YILNLVKQIKKTG	3.04712e-06	101.38	_AYILNLVK(ac)QIK_	8	AYILNLVK(1)QIK	2	672.916	-0.34732	0.99445	0.99445	2.1546	0.88568
IPI00116277	IPI00116277	319	IPI00116277	319	A45;CCT-delta;T-complex protein 1 subunit delta	Cct4;Cctd;mCG_8764;RP24-143D17.2-001	P80315;Q3TII0;Q3UJZ8;Q564F4	1	ALHFLNKMKIMVV	6.3639e-28	147.18	_DALSDLALHFLNK(ac)MK_	13	DALSDLALHFLNK(1)MK	3	586.647	-3.2895	0.4513	0.15917	0.71971	0.94612
IPI00116279;IPI00886090	IPI00116279	150	IPI00116279	150	CCT-epsilon;T-complex protein 1 subunit epsilon	Cct5;Ccte;Kiaa0098	P80316	1	AIQHLDKISDKVL	7.61465e-12	110.66	_IAIQHLDK(ac)ISDK_	8	IAIQHLDK(1)ISDK	3	474.937	0.84032	1.0008	1.11	0.89781
IPI00116279;IPI00886090	IPI00116279	154	IPI00116279	154	CCT-epsilon;T-complex protein 1 subunit epsilon	Cct5;Ccte;Kiaa0098	P80316	1	LDKISDKVLVDIN	7.61465e-12	110.66	_ISDK(ac)VLVDINNPEPLIQTAK_	4	ISDK(1)VLVDINNPEPLIQTAK	3	750.418	-0.083028	1.1804	1.2165	1.1454
IPI00116279;IPI00886090	IPI00116279	223	IPI00116279	223	CCT-epsilon;T-complex protein 1 subunit epsilon	Cct5;Ccte;Kiaa0098	P80316	1	GRLEDTKLIKGVI	0.0347523	103.74	_LEDTK(ac)LIK_	5	LEDTK(1)LIK	2	501.298	0.24482	0.8478	0.81222	0.88495	0.39632
IPI00116281	IPI00116281	365	IPI00116281	365	CCT-zeta-1;T-complex protein 1 subunit zeta;Chaperonin containing Tcp1, subunit 6a (Zeta);Chaperonin subunit 6a (Zeta);Putative uncharacterized protein;Cct6a protein	Cct6;Cct6a;Cctz;Cctz1;mCG_12435	P80317;Q3TI05;Q3TI62;Q3TIX8;Q3TW97;Q52KG9;Q8VEI1	1	KFTFIEKCNNPRS	1.27354e-06	106.35	_FTFIEK(ac)CNNPR_	6	FTFIEK(1)CNNPR	3	489.906	0.113	0.86076	0.98063	0.81949	0.93858
IPI00116281	IPI00116281	127	IPI00116281	127	CCT-zeta-1;T-complex protein 1 subunit zeta;Chaperonin containing Tcp1, subunit 6a (Zeta);Chaperonin subunit 6a (Zeta);Putative uncharacterized protein;Cct6a protein	Cct6;Cct6a;Cctz;Cctz1;mCG_12435	P80317;Q3TI05;Q3TI62;Q3TIX8;Q3TW97;Q52KG9;Q8VEI1	1	EGFEAAKEKALQF	0.000465262	69.01	_IITEGFEAAK(ac)EK_	10	IITEGFEAAK(1)EK	3	459.914	-0.33326	0.68771	0.68771		0.96743
IPI00116281	IPI00116281	287	IPI00116281	287	CCT-zeta-1;T-complex protein 1 subunit zeta;Chaperonin containing Tcp1, subunit 6a (Zeta);Chaperonin subunit 6a (Zeta);Putative uncharacterized protein;Cct6a protein	Cct6;Cct6a;Cctz;Cctz1;mCG_12435	P80317;Q3TI05;Q3TI62;Q3TIX8;Q3TW97;Q52KG9;Q8VEI1	1	VCGDSDKGFVVIN	0.000153191	97.69	_VCGDSDK(ac)GFVVINQK_	7	VCGDSDK(1)GFVVINQK	3	569.951	2.6066	0.62531		0.62531	0.99957
IPI00116281;IPI00321816;IPI00649678	IPI00116281	377	IPI00116281	377	CCT-zeta-1;T-complex protein 1 subunit zeta;Chaperonin containing Tcp1, subunit 6a (Zeta);Chaperonin subunit 6a (Zeta);Putative uncharacterized protein;Cct6a protein;CCT-zeta-2;T-complex protein 1 subunit zeta-2;Chaperonin containing Tcp1, subunit 6b (Zeta);Chaperonin subunit 6b (Zeta);Chaperonin subunit 6b (Zeta), isoform CRA_b;Putative uncharacterized protein;Chaperonin subunit 6b (Zeta)	Cct6;Cct6a;Cctz;Cctz1;mCG_12435;Cct6b;mCG_8191;RP23-316C11.1-001;RP23-316C11.1-002	P80317;Q3TI05;Q3TI62;Q3TIX8;Q3TW97;Q52KG9;Q8VEI1;Q61390;Q497N0;Q8BVT1;B1AT05	1	SVTLLVKGPNKHT	1.92792e-17	185.33	_SVTLLVK(ac)GPNK_	7	SVTLLVK(1)GPNK	2	599.364	1.0861	0.80896	0.77232	0.80896	0.8397
IPI00331174	IPI00331174	172	IPI00331174	172	CCT-eta;T-complex protein 1 subunit eta;Putative uncharacterized protein;Chaperonin subunit 7 (Eta), isoform CRA_a	Cct7;Ccth;mCG_128675	P80313;Q3TET0;Q3THH8;Q3TIJ7;Q3TJN2;Q3UDB1;Q3UIJ0;Q8C5Q5	1	KLISQQKVFFAKM	0.000198213	82.417	_LISQQK(ac)VFFAK_	6	LISQQK(1)VFFAK	2	675.893	-0.388	0.95595	1.1016	0.82952
IPI00469268	IPI00469268	16	IPI00469268	16	CCT-theta;T-complex protein 1 subunit theta;Putative uncharacterized protein;Chaperonin subunit 8 (Theta), isoform CRA_a;MKIAA0002 protein;Chaperonin containing TCP-1 theta subunit	Cct8;Cctq;mCG_129996;mKIAA0002	P42932;Q3UKQ2;Q3UL22;Q6A0F1;Q8BVY8;Q9CRW7;Q9CS06;Q9WVS5	1	GFAQMLKDGAKHF	2.1192e-05	81.92	_APGFAQM(ox)LK(ac)DGAK_	9	APGFAQMLK(1)DGAK	2	696.353	-2.0665	1.3036	1.3036		0.89212
IPI00469268	IPI00469268	400	IPI00469268	400	CCT-theta;T-complex protein 1 subunit theta;Putative uncharacterized protein;Chaperonin subunit 8 (Theta), isoform CRA_a;MKIAA0002 protein;Chaperonin containing TCP-1 theta subunit	Cct8;Cctq;mCG_129996;mKIAA0002	P42932;Q3UKQ2;Q3UL22;Q6A0F1;Q8BVY8;Q9CRW7;Q9CS06;Q9WVS5	1	DGVNTFKVLTRDK	1.59952e-23	153.38	_AVDDGVNTFK(ac)VLTR_	10	AVDDGVNTFK(1)VLTR	2	788.92	0.16393	0.92697	1.0159	0.86268	0.93685
IPI00469268	IPI00469268	62	IPI00469268	62	CCT-theta;T-complex protein 1 subunit theta;Putative uncharacterized protein;Chaperonin subunit 8 (Theta), isoform CRA_a;MKIAA0002 protein;Chaperonin containing TCP-1 theta subunit	Cct8;Cctq;mCG_129996;mKIAA0002	P42932;Q3UKQ2;Q3UL22;Q6A0F1;Q8BVY8;Q9CRW7;Q9CS06;Q9WVS5	1	VINRLEKLFVTND	0.00517892	74.789	_LEK(ac)LFVTNDAATILR_	3	LEK(1)LFVTNDAATILR	3	582.665	0.78773	1.1027	1.1937	0.96111
IPI00469268	IPI00469268	318	IPI00469268	318	CCT-theta;T-complex protein 1 subunit theta;Putative uncharacterized protein;Chaperonin subunit 8 (Theta), isoform CRA_a;MKIAA0002 protein;Chaperonin containing TCP-1 theta subunit	Cct8;Cctq;mCG_129996;mKIAA0002	P42932;Q3UKQ2;Q3UL22;Q6A0F1;Q8BVY8;Q9CRW7;Q9CS06;Q9WVS5	1	LVRLNSKWDLRRL	0.121329	52.482	_LNSK(ac)WDLR_	4	LNSK(1)WDLR	2	537.291	0.72091	0.90337	0.90337		1.0296
IPI00224728	IPI00224728	149	IPI00224728	149	CD63 antigen;Putative uncharacterized protein;Cd63 antigen;Cd63 protein;Tetraspanin membrane protein CD63	Cd63;mCG_18675	P41731;Q3UC80;Q549D0;Q8BT06	1	TATILDKLQKENN	0.0031463	78.939	_TATILDK(ac)LQK_	7	TATILDK(1)LQK	2	586.848	0.39495	0.82185	0.82185
IPI00114491;IPI00894639	IPI00114491	9	IPI00114491	9	Cell division control protein 2 homolog;Cyclin-dependent kinase 1;p34 protein kinase;Cell cycle p34 CDC2 kinase protein;Cdc2a protein	Cdc2;Cdc2a;Cdk1	P11440;Q8R4A4;Q99JW7	1	DYIKIEKIGEGTY	0.0077232	89.959	_IEK(ac)IGEGTYGVVYK_	3	IEK(1)IGEGTYGVVYK	2	799.427	-1.9437	0.98796	0.98796
IPI00114491;IPI00894639	IPI00114491	20	IPI00114491	20	Cell division control protein 2 homolog;Cyclin-dependent kinase 1;p34 protein kinase;Cell cycle p34 CDC2 kinase protein;Cdc2a protein	Cdc2;Cdc2a;Cdk1	P11440;Q8R4A4;Q99JW7	1	TYGVVYKGRHRVT	0.0077232	89.959	_IGEGTYGVVYK(ac)GR_	11	IGEGTYGVVYK(1)GR	2	720.878	-1.6296	1.3489		1.3489	0.99311
IPI00114491	IPI00114491	283	IPI00114491	283	Cell division control protein 2 homolog;Cyclin-dependent kinase 1;p34 protein kinase;Cell cycle p34 CDC2 kinase protein;Cdc2a protein	Cdc2;Cdc2a;Cdk1	P11440;Q8R4A4;Q99JW7	1	SGKMALKHPYFDD	0.0428283	51.771	_M(ox)ALK(ac)HPYFDDLDNQIK_	4	MALK(1)HPYFDDLDNQIK	3	669.328	-0.20682	1.5684	1.5684
IPI00117016	IPI00117016	857	IPI00117016	857	CDC21 homolog;DNA replication licensing factor MCM4;P1-CDC21;Putative uncharacterized protein;Minichromosome maintenance deficient 4 homolog (S. cerevisiae);MKIAA4003 protein;Mcm4(Cdc21) protein	Cdc21;Mcm4;Mcmd4;mCG_126826;mKIAA4003;Mcm4(cdc21)	P49717;Q3UA65;Q3UXG9;Q542F4;Q5DTS8;Q76NI2;Q8C1Z0;Q921D5;Q9D077	1	FLTVTGKTVRLL_	1.47663e-27	146.77	_ALADDDFLTVTGK(ac)TVR_	13	ALADDDFLTVTGK(1)TVR	3	588.644	0.21524	1.5092	1.5092	1.5431	1.1275
IPI00117087	IPI00117087	254	IPI00117087	254	Hsp90 chaperone protein kinase-targeting subunit;Hsp90 co-chaperone Cdc37;p50Cdc37	Cdc37	Q61081	1	QYMEGFKYELEAF	1.87823e-08	101.15	_TADHQYMEGFK(ac)YELEAFK_	11	TADHQYMEGFK(1)YELEAFK	3	750.346	0.44699	1.2202	1.4002	1.0634
IPI00126396;IPI00857053	IPI00126396	28	IPI00126396	28	CDC47 homolog;DNA replication licensing factor MCM7;MCG10694, isoform CRA_a;Putative uncharacterized protein	Cdc47;Mcm7;Mcmd7;mCG_10694	Q61881;Q3U4T8;Q3UDI8;Q3V122	1	YENELGKKQFKYG	0.011072	49.436	_FLQEFYYENELGK(ac)K_	13	FLQEFYYENELGK(1)K	3	617.305	1.1002	1.157		1.157	1.0354
IPI00127981;IPI00649378	IPI00127981	406	IPI00127981	406	BILL-cadherin;Cadherin-17;Liver-intestine cadherin;P130;Cadherin 17;Cadherin 17, isoform CRA_b;Putative uncharacterized protein;Cadherin 17;Cadherin 17, isoform CRA_a	Cdh17;mCG_5094;RP23-54P14.2-001;Cdh17;mCG_5094;RP23-54P14.2-002	Q9R100;A2AKS8;Q3TAN0;Q3U1Y7;A2AKS7	1	GKVQLSKQSLKKQ	0.106549	79.986	_VQLSK(ac)QSLK_	5	VQLSK(1)QSLK	2	536.822	-0.046933	0.065751		0.065751
IPI00309262	IPI00309262	56	IPI00309262	56	Cell division protein kinase 5;CRK6;Cyclin-dependent kinase 5;Serine/threonine-protein kinase PSSALRE;Tau protein kinase II catalytic subunit;Cyclin-dependent kinase 5, isoform CRA_c;Putative uncharacterized protein	Cdk5;Crk6;mCG_16479	P49615;Q543F6	1	REICLLKELKHKN	0.00186392	112.11	_EICLLK(ac)ELK_	6	EICLLK(1)ELK	2	594.339	-0.55054	1.5799		1.5799	0.50095
IPI00890117	IPI00890117	144	IPI00890117	144	Cofilin, non-muscle isoform;Cofilin-1;Cofilin 1, non-muscle;Putative uncharacterized protein	Cfl1;mCG_11768	P18760;Q544Y7	1	NCYEEVKDRCTLA	0.000141922	77.912	_HELQANCYEEVK(ac)DR_	12	HELQANCYEEVK(1)DR	3	611.613	-0.10429	0.95412	1.0134	0.89828
IPI00890117;IPI00407543;IPI00409405;IPI00848816	IPI00890117	44	IPI00890117	44	Cofilin, non-muscle isoform;Cofilin-1;Cofilin 1, non-muscle;Putative uncharacterized protein;Putative uncharacterized protein	Cfl1;mCG_11768;Cfl1	P18760;Q544Y7;Q9CX22	1	FCLSEDKKNIILE	7.48582e-07	107.24	_AVLFCLSEDK(ac)K_	10	AVLFCLSEDK(1)K	3	451.236	0.08337	0.78348	0.64395	0.84134	1.1369
IPI00758139;IPI00229650	IPI00758139	561	IPI00758139	561	ATP-dependent helicase CHD9;Chromodomain-helicase-DNA-binding protein 9;Peroxisomal proliferator-activated receptor A-interacting complex 320 kDa protein;PPAR-alpha-interacting complex protein 320 kDa;Chd9 protein;ATP-dependent helicase CHD9;Chromodomain-helicase-DNA-binding protein 9;Peroxisomal proliferator-activated receptor A-interacting complex 320 kDa protein;PPAR-alpha-interacting complex …	Chd9;Kiaa0308;Pric320;Chd9;Kiaa0308;Pric320	Q8BYH8-1;Q8BYH8;B7ZNF8;Q8BYH8-2;Q8BIM5;Q8BUB9	1	SASVEGKEEKRGR	0.00983078	44.998	_VM(ox)SPENFPSASVEGK(ac)EEK_	15	VMSPENFPSASVEGK(1)EEK	3	674.982	-1.4907	0.48221	0.48221
IPI00171974	IPI00171974	6	IPI00171974	6	Charged multivesicular body protein 4b;Chromatin-modifying protein 4b	Chmp4b	Q9D8B3	1	_MSVFGKLFGAGG	8.81673e-11	107.65	_(ac)SVFGK(ac)LFGAGGGK_	5	SVFGK(1)LFGAGGGK	2	654.851	-1.0849	0.69967	0.65527	0.74707	1.4851
IPI00226564	IPI00226564	40	IPI00226564	40	Cancerous inhibitor of PP2A;p90 autoantigen homolog;Protein CIP2A;RIKEN cDNA C330027C09 gene	Cip2a;Kiaa1524;C330027C09Rik	Q8BWY9;B2RQ25	1	EVVSGQKLTRLFT	0.000360881	71.555	_HLEVVSGQK(ac)LTR_	9	HLEVVSGQK(1)LTR	3	470.268	0.96273	1.61		1.61
IPI00222307	IPI00222307	103	IPI00222307	103	93 kDa nucleoporin;CBP-interacting protein 4;Nuclear pore complex protein Nup93;Nucleoporin Nup93;Putative uncharacterized protein	Cip4;Kiaa0095;Nup93	Q8BJ71-1;Q8BJ71;Q3TFC8	1	DIQGFLKNEKDNA	0.00791699	89.548	_DTDIQGFLK(ac)NEK_	9	DTDIQGFLK(1)NEK	2	725.365	2.864	1.1492	1.1492
IPI00128346	IPI00128346	55	IPI00128346	55	CDGSH iron sulfur domain-containing protein 1;MitoNEET	Cisd1;D10Ertd214e;Zcd1	Q91WS0	1	IQKDNPKVVHAFD	0.00152502	77.746	_DNPK(ac)VVHAFDM(ox)EDLGDK_	4	DNPK(1)VVHAFDMEDLGDK	3	663.307	0.40846	1.4459	1.4822	1.4106	0.84029
IPI00130344	IPI00130344	119	IPI00130344	119	Chloride intracellular channel protein 1;Nuclear chloride ion channel 27;Putative uncharacterized protein;Chloride intracellular channel 1, isoform CRA_c	Clic1;mCG_15935	Q9Z1Q5;Q3TIP8;Q542F1	1	KFSAYIKNSNPAL	2.21738e-43	237.05	_FSAYIK(ac)NSNPALNDNLEK_	6	FSAYIK(1)NSNPALNDNLEK	2	1040.52	-0.036581	0.74125	2.9229	0.6591	1.0263
IPI00135977;IPI00894694	IPI00135977	130	IPI00135977	130	Chloride intracellular channel protein 4;Chloride intracellular channel 4 (Mitochondrial);Clic4 protein;Putative uncharacterized protein;Chloride intracellular channel 4 (Mitochondrial);Putative uncharacterized protein	Clic4;RP23-230K10.1-001;Clic4;RP23-230K10.1-001	Q9QYB1;Q543N5;B2KGW0;B2KGW3;Q3U8I1	1	KFSAYIKNSRPEA	2.79753e-50	119.45	_FSAYIK(ac)NSRPEANEALER_	6	FSAYIK(1)NSRPEANEALER	3	713.027	0.21807	0.7551	0.83915	0.7551	1.1266
IPI00309768	IPI00309768	22	IPI00309768	22	C-terminal LIM domain protein 1;Elfin;LIM domain protein CLP-36;PDZ and LIM domain protein 1;Putative uncharacterized protein	Clim1;Pdlim1	O70400;Q3TZ17	1	FRLVGGKDFEQPL	0.0715013	66.533	_LVGGK(ac)DFEQPLAISR_	5	LVGGK(1)DFEQPLAISR	2	836.457	0.86701	1.5336	1.5336
IPI00309768	IPI00309768	190	IPI00309768	190	C-terminal LIM domain protein 1;Elfin;LIM domain protein CLP-36;PDZ and LIM domain protein 1;Putative uncharacterized protein	Clim1;Pdlim1	O70400;Q3TZ17	1	GSLIIDKDSEVYK	3.60744e-06	49.101	_TSASGEEANSRPVVQPHPSGSLIIDK(ac)DSEVYK_	26	TSASGEEANSRPVVQPHPSGSLIIDK(1)DSEVYK	4	860.68	-1.1305	0.50018	0.56567	0.44227
IPI00648186;IPI00754096;IPI00400154;IPI00403139	IPI00648186	207	IPI00648186	207	Clathrin interactor 1;MCG22297, isoform CRA_b;Putative uncharacterized protein;Clathrin interactor 1;Clathrin interactor 1;Enthoprotin;Epsin-4;Epsin-related protein;Clathrin interactor 1;Enthoprotin;Epsin-4;Epsin-related protein	Clint1;mCG_22297;RP23-298M7.4-001;AI642036;Clint1;RP23-298M7.4-002;Clint1;Enth;Epn4;Epnr;Kiaa0171;Clint1;Enth;Epn4;Epnr;Kiaa0171	Q5SUH6;Q3TJF5;Q3UGL3;Q3UPG6;Q5SUH7;Q99KN9-1;Q99KN9;Q99KN9-2	1	LGELSDKIGSTID	0.00598277	44.998	_LGELSDK(ac)IGSTIDDTISK_	7	LGELSDK(1)IGSTIDDTISK	3	645.337	2.8426	0.63804	0.71204	0.61178
IPI00648927;IPI00648681;IPI00114409;IPI00876257;IPI00649453;IPI00828932;IPI00648658	IPI00648927	242	IPI00648927	242	Clathrin light polypeptide (Lca);Clathrin light polypeptide (Lca);Clathrin, light polypeptide (Lca), isoform CRA_c;Clathrin light chain A;Clathrin light polypeptide (Lca);Putative uncharacterized protein;Clathrin light polypeptide (Lca);Clathrin, light polypeptide (Lca);Clathrin, light polypeptide (Lca), isoform CRA_b;Clathrin light polypeptide (Lca)	Clta;RP23-209M8.4-003;Clta;mCG_16456;RP23-209M8.4-002;Clta;Clta;RP23-209M8.4-005;Clta;mCG_16456;RP23-209M8.4-001;Clta;RP23-209M8.4-004	B1AWD9;B1AWD8;O08585;B1AWE1;Q3THU7;Q6PFA2;B1AWE0	1	SVLISLKQAPLVH	3.02418e-10	97.456	_SVLISLK(ac)QAPLVH_	7	SVLISLK(1)QAPLVH	2	723.938	-2.1858	0.86104	0.86104	0.86253	1.0163
IPI00648173;IPI00169916	IPI00648173	641	IPI00648173	641	Clathrin, heavy polypeptide (Hc);MKIAA0034 protein;Clathrin heavy chain 1;Putative uncharacterized protein;Cltc protein	Cltc;RP23-366M19.3-006;mKIAA0034;Cltc	Q5SXR6;Q80U89;Q68FD5;Q3TAN1;Q3TJ98;Q3TYQ2;Q3U0H2;Q3UPJ3;Q8K2I5	1	TDLYDIKRAVVHT	6.92015e-22	136.53	_ALEHFTDLYDIK(ac)R_	12	ALEHFTDLYDIK(1)R	3	554.954	0.040192	0.77096	0.88328	0.67292	1.0007
IPI00648173;IPI00169916	IPI00648173	802	IPI00648173	802	Clathrin, heavy polypeptide (Hc);MKIAA0034 protein;Clathrin heavy chain 1;Putative uncharacterized protein;Cltc protein	Cltc;RP23-366M19.3-006;mKIAA0034;Cltc	Q5SXR6;Q80U89;Q68FD5;Q3TAN1;Q3TJ98;Q3TYQ2;Q3U0H2;Q3UPJ3;Q8K2I5	1	YRNNLQKYIEIYV	0.048247	76.326	_NNLQK(ac)YIEIYVQK_	5	NNLQK(1)YIEIYVQK	3	565.642	0.32089	0.54087		0.54087
IPI00648173;IPI00169916	IPI00648173	454	IPI00648173	454	Clathrin, heavy polypeptide (Hc);MKIAA0034 protein;Clathrin heavy chain 1;Putative uncharacterized protein;Cltc protein	Cltc;RP23-366M19.3-006;mKIAA0034;Cltc	Q5SXR6;Q80U89;Q68FD5;Q3TAN1;Q3TJ98;Q3TYQ2;Q3U0H2;Q3UPJ3;Q8K2I5	1	RKQLLEKWLKEDK	0.0382733	101.54	_QLLEK(ac)WLK_	5	QLLEK(1)WLK	2	550.329	1.4829	0.90452	1.0049	0.81421
IPI00648173;IPI00169916;IPI00649850	IPI00648173	1505	IPI00648173	1505	Clathrin, heavy polypeptide (Hc);MKIAA0034 protein;Clathrin heavy chain 1;Putative uncharacterized protein;Cltc protein;Clathrin, heavy polypeptide (Hc)	Cltc;RP23-366M19.3-006;mKIAA0034;Cltc;Cltc;RP23-366M19.3-002	Q5SXR6;Q80U89;Q68FD5;Q3TAN1;Q3TJ98;Q3TYQ2;Q3U0H2;Q3UPJ3;Q8K2I5;Q5SXR7	1	LAQRLEKHELIEF	9.19656e-06	115.18	_LEK(ac)HELIEFRR_	3	LEK(1)HELIEFRR	4	378.714	1.4582	0.83208	0.83208	0.79348	1.0457
IPI00331146	IPI00331146	86	IPI00331146	86	Cytidine monophosphate kinase;Cytidylate kinase;Deoxycytidylate kinase;UMP-CMP kinase;Uridine monophosphate kinase;Uridine monophosphate/cytidine monophosphate kinase	Cmk;Cmpk;Cmpk1;Uck;Umk;Umpk	Q9DBP5	1	YGELIEKYIKEGK	0.0298891	42.52	_NPDSQYGELIEK(ac)YIK_	12	NPDSQYGELIEK(1)YIK	3	613.644	1.2252	0.69077	0.75717	0.63019	0.89927
IPI00119111	IPI00119111	156	IPI00119111	156	Calponin, acidic isoform;Calponin-3;Cnn3 protein	Cnn3	Q9DAW9;Q99JN5	1	RRFDEGKLKAGQS	0.117365	57.598	_RFDEGK(ac)LK_	6	RFDEGK(1)LK	2	517.785	-0.40175	0.54953	0.60002	0.50329	1.6214
IPI00119111	IPI00119111	6	IPI00119111	6	Calponin, acidic isoform;Calponin-3;Cnn3 protein	Cnn3	Q9DAW9;Q99JN5	1	_MTHFNKGPSYGL	0.023009	61.732	_(ac)THFNK(ac)GPSYGLSAEVK_	5	THFNK(1)GPSYGLSAEVK	2	909.955	1.4007	0.61025		0.61025	1.4786
IPI00229834;IPI00928004	IPI00229834;IPI00928004	480;480	IPI00229834	480	Alpha-coat protein;Coatomer subunit alpha;Proxenin;Xenin;Xenopsin-related peptide;Coatomer protein complex subunit alpha, isoform CRA_b;Putative uncharacterized protein;Copa protein;Coatomer protein alpha subunit;Putative uncharacterized protein	Copa;mCG_4489;Copa	Q8CIE6;Q3TAU7;Q63ZW9;Q8R393;Q9ET41;Q8BTF0	1	LFDVQQKRTLASV	0.00015554	75.89	_DADSITLFDVQQK(ac)R_	13	DADSITLFDVQQK(1)R	2	839.426	-0.097954	0.44649	0.64279	0.31013
IPI00229834;IPI00928577;IPI00928004	IPI00229834;IPI00928004	271;271	IPI00229834	271	Alpha-coat protein;Coatomer subunit alpha;Proxenin;Xenin;Xenopsin-related peptide;Coatomer protein complex subunit alpha, isoform CRA_b;Putative uncharacterized protein;Copa protein;Coatomer protein alpha subunit;Putative uncharacterized protein	Copa;mCG_4489;Copa	Q8CIE6;Q3TAU7;Q63ZW9;Q8R393;Q9ET41;Q8BTF0	1	LSNSEDKSIRVWD	1.33326e-26	174.05	_QELILSNSEDK(ac)SIR_	11	QELILSNSEDK(1)SIR	3	558.628	0.83267	0.65012	0.81217	0.51525	0.98492
IPI00229834;IPI00928004	IPI00229834;IPI00928004	598;607	IPI00229834	598	Alpha-coat protein;Coatomer subunit alpha;Proxenin;Xenin;Xenopsin-related peptide;Coatomer protein complex subunit alpha, isoform CRA_b;Putative uncharacterized protein;Copa protein;Coatomer protein alpha subunit;Putative uncharacterized protein	Copa;mCG_4489;Copa	Q8CIE6;Q3TAU7;Q63ZW9;Q8R393;Q9ET41;Q8BTF0	1	IDPTEFKFKLALI	0.000360881	71.555	_VLTIDPTEFK(ac)FK_	10	VLTIDPTEFK(1)FK	2	740.408	0.28335	0.50724	0.62581	0.41114
IPI00229834;IPI00404856;IPI00928004	IPI00229834;IPI00928004	1134;1143	IPI00229834	1134	Alpha-coat protein;Coatomer subunit alpha;Proxenin;Xenin;Xenopsin-related peptide;Coatomer protein complex subunit alpha, isoform CRA_b;Putative uncharacterized protein;Copa protein;Coatomer protein alpha subunit;Putative uncharacterized protein;Copa protein;Putative uncharacterized protein	Copa;mCG_4489;Copa;Copa	Q8CIE6;Q3TAU7;Q63ZW9;Q8R393;Q9ET41;Q8BTF3;Q99JW9;Q8BTF0	1	LLELGPKPEVAQQ	0.00956302	59.185	_LLELGPK(ac)PEVAQQTR_	7	LLELGPK(1)PEVAQQTR	2	860.983	-0.52074	0.89922	0.89922
IPI00115097	IPI00115097	386	IPI00115097	386	Beta'-coat protein;Coatomer subunit beta';p102	Copb2	O55029	1	AMALRNKSFGSAQ	2.23224e-12	94.384	_NK(ac)SFGSAQEFAWAHDSSEYAIR_	2	NK(1)SFGSAQEFAWAHDSSEYAIR	3	848.391	-0.11684	0.59481	0.72381	0.4888	4.3531
IPI00223437	IPI00223437	572	IPI00223437	572	Coatomer subunit gamma;Gamma-coat protein;Putative uncharacterized protein;Copg protein	Copg;Copg1	Q9QZE5;Q8BP96;Q922C6	1	TLEPSEKPFDLKS	0.0142996	50.04	_ALQQYTLEPSEK(ac)PFDLK_	12	ALQQYTLEPSEK(1)PFDLK	3	683.689	-1.3202	0.51535		0.51535
IPI00124820	IPI00124820	446	IPI00124820	446	Coronin-1C;Coronin-3;Putative uncharacterized protein;Coronin, actin binding protein 1C	Coro1c;mCG_3535	Q9WUM4;Q3TEU8;Q3TF74;Q3U8F0;Q499X7;Q5PPQ7	1	KLDEILKEIKSIK	0.00431934	102.61	_LDEILK(ac)EIK_	6	LDEILK(1)EIK	2	571.837	0.13491	0.81689	0.81255	0.82126	1.0462
IPI00117978	IPI00117978	29	IPI00117978	29	Cytochrome c oxidase polypeptide IV;Cytochrome c oxidase subunit 4 isoform 1, mitochondrial;Cytochrome c oxidase subunit IV isoform 1;Cytochrome c oxidase subunit IV isoform 1, isoform CRA_b	Cox4;Cox4a;Cox4i1;mCG_21200	P19783;A2RSV8	1	AHGSVVKSEDYAF	2.19756e-11	108.49	_AHGSVVK(ac)SEDYAFPTYADRR_	11	AHGSVVK(1)SEDYAFPTYADRR	4	578.533	0.12956	2.4606	3.2905	2.2535
IPI00117978	IPI00117978	78	IPI00117978	78	Cytochrome c oxidase polypeptide IV;Cytochrome c oxidase subunit 4 isoform 1, mitochondrial;Cytochrome c oxidase subunit IV isoform 1;Cytochrome c oxidase subunit IV isoform 1, isoform CRA_b	Cox4;Cox4a;Cox4i1;mCG_21200	P19783;A2RSV8	1	SLSRDEKVQLYRI	0.0497209	44.294	_ADWSSLSRDEK(ac)VQLYR_	14	ADWSSLSRDEK(1)VQLYR	3	665.669	-0.12944	1.8126	1.8126
IPI00117978	IPI00117978	60	IPI00117978	60	Cytochrome c oxidase polypeptide IV;Cytochrome c oxidase subunit 4 isoform 1, mitochondrial;Cytochrome c oxidase subunit IV isoform 1;Cytochrome c oxidase subunit IV isoform 1, isoform CRA_b	Cox4;Cox4a;Cox4i1;mCG_21200	P19783;A2RSV8	1	MLSASQKALKEKE	1.19296e-15	114.4	_DYPLPDVAHVTM(ox)LSASQK(ac)ALK_	18	DYPLPDVAHVTMLSASQK(1)ALK	3	781.407	0.97454	1.8677	1.8677		1.8142
IPI00116154;IPI00785410	IPI00116154	57	IPI00116154	57	Cytochrome c oxidase, subunit Vb;MCG17741, isoform CRA_d;MCG23026;Novel protein similar to cytochrome c oxidase, subunit Vb (Cox5b);Putative uncharacterized protein;Cytochrome c oxidase polypeptide Vb;Cytochrome c oxidase subunit 5B, mitochondrial	Cox5b;mCG_17741;mCG_23026;RP23-298F22.4-001;Cox5b	Q9D881;P19536	1	IMIAAQKGLDPYN	5.46701e-06	87.088	_EIM(ox)IAAQK(ac)GLDPYNM(ox)LPPK_	8	EIMIAAQK(1)GLDPYNMLPPK	3	735.043	-1.3036	1.724	1.666	1.784
IPI00224075;IPI00857663;IPI00830998;IPI00858002;IPI00856466;IPI00856970;IPI00858302	IPI00224075	170	IPI00224075	170	Copine I;Copine-1;MCG5227, isoform CRA_b;Putative uncharacterized protein;MKIAA0765 splice variant 1;Copine I;Copine I;Copine I;Copine I;Copine I	Cpne1;mCG_5227;RP23-220D12.6-001;mKIAA0765;Cpne1;RP23-220D12.6-008;Cpne1;RP23-220D12.6-005;Cpne1;RP23-220D12.6-010;Cpne1;RP23-220D12.6-013;Cpne1;RP23-220D12.6-011	Q8C166;A3KGK6;Q3U893;Q571A1;B7ZCP4;A3KGK7;B7ZCP5;B7ZCP6;B7ZCP7	1	FRQGDGKWQLAYR	1.11815e-41	231.07	_QGDGK(ac)WQLAYR_	5	QGDGK(1)WQLAYR	2	682.341	0.28985	1.155	1.4311	1.0746
IPI00314302	IPI00314302	680	IPI00314302	680	Cleavage and polyadenylation specificity factor 100 kDa subunit;Cleavage and polyadenylation specificity factor subunit 2;Putative uncharacterized protein	Cpsf100;Cpsf2;Mcpsf	O35218;Q3UGU6;Q3URN8;Q3US33;Q8C6K6	1	AQQKAMKSLFGED	4.09128e-05	94.616	_AM(ox)K(ac)SLFGEDEK_	3	AMK(1)SLFGEDEK	2	656.808	0.46407	1.6918	1.4627	1.9568	1.2401
IPI00132473	IPI00132473	23	IPI00132473	23	Cleavage and polyadenylation specificity factor subunit 5;Nucleoside diphosphate-linked moiety X motif 21;Putative uncharacterized protein	Cpsf5;Nudt21	Q9CQF3;Q9CZQ0	1	VNQFGNKYIQQTK	1.19803e-94	272.65	_GVNQFGNK(ac)YIQQTKPLTLER_	8	GVNQFGNK(1)YIQQTKPLTLER	3	792.761	-0.14193	0.81703	0.68509	1.059	1.399
IPI00131424;IPI00881401;IPI00648887	IPI00131424	544	IPI00131424	544	Carnitine O-palmitoyltransferase 2, mitochondrial;Carnitine palmitoyltransferase II;Carnitine palmitoyltransferase 2;Putative uncharacterized protein;Carnitine palmitoyltransferase 2	Cpt2;Cpt-2;Cpt2;mCG_17985;RP23-40G2.4-001;Cpt2;RP23-40G2.4-002	P52825;Q3TFS0;Q3UDA8;Q3UN55;Q9CU20;A2A8E9	1	YHGQLTKEAAMGQ	0.178322	28.212	_YHGQLTK(ac)EAAMGQGFDR_	7	YHGQLTK(1)EAAMGQGFDR	3	650.976	1.2833	2.1989	2.1989		0.83041
IPI00113347;IPI00875497;IPI00856889	IPI00113347	609	IPI00113347	609	Carnitine acetyltransferase;Carnitine O-acetyltransferase;Putative uncharacterized protein;Carnitine acetyltransferase;Carnitine acetyltransferase	Crat;Crat;RP23-395P6.8-001;Crat;RP23-395P6.8-010	P47934;Q3TCG3;Q3V1Y3;A6PX09	1	MAHYLEKALLDMR	9.48564e-06	82.362	_M(ox)AHYLEK(ac)ALLDMR_	7	MAHYLEK(1)ALLDMR	3	550.278	-0.086104	1.6274		1.6274
IPI00395038	IPI00395038	455	IPI00395038	455	Chromosome region maintenance 1 protein homolog;Exportin-1;Exportin 1, CRM1 homolog (Yeast);Exportin 1, CRM1 homolog (Yeast), isoform CRA_a;Putative uncharacterized protein;Xpo1 protein	Crm1;Xpo1;mCG_8765;RP23-305E10.1-001	Q6P5F9;A2AKT7;Q8BYY5;Q921J0	1	DSINLYKNMRETL	0.000551531	72.34	_DTDSINLYK(ac)NM(ox)R_	9	DTDSINLYK(1)NMR	3	509.908	0.30323	1.2489	1.2477	1.3632
IPI00395038;IPI00649107	IPI00395038	686	IPI00395038	686	Chromosome region maintenance 1 protein homolog;Exportin-1;Exportin 1, CRM1 homolog (Yeast);Exportin 1, CRM1 homolog (Yeast), isoform CRA_a;Putative uncharacterized protein;Xpo1 protein;Exportin 1, CRM1 homolog (Yeast)	Crm1;Xpo1;mCG_8765;RP23-305E10.1-001;RP23-305E10.1-004;Xpo1	Q6P5F9;A2AKT7;Q8BYY5;Q921J0;A2AKT8	0.999999	KDPETVKQLGSIL	4.44323e-20	130.85	_NVDILKDPETVK(ac)QLGSILK_	12	NVDILKDPETVK(1)QLGSILK	3	718.079	-0.19168	2.0352	3.5401	1.1701	0.80431
IPI00114375	IPI00114375	293	IPI00114375	293	Dihydropyrimidinase-related protein 2;Unc-33-like phosphoprotein 2	Crmp2;Dpysl2;Ulip2	O08553	1	GSHYWSKNWAKAA	4.76668e-14	79.445	_GTVVYGEPITASLGTDGSHYWSK(ac)NWAK_	23	GTVVYGEPITASLGTDGSHYWSK(1)NWAK	4	742.363	-0.97246	0.50857	0.56423	0.42279	0.90237
IPI00123891	IPI00123891	161	IPI00123891	161	Cysteine and glycine-rich protein 1;Cysteine-rich protein 1;Csrp1 protein;Cysteine and glycine-rich protein 1, isoform CRA_b;Putative uncharacterized protein	Crp1;Csrp;Csrp1;mCG_9161	P97315;Q4FJX4	1	STTLADKDGEIYC	0.0110991	55.755	_GLESTTLADK(ac)DGEIYCK_	10	GLESTTLADK(1)DGEIYCK	2	971.459	0.067298	0.16591		0.16591	1.1585
IPI00123891	IPI00123891	84	IPI00123891	84	Cysteine and glycine-rich protein 1;Cysteine-rich protein 1;Csrp1 protein;Cysteine and glycine-rich protein 1, isoform CRA_b;Putative uncharacterized protein	Crp1;Csrp;Csrp1;mCG_9161	P97315;Q4FJX4	1	GTLSTDKGESLGI	1.39479e-11	84.493	_GYGYGQGAGTLSTDK(ac)GESLGIK_	15	GYGYGQGAGTLSTDK(1)GESLGIK	2	1101.04	-0.023141	0.28786	0.33114	0.25025	1.3976
IPI00648562;IPI00313307	IPI00648562	1212	IPI00648562	1212	Mediator complex subunit 1;Mediator of RNA polymerase II transcription subunit 1;Peroxisome proliferator-activated receptor-binding protein;Thyroid hormone receptor-associated protein complex 220 kDa component;Thyroid receptor-interacting protein 2;Mediator complex subunit 1;Mediator of RNA polymerase II transcription subunit 1;Peroxisome proliferator-activated receptor-binding protein;Thyroid ho…	Crsp210;Drip205;Med1;Pbp;Pparbp;Trap220;Trip2;Crsp210;Drip205;Med1;Pbp;Pparbp;Trap220;Trip2	Q925J9-1;Q925J9;Q925J9-4	1	KLASPMKPVPGTP	0.0340533	56.482	_LASPM(ox)K(ac)PVPGTPPSSK_	6	LASPMK(1)PVPGTPPSSK	2	826.44	0.46972	0.94328	0.92524	0.95736	0.76869
IPI00113141	IPI00113141	459	IPI00113141	459	Citrate synthase, mitochondrial;Citrate synthase	Cs;CS	Q9CZU6;Q0QEL9	1	STDGLMKFVDSK_	1.52888e-14	121.28	_SM(ox)STDGLMK(ac)FVDSK_	10	SMSTDGLMK(1)FVDSK	2	802.371	-0.11299	6.5986	7.6681	6.5986	2.6118
IPI00113141	IPI00113141	450	IPI00113141	450	Citrate synthase, mitochondrial;Citrate synthase	Cs;CS	Q9CZU6;Q0QEL9	1	FPLERPKSMSTDG	0.000265246	74.786	_ALGFPLERPK(ac)SMSTDGLMK_	9	ALGFPLERPK(1)SMSTDGLMK	3	707.367	0.09969	4.5783	5.3009	4.3334
IPI00113141	IPI00113141	382	IPI00113141	382	Citrate synthase, mitochondrial;Citrate synthase	Cs;CS	Q9CZU6;Q0QEL9	1	LVAQLYKIVPNIL	1.32473e-19	128.06	_LVAQLYK(ac)IVPNILLEQGK_	7	LVAQLYK(1)IVPNILLEQGK	3	694.417	-0.30628	0.54604	0.12792	2.3308	1.7272
IPI00113141	IPI00113141	43	IPI00113141	43	Citrate synthase, mitochondrial;Citrate synthase	Cs;CS	Q9CZU6;Q0QEL9	1	LSNLIPKEQARIK	6.42019e-37	203.61	_DVLSNLIPK(ac)EQAR_	9	DVLSNLIPK(1)EQAR	2	762.923	-0.81966	2.0743	2.218	1.8119	1.3235
IPI00113141	IPI00113141	103	IPI00113141	103	Citrate synthase, mitochondrial;Citrate synthase	Cs;CS	Q9CZU6;Q0QEL9	1	SIPECQKMLPKAK	0.00366673	61.235	_GYSIPECQK(ac)M(ox)LPK_	9	GYSIPECQK(1)MLPK	3	536.93	-0.0078112	1.8264	1.7455	1.911	0.89301
IPI00113141;IPI00118825	IPI00113141	366	IPI00113141	366	Citrate synthase, mitochondrial;Citrate synthase;Citrate synthase	Cs;CS;Csl;mCG_19869	Q9CZU6;Q0QEL9;Q80X68;Q9DAM4	1	QREFALKHLPKDP	0.121194	45.137	_EFALK(ac)HLPK_	5	EFALK(1)HLPK	3	375.554	-0.6425	2.5929		2.5929	2.6766
IPI00113141;IPI00118825	IPI00113141	370	IPI00113141	370	Citrate synthase, mitochondrial;Citrate synthase;Citrate synthase	Cs;CS;Csl;mCG_19869	Q9CZU6;Q0QEL9;Q80X68;Q9DAM4	1	ALKHLPKDPMFKL	0.0400816	55.567	_HLPK(ac)DPMFK_	4	HLPK(1)DPMFK	2	577.805	0.76369	1.8183	2.177	1.7465
IPI00113141;IPI00118825	IPI00113141	76	IPI00113141	76	Citrate synthase, mitochondrial;Citrate synthase;Citrate synthase	Cs;CS;Csl;mCG_19869	Q9CZU6;Q0QEL9;Q80X68;Q9DAM4	1	GGMRGMKGLVYET	7.48393e-14	120.29	_GM(ox)K(ac)GLVYETSVLDPDEGIRFR_	3	GMK(1)GLVYETSVLDPDEGIRFR	3	814.077	-2.3252	1.9609	2.0165	1.8276	1.1146
IPI00112414	IPI00112414	574	IPI00112414	574	Chromosome segregation 1-like protein;Exportin-2;Importin-alpha re-exporter;Chromosome segregation 1-like (S. cerevisiae);Putative uncharacterized protein	Cse1l;Xpo2;mCG_14604;RP23-19L12.9-001	Q9ERK4;A2A5S1;Q9CSW8	1	ENEYIMKAIMRSF	1.02662e-06	94.544	_ALTLPGSSENEYIM(ox)K(ac)AIM(ox)R_	15	ALTLPGSSENEYIMK(1)AIMR	3	733.366	-0.098628	1.3994	1.57	1.1552	0.98017
IPI00112414	IPI00112414	832	IPI00112414	832	Chromosome segregation 1-like protein;Exportin-2;Importin-alpha re-exporter;Chromosome segregation 1-like (S. cerevisiae);Putative uncharacterized protein	Cse1l;Xpo2;mCG_14604;RP23-19L12.9-001	Q9ERK4;A2A5S1;Q9CSW8	1	IIPEIQKVSGNVE	0.195563	30.133	_IIIPEIQK(ac)VSGNVEK_	8	IIIPEIQK(1)VSGNVEK	3	570.333	-0.1911	1.1559	1.1559		0.78641
IPI00129276	IPI00129276	559	IPI00129276	559	Centrosomin;eIF3 p167;eIF3 p180;eIF3 p185;eIF-3-theta;Eukaryotic translation initiation factor 3 subunit 10;Eukaryotic translation initiation factor 3 subunit A;p162;Putative uncharacterized protein;MKIAA0139 protein	Csma;Eif3;Eif3a;Eif3s10;mKIAA0139	P23116;Q3TKF9;Q3TRH1;Q3UEK3;Q3UL99;Q3UM46;Q6A0B9	1	AVNAYLKNSRKEH	0.00135997	78.932	_EEQHQLAVNAYLK(ac)NSR_	13	EEQHQLAVNAYLK(1)NSR	3	647.997	-0.43465	1.0035	1.0735	0.938
IPI00408176;IPI00120162;IPI00850570	IPI00408176	247	IPI00408176	247	Casein kinase II alpha subunit;Putative uncharacterized protein;Casein kinase 2, alpha 1 polypeptide;Casein kinase II, alpha 1 polypeptide, isoform CRA_a;Casein kinase II, alpha 1 polypeptide, isoform CRA_b;Casein kinase II subunit alpha	Csnk2a1;mCG_13182;RP23-452D3.3-001;Ckiia;Csnk2a1	Q61177;Q8CD20;Q8R0X4;Q9D0E8;Q60737	1	QLVRIAKVLGTED	0.0342476	44.294	_IAK(ac)VLGTEDLYDYIDK_	3	IAK(1)VLGTEDLYDYIDK	3	633.331	1.468	1.1963	1.1963		0.96913
IPI00118795;IPI00753421	IPI00118795	103	IPI00118795	103	Casein kinase II subunit alpha';Putative uncharacterized protein	Csnk2a2	O54833;Q545V8;Q8BPF9;Q8CDH5	1	KLIDTVKDPVSKT	0.00583148	61.353	_LIDTVK(ac)DPVSK_	6	LIDTVK(1)DPVSK	2	628.858	-0.73231	1.2011	1.063	1.3571	0.94888
IPI00118795;IPI00753421;IPI00274750	IPI00118795	248	IPI00118795	248	Casein kinase II subunit alpha';Putative uncharacterized protein;Putative uncharacterized protein	Csnk2a2;Csnk2a2	O54833;Q545V8;Q8BPF9;Q8CDH5;Q8CEL6	1	QLVRIAKVLGTDE	0.0222923	48.112	_IAK(ac)VLGTDELYGYLK_	3	IAK(1)VLGTDELYGYLK	2	862.977	-0.7713	1.2758	1.2758
IPI00229817;IPI00954358;IPI00751884	IPI00229817	291	IPI00229817	291	ADA2A-containing complex subunit 2;CRP2-binding partner;Cysteine-rich protein 2-binding protein	Csrp2bp	Q8CID0	1	TSSTPVKFISRGR	0.0020948	64.55	_STSSTPVK(ac)FISR_	8	STSSTPVK(1)FISR	2	676.364	-1.3991	1.7831		1.7831
IPI00125931	IPI00125931	78	IPI00125931	78	Cystatin-B;Stefin-B	Cst6;Cstb;Stfb	Q62426	1	PLPHENKPLTLSS	1.78373e-18	123.41	_VFQPLPHENK(ac)PLTLSSYQTNK_	10	VFQPLPHENK(1)PLTLSSYQTNK	3	828.436	0.46404	1.0018	1.009	0.66583
IPI00338904	IPI00338904	770	IPI00338904	770	RNA polymerase II subunit A C-terminal domain phosphatase;TFIIF-associating CTD phosphatase;Putative uncharacterized protein	Ctdp1;Fcp1	Q7TSG2-1;Q7TSG2;Q3U0S4	1	YDSNTGKLIRMGP	1.92636e-06	104.52	_IYDSNTGK(ac)LIR_	8	IYDSNTGK(1)LIR	3	441.242	0.078717	1.6489		1.6489	1.5171
IPI00115490;IPI00857041	IPI00115490	57	IPI00115490	57	CCT-alpha;Choline-phosphate cytidylyltransferase A;CTP:phosphocholine cytidylyltransferase A;Phosphorylcholine transferase A	Ctpct;Pcyt1;Pcyt1a	P49586	1	IEVDFSKPYVRVT	0.00242322	71.697	_QPAPFSDEIEVDFSK(ac)PYVR_	15	QPAPFSDEIEVDFSK(1)PYVR	3	756.039	-1.6604	1.4721		1.4721
IPI00111959	IPI00111959	100	IPI00111959	100	CTP synthase 1;CTP synthetase 1;UTP--ammonia ligase 1;Cytidine 5'-triphosphate synthase;Cytidine 5'-triphosphate synthase, isoform CRA_a;Putative uncharacterized protein	Ctps;mCG_122871;RP23-106K5.3-001	P70698;B1AS53;Q3TPP2	1	YQYVINKERKGDY	0.0122271	62.303	_IYQYVINK(ac)ER_	8	IYQYVINK(1)ER	2	684.37	0.87511	0.61874	0.61874		1.0503
IPI00118143;IPI00624988	IPI00118143	272	IPI00118143	272	Src substrate cortactin;Cortactin, isoform CRA_e;Putative uncharacterized protein	Cttn;Ems1;Cttn;mCG_21254	Q60598;Q3UGC2	1	KTGFGGKFGVQSE	0.221163	62.088	_TGFGGK(ac)FGVQSER_	6	TGFGGK(1)FGVQSER	2	706.352	1.7751	0.6092	0.54641	0.6792
IPI00118143;IPI00624988;IPI00121977	IPI00118143	161	IPI00118143	161	Src substrate cortactin;Cortactin, isoform CRA_e;Putative uncharacterized protein;Putative uncharacterized protein;Cortactin, isoform CRA_a;Cttn protein	Cttn;Ems1;Cttn;mCG_21254;Cttn;mCG_21254	Q60598;Q3UGC2;Q8BNA5;Q921L6	1	SSGFGGKYGVQAD	0.090306	32.926	_DYSSGFGGK(ac)YGVQADRVDK_	9	DYSSGFGGK(1)YGVQADRVDK	3	697.664	0.39526	0.69343		0.69343
IPI00387216;IPI00387217	IPI00387216	393	IPI00387216	393	Cullin-2;MKIAA4106 protein;Cullin-2	Cul2;mKIAA4106;Cul2	Q9D4H8-1;Q9D4H8;Q571A2;Q9D4H8-2	0.999976	APELLAKYCDNLL	0.00206821	74.475	_APELLAK(ac)YCDNLLKK_	7	APELLAK(1)YCDNLLKK	3	606.666	-0.8652	1.2217	1.2217		0.88376
IPI00467383	IPI00467383	235	IPI00467383	235	Cullin-3;MKIAA0617 protein;Putative uncharacterized protein	Cul3;mKIAA0617	Q9JLV5;Q6ZQ84;Q9CTE0	1	SASVYIKKVEARI	0.00193536	60.301	_FLAENSASVYIK(ac)K_	12	FLAENSASVYIK(1)K	2	756.409	-1.483	0.73672		0.73672	0.68542
IPI00230113;IPI00918942	IPI00230113	19	IPI00230113	19	Cytochrome b5;Cytochrome b-5, isoform CRA_d;Putative uncharacterized protein	Cyb5;Cyb5a;mCG_1553	P56395;Q544Z9	1	TLEEIQKHKDSKS	0.00299803	66.595	_YYTLEEIQK(ac)HK_	9	YYTLEEIQK(1)HK	3	498.593	0.32713	1.0567		1.0567
IPI00121079;IPI00759904;IPI00110885	IPI00121079	42	IPI00121079	42	Diaphorase-1;NADH-cytochrome b5 reductase 3;NADH-cytochrome b5 reductase 3 membrane-bound form;NADH-cytochrome b5 reductase 3 soluble form;Diaphorase-1;NADH-cytochrome b5 reductase 3;NADH-cytochrome b5 reductase 3 membrane-bound form;NADH-cytochrome b5 reductase 3 soluble form;Putative uncharacterized protein	Cyb5r3;Dia1;Cyb5r3;Dia1;Cyb5r3;Dia1	Q9DCN2-1;Q9DCN2;Q9DCN2-2;Q9CY59	1	LENPDIKYPLRLI	2.1634e-19	130.47	_STPAITLENPDIK(ac)YPLR_	13	STPAITLENPDIK(1)YPLR	3	657.358	0.90928	0.51363	0.94319	0.47532
IPI00222419;IPI00265239;IPI00849673	IPI00222419	100	IPI00222419	100	Cytochrome c, somatic;MCG119910;Putative uncharacterized protein	Cycs;mCG_119910	P62897;Q56A15	1	DLIAYLKKATNE_	0.0148295	66.435	_ADLIAYLK(ac)K_	8	ADLIAYLK(1)K	2	538.821	-0.54816	0.97721		0.97721
IPI00330476;IPI00831544	IPI00330476	1197	IPI00330476	1197	Cytoplasmic FMR1-interacting protein 1;Specifically Rac1-associated protein 1;Cytoplasmic FMR1-interacting protein 1;Specifically Rac1-associated protein 1	Cyfip1;Kiaa0068;Shyc;Sra1;Cyfip1;Kiaa0068;Shyc;Sra1	Q7TMB8-1;Q7TMB8;Q7TMB8-2	0.999722	GKDEIIKNVPLKK	0.0208298	49.31	_HDGKDEIIK(ac)NVPLK_	9	HDGKDEIIK(1)NVPLK	3	549.974	-0.98232	1.1651	1.1651		1.0185
IPI00458711	IPI00458711	156	IPI00458711	156	CYPLI;Cytochrome P450 51A1;Cytochrome P450-14DM;Cytochrome P450LI;Lanosterol 14-alpha demethylase;Sterol 14-alpha demethylase;Putative uncharacterized protein	Cyp51;Cyp51a1	Q8K0C4;Q9CW87	1	AIFLEQKKIIKSG	0.159076	29.733	_GVAYDVPNAIFLEQK(ac)K_	15	GVAYDVPNAIFLEQK(1)K	3	611.996	0.18872	0.57708	0.57708
IPI00458711	IPI00458711	436	IPI00458711	436	CYPLI;Cytochrome P450 51A1;Cytochrome P450-14DM;Cytochrome P450LI;Lanosterol 14-alpha demethylase;Sterol 14-alpha demethylase;Putative uncharacterized protein	Cyp51;Cyp51a1	Q8K0C4;Q9CW87	1	NPASGEKFAYVPF	2.43527e-06	66.325	_YLQDNPASGEK(ac)FAYVPFGAGR_	11	YLQDNPASGEK(1)FAYVPFGAGR	3	777.046	2.0605	1.182	1.2962	1.0779
IPI00133284;IPI00853761	IPI00133284	201	IPI00133284	201	ES1 protein homolog, mitochondrial	D10Jhu81e	Q9D172	1	EQEEGGKWPYAGT	8.98023e-19	94.542	_GVEVTVGHEQEEGGK(ac)WPYAGTAEAIK_	15	GVEVTVGHEQEEGGK(1)WPYAGTAEAIK	3	928.787	-0.32498	2.4309		2.4309	0.87596
IPI00221882;IPI00649960	IPI00221882	302	IPI00221882	302	Pre-mRNA-splicing factor SLU7;Slu7 protein	D11Ertd730e;Slu7;D11Ertd730e;Slu7	Q8BHJ9;Q8R3A1	1	PYANAGKNPDEVS	1.17801e-10	75.064	_ENPYANAGK(ac)NPDEVSYAGDNFVR_	9	ENPYANAGK(1)NPDEVSYAGDNFVR	3	857.058	0.19518	1.5397	1.1024	2.1504
IPI00894870;IPI00850580	IPI00894870	585	IPI00894870	585	Myc-induced SUN domain-containing protein;NOL1/NOP2/Sun domain family member 2;tRNA (cytosine-5-)-methyltransferase NSUN2;Myc-induced SUN domain-containing protein;NOL1/NOP2/Sun domain family member 2;tRNA (cytosine-5-)-methyltransferase NSUN2	D13Wsu123e;Misu;Nsun2;D13Wsu123e;Misu;Nsun2	Q1HFZ0-1;Q1HFZ0;Q1HFZ0-2	1	VINTGIKVWCRNN	9.119e-09	119.34	_VINTGIK(ac)VWCR_	7	VINTGIK(1)VWCR	2	694.379	-0.88881	1.6073	1.6073	1.6444	0.82543
IPI00119945	IPI00119945	68	IPI00119945	68	Nitrilase homolog 2;Omega-amidase NIT2	D16Ertd502e;Nit2	Q9JHW2	1	PGESTQKLSEVAK	3.38189e-26	168.31	_IPGESTQK(ac)LSEVAK_	8	IPGESTQK(1)LSEVAK	2	764.914	0.61925	1.2307	1.2353	1.0204
IPI00377728;IPI00751137	IPI00377728	188	IPI00377728	188	Mitochondrial import receptor subunit TOM70;Mitochondrial precursor proteins import receptor;Translocase of outer membrane 70 kDa subunit;Putative uncharacterized protein;MKIAA0719 protein;Translocase of outer mitochondrial membrane 70 homolog A (Yeast)	D16Wsu109e;Tomm70a;Tomm70a;D16Wsu109e;mKIAA0719	Q9CZW5;Q3TSX8;Q80TT4;Q8BNI6	1	AVELNPKYVKALF	0.0270891	53.683	_AVELNPK(ac)YVK_	7	AVELNPK(1)YVK	2	601.843	0.70284	0.92128	0.92128
IPI00107958	IPI00107958	67	IPI00107958	67	Hematological and neurological expressed 1-like protein;Putative uncharacterized protein;MCG17661	D17Ertd441e;Hn1l;mCG_17661	Q6PGH2;Q3TJZ7;Q3TM10;Q3U7P4	1	TNPPGGKGSGIFD	9.90572e-34	142.31	_TNPPGGK(ac)GSGIFDESTPVQTR_	7	TNPPGGK(1)GSGIFDESTPVQTR	3	729.694	0.74696	0.96401	0.81546	1.8369	1.2267
IPI00133298;IPI00130894	IPI00133298	136	IPI00133298	136	Putative uncharacterized protein;MCG141091, isoform CRA_a;N-alpha-acetyltransferase 11, NatA catalytic subunit;N-terminal acetyltransferase complex ARD1 subunit homolog B;ARD1 homolog B (S. cerevisiae);Arrest defective 2	D18Wsu98e;Gm16286;Txnl4;Txnl4a;mCG_141091;Ard1b;Ard2;Naa11	Q3TBP4;Q9CQX6;Q3UX61;A8W660	0.99986	VSEVEPKYYADGE	8.96259e-17	73.107	_AALHLYSNTLNFQVSEVEPK(ac)YYADGEDAYAM(ox)KR_	20	AALHLYSNTLNFQVSEVEPK(1)YYADGEDAYAMKR	4	963.711	0.45447	0.80781	0.75025	0.82959	0.81108
IPI00454142;IPI00454143;IPI00420385	IPI00454142	397	IPI00454142	397	Septin-11;Septin-11;Septin-11	D5Ertd606e;Sept11;D5Ertd606e;Sept11;D5Ertd606e;Sept11	Q8C1B7-1;Q8C1B7;Q8C1B7-2;Q8C1B7-3	1	EVSNFQKKKAAAQ	0.000181667	75.566	_ELEEEVSNFQK(ac)K_	11	ELEEEVSNFQK(1)K	3	507.919	-2.4138	0.74467	0.74467
IPI00454142;IPI00454143;IPI00420385	IPI00454142	366	IPI00454142	366	Septin-11;Septin-11;Septin-11	D5Ertd606e;Sept11;D5Ertd606e;Sept11;D5Ertd606e;Sept11	Q8C1B7-1;Q8C1B7;Q8C1B7-2;Q8C1B7-3	1	EKELHEKFDLLKR	0.0673841	44.863	_ELHEK(ac)FDLLK_	5	ELHEK(1)FDLLK	3	438.575	0.046384	0.66666	0.85542	0.51955
IPI00453800;IPI00830307	IPI00453800	506	IPI00453800	506	Zinc finger protein 828	D8Ertd457e;Kiaa1802;Zfp828;Znf828	Q8K327	1	VASDIWKPVLSID	0.0851761	35.757	_VASDIWK(ac)PVLSIDAEPR_	7	VASDIWK(1)PVLSIDAEPR	3	646.683	0.46181	1.0174	1.0174		0.99243
IPI00464296;IPI00229294;IPI00125501;IPI00229295;IPI00229298;IPI00406263;IPI00229299;IPI00229300;IPI00457456	IPI00464296	274	IPI00464296	274	4.1B;Band 4.1-like protein 3;Differentially expressed in adenocarcinoma of the lung protein 1;4.1B;Band 4.1-like protein 3;Differentially expressed in adenocarcinoma of the lung protein 1;4.1B;Band 4.1-like protein 3;Differentially expressed in adenocarcinoma of the lung protein 1;Erythrocyte protein band 4.1-like 3;4.1B;Band 4.1-like protein 3;Differentially expressed in adenocarcinoma of the lu…	Dal1;Epb4.1l3;Epb41l3;Kiaa0987;Dal1;Epb4.1l3;Epb41l3;Kiaa0987;Dal1;Epb4.1l3;Epb41l3;Kiaa0987;Dal1;Epb4.1l3;Epb41l3;Kiaa0987;Dal1;Epb4.1l3;Epb41l3;Kiaa0987;Dal1;Epb4.1l3;Epb41l3;Kiaa0987;Dal1;Epb4.1l3;Epb41l3;Kiaa0987;Dal1;Epb4.1l3;Epb41l3;Kiaa0987;Epb4.1l3	Q9WV92-8;Q9WV92;Q9WV92-2;Q9WV92-1;B6ZHD1;Q9WV92-3;Q9WV92-5;Q9WV92-4;Q9WV92-6;Q9WV92-7;A7YY80;Q8BGK4	1	TKELEDKVIELHK	0.0255564	49.5	_ELEDK(ac)VIELHK_	5	ELEDK(1)VIELHK	3	465.589	0.61419	1.1724		1.1724
IPI00122743;IPI00222457	IPI00122743	103	IPI00122743	103	Aspartate--tRNA ligase;Aspartyl-tRNA synthetase, cytoplasmic;Putative uncharacterized protein	Dars;Dars	Q922B2;Q3TF87;Q3TMC5;Q3U987;Q3UJQ3;Q8BK18	1	ASKQMVKFAANIN	0.0151942	55.401	_QM(ox)VK(ac)FAANINK_	4	QMVK(1)FAANINK	2	661.35	-0.2189	0.31357		0.31357	1.5405
IPI00122743;IPI00222457;IPI00403416	IPI00122743	26	IPI00122743	26	Aspartate--tRNA ligase;Aspartyl-tRNA synthetase, cytoplasmic;Putative uncharacterized protein;Putative uncharacterized protein	Dars;Dars;Dars	Q922B2;Q3TF87;Q3TMC5;Q3U987;Q3UJQ3;Q8BK18;Q8BJY7	1	AAEDYAKERYGIS	0.191257	64.55	_PREIVDAAEDYAK(ac)ER_	13	PREIVDAAEDYAK(1)ER	3	601.967	0.044967	0.50467	0.50467		0.93
IPI00222430;IPI00831604;IPI00667117;IPI00831693	IPI00222430	125	IPI00222430	125	Diazepam binding inhibitor, splice form 1b;MCG17804, isoform CRA_b;Acyl-CoA-binding protein;Diazepam-binding inhibitor;Endozepine;Putative uncharacterized protein;Diazepam binding inhibitor;MCG17804, isoform CRA_a	Dbi;mCG_17804;Dbi;mCG_17804	Q4VWZ5;P31786;Q3ULV8;Q548W7	0.998943	MKTYVEKVDELKK	0.00383649	76.228	_TYVEK(ac)VDELKK_	5	TYVEK(0.999)VDELK(0.001)K	3	465.257	0.44284	0.4957	0.55204	0.31042
IPI00222430;IPI00831604;IPI00667117;IPI00831693	IPI00222430	103	IPI00222430	103	Diazepam binding inhibitor, splice form 1b;MCG17804, isoform CRA_b;Acyl-CoA-binding protein;Diazepam-binding inhibitor;Endozepine;Putative uncharacterized protein;Diazepam binding inhibitor;MCG17804, isoform CRA_a	Dbi;mCG_17804;Dbi;mCG_17804	Q4VWZ5;P31786;Q3ULV8;Q548W7	1	DLKGKAKWDSWNK	0.01802	121.85	_AK(ac)WDSWNK_	2	AK(1)WDSWNK	2	538.762	0.54866	0.58326	0.64668	0.46947
IPI00222430;IPI00831604;IPI00667117;IPI00831693	IPI00222430	99	IPI00222430	99	Diazepam binding inhibitor, splice form 1b;MCG17804, isoform CRA_b;Acyl-CoA-binding protein;Diazepam-binding inhibitor;Endozepine;Putative uncharacterized protein;Diazepam binding inhibitor;MCG17804, isoform CRA_a	Dbi;mCG_17804;Dbi;mCG_17804	Q4VWZ5;P31786;Q3ULV8;Q548W7	1	PGLLDLKGKAKWD	0	396.29	_QATVGDVNTDRPGLLDLK(ac)GK_	18	QATVGDVNTDRPGLLDLK(1)GK	2	1070.07	-0.031523	0.51624	0.69769	0.40951
IPI00130535;IPI00890234	IPI00130535	295	IPI00130535	295	Branched-chain alpha-keto acid dehydrogenase complex component E2;Dihydrolipoamide acetyltransferase component of branched-chain alpha-keto acid dehydrogenase complex;Dihydrolipoamide branched chain transacylase;Dihydrolipoyllysine-residue (2-methylpropanoyl)transferase;Lipoamide acyltransferase component of branched-chain alpha-keto acid dehydrogenase complex, mitochondrial;Dihydrolipoamide bran…	Dbt;Dbt;mCG_2010	P53395;Q3TMF5;Q6LC11;Q7TND9	1	KLREELKPVALAR	0.0748784	41.401	_LREELK(ac)PVALAR_	6	LREELK(1)PVALAR	3	479.624	0.50387	1.649		1.649
IPI00114416;IPI00331692	IPI00114416	270	IPI00114416	270	3,2-trans-enoyl-CoA isomerase, mitochondrial;Delta(3),Delta(2)-enoyl-CoA isomerase;Dodecenoyl-CoA isomerase;Dci protein;Dodecenoyl-Coenzyme A delta isomerase (3,2 trans-enoyl-Coenyme A isomerase);Putative uncharacterized protein	Dci;Dci;mCG_12836	P42125;Q8QZV3;Q9DBN7	1	FTSFISKDSIQKS	2.53709e-05	84.41	_EADIQNFTSFISK(ac)DSIQK_	13	EADIQNFTSFISK(1)DSIQK	3	705.02	-1.7829	2.5588	1.5673	4.1774	1.08
IPI00469840	IPI00469840	124	IPI00469840	124	4-alpha-hydroxy-tetrahydropterin dehydratase 2;DcoH-like protein DCoHm;Dimerization cofactor of hepatocyte nuclear factor 1 from muscle;HNF-1-alpha dimerization cofactor;Pterin-4-alpha-carbinolamine dehydratase 2	Dcoh2;Dcohm;Pcbd2	Q9CZL5	1	LTKRDVKLAQFIE	0.000300813	99.283	_RDVK(ac)LAQFIEK_	4	RDVK(1)LAQFIEK	3	463.601	0.13536	2.1196	2.1196
IPI00459280;IPI00651984	IPI00459280	137	IPI00459280	137	DCS-1;Hint-related 7meGMP-directed hydrolase;Histidine triad protein member 5;Scavenger mRNA-decapping enzyme DcpS;Putative uncharacterized protein	Dcps;Dcs1;Hint5;Dcps	Q9DAR7;Q3TBW9	1	VYPATEKHLQKYM	6.8755e-05	80.522	_TTVVYPATEK(ac)HLQK_	10	TTVVYPATEK(1)HLQK	3	552.97	-0.32981	1.5464	1.7911	1.3351
IPI00115663;IPI00856365;IPI00857569;IPI00856500;IPI00858004;IPI00857105	IPI00115663	230	IPI00115663	230	150 kDa dynein-associated polypeptide;DAP-150;Dynactin subunit 1;p150-glued;Putative uncharacterized protein;Dctn1 protein;150 kDa dynein-associated polypeptide;DAP-150;Dynactin subunit 1;p150-glued;Putative uncharacterized protein;Putative uncharacterized protein	Dctn1;Dctn1;Dctn1;Dctn1;Dctn1	O08788-1;O08788;Q3TB96;Q6NZM3;O08788-2;Q3T9V8;Q3TRF1	1	VRDLEEKLETLRL	0.000224568	102.06	_DLEEK(ac)LETLR_	5	DLEEK(1)LETLR	2	644.343	2.1344	0.63923	0.73221	0.55805	0.90072
IPI00230034	IPI00230034	110	IPI00230034	110	D-dopachrome decarboxylase;D-dopachrome tautomerase;Putative uncharacterized protein	Ddt;mCG_6002	O35215;Q3UNI8	1	EAWQIGKKGTVMT	4.53533e-05	80.979	_FFPLEAWQIGK(ac)K_	11	FFPLEAWQIGK(1)K	3	502.61	0.53168	0.8217		0.8217
IPI00127172	IPI00127172	281	IPI00127172	281	ATP-dependent RNA helicase DDX1;DEAD box protein 1;Putative uncharacterized protein;DEAD (Asp-Glu-Ala-Asp) box polypeptide 1	Ddx1	Q91VR5;Q3V1Z7;Q8BKG1;Q922B8	1	AQVSQTKFLPNAP	1.86442e-16	122.57	_SQHTGNAQVSQTK(ac)FLPNAPK_	13	SQHTGNAQVSQTK(1)FLPNAPK	3	732.378	0.64983	1.1038	1.2718	0.9581	0.3768
IPI00128818	IPI00128818	754	IPI00128818	754	DEAH box protein 15;Putative pre-mRNA-splicing factor ATP-dependent RNA helicase DHX15;Putative uncharacterized protein;DEAH (Asp-Glu-Ala-His) box polypeptide 15, isoform CRA_a	Ddx15;Deah9;Dhx15;mCG_18794	O35286;Q3TFE5;Q3UKJ6	1	RTCTDIKPEWLVK	0.0282974	45.257	_TCTDIK(ac)PEWLVK_	6	TCTDIK(1)PEWLVK	2	766.395	-0.38347	0.76906	0.76906
IPI00128818;IPI00775838	IPI00128818	17	IPI00128818	17	DEAH box protein 15;Putative pre-mRNA-splicing factor ATP-dependent RNA helicase DHX15;Putative uncharacterized protein;DEAH (Asp-Glu-Ala-His) box polypeptide 15, isoform CRA_a;Putative uncharacterized protein;DEAH (Asp-Glu-Ala-His) box polypeptide 15;DEAH (Asp-Glu-Ala-His) box polypeptide 15, isoform CRA_b	Ddx15;Deah9;Dhx15;mCG_18794;Dhx15;mCG_18794	O35286;Q3TFE5;Q3UKJ6;Q3THD5;Q3UDX4;Q497W9	1	EDYPSGKKRAGTD	8.00808e-10	108.37	_LDLGEDYPSGK(ac)K_	11	LDLGEDYPSGK(1)K	3	455.23	0.060395	1.0722	0.77131	1.4194	1.8684
IPI00459381;IPI00830815	IPI00459381	448	IPI00459381	448	ATP-dependent RNA helicase DDX18;DEAD box protein 18;DEAD (Asp-Glu-Ala-Asp) box polypeptide 18;MCG1040626;Putative uncharacterized protein	Ddx18;mCG_1040626	Q8K363;B2RUM8;Q9CSG7;Q9CSJ2	1	VLAIHGKQKQNKR	2.06918e-65	185.13	_YHYELLNYIDLPVLAIHGK(ac)QK_	19	YHYELLNYIDLPVLAIHGK(1)QK	3	857.132	-1.1664	0.9436	0.9436		0.88451
IPI00652987;IPI00120691	IPI00652987	730	IPI00652987	730	DEAD (Asp-Glu-Ala-Asp) box polypeptide 21;DEAD (Asp-Glu-Ala-Asp) box polypeptide 21, isoform CRA_b;Putative uncharacterized protein;Ddx21 protein;DEAD box protein 21;Gu-alpha;Nucleolar RNA helicase 2;Nucleolar RNA helicase Gu;Nucleolar RNA helicase II;RH II/Gu	Ddx21;mCG_11315;Ddx21	Q3TVJ3;Q3ULC7;Q6PCP0;Q8K2L4;Q9CSR3;Q9CWZ5;Q9JIK5	1	YAWKELKEQLGES	0.0019993	62.14	_ELK(ac)EQLGESIDAK_	3	ELK(1)EQLGESIDAK	2	751.391	-1.4803	1.2599	1.2599
IPI00652987;IPI00120691	IPI00652987	10	IPI00652987	10	DEAD (Asp-Glu-Ala-Asp) box polypeptide 21;DEAD (Asp-Glu-Ala-Asp) box polypeptide 21, isoform CRA_b;Putative uncharacterized protein;Ddx21 protein;DEAD box protein 21;Gu-alpha;Nucleolar RNA helicase 2;Nucleolar RNA helicase Gu;Nucleolar RNA helicase II;RH II/Gu	Ddx21;mCG_11315;Ddx21	Q3TVJ3;Q3ULC7;Q6PCP0;Q8K2L4;Q9CSR3;Q9CWZ5;Q9JIK5	1	KLRSGAKLGSDGA	6.21631e-12	91.637	_SGAK(ac)LGSDGAEESMETLPKPSEK_	4	SGAK(1)LGSDGAEESMETLPKPSEK	3	797.385	1.053	0.95565	1.0288	0.92084
IPI00652987;IPI00120691	IPI00652987	39	IPI00652987	39	DEAD (Asp-Glu-Ala-Asp) box polypeptide 21;DEAD (Asp-Glu-Ala-Asp) box polypeptide 21, isoform CRA_b;Putative uncharacterized protein;Ddx21 protein;DEAD box protein 21;Gu-alpha;Nucleolar RNA helicase 2;Nucleolar RNA helicase Gu;Nucleolar RNA helicase II;RH II/Gu	Ddx21;mCG_11315;Ddx21	Q3TVJ3;Q3ULC7;Q6PCP0;Q8K2L4;Q9CSR3;Q9CWZ5;Q9JIK5	1	KEKTKSKTEEATE	0.0183147	42.813	_SK(ac)TEEATEGMEEAVSSK_	2	SK(1)TEEATEGMEEAVSSK	2	927.917	-0.088296	0.59867	0.59867
IPI00118676;IPI00929797	IPI00118676	146	IPI00118676	146	ATP-dependent RNA helicase eIF4A-1;Eukaryotic initiation factor 4A-I;Putative uncharacterized protein;Eif4a1 protein;Eukaryotic translation initiation factor 4A1;Putative uncharacterized protein	Ddx2a;Eif4a;Eif4a1;RP23-422L16.20-001;Eif4a1	P60843;Q3TFG3;Q3TGK7;Q3U8I0;Q3UXC2;Q4FZL1;Q5F2A7;Q99LR0;Q3TLL6;Q3TSJ4;Q78WR5	1	VRAEVQKLQMEAP	3.01675e-06	76.768	_AEVQK(ac)LQM(ox)EAPHIIVGTPGR_	5	AEVQK(1)LQMEAPHIIVGTPGR	3	744.732	0.52627	0.99196	1.0154	0.96904	0.82387
IPI00118676;IPI00929797;IPI00462110	IPI00118676	309	IPI00118676	309	ATP-dependent RNA helicase eIF4A-1;Eukaryotic initiation factor 4A-I;Putative uncharacterized protein;Eif4a1 protein;Eukaryotic translation initiation factor 4A1;Putative uncharacterized protein	Ddx2a;Eif4a;Eif4a1;RP23-422L16.20-001;Eif4a1	P60843;Q3TFG3;Q3TGK7;Q3U8I0;Q3UXC2;Q4FZL1;Q5F2A7;Q99LR0;Q3TLL6;Q3TSJ4;Q78WR5	1	HGDMDQKERDVIM	1.69682e-24	103.21	_DFTVSAMHGDMDQK(ac)ERDVIM(ox)R_	14	DFTVSAMHGDMDQK(1)ERDVIMR	4	635.54	-0.52166	0.77966		0.77966	0.93793
IPI00118676;IPI00929797	IPI00118676	225	IPI00118676	225	ATP-dependent RNA helicase eIF4A-1;Eukaryotic initiation factor 4A-I;Putative uncharacterized protein;Eif4a1 protein;Eukaryotic translation initiation factor 4A1;Putative uncharacterized protein	Ddx2a;Eif4a;Eif4a1;RP23-422L16.20-001;Eif4a1	P60843;Q3TFG3;Q3TGK7;Q3U8I0;Q3UXC2;Q4FZL1;Q5F2A7;Q99LR0;Q3TLL6;Q3TSJ4;Q78WR5	1	DVLEVTKKFMRDP	6.01693e-05	53.779	_LNSNTQVVLLSATM(ox)PSDVLEVTK(ac)K_	23	LNSNTQVVLLSATMPSDVLEVTK(1)K	3	882.474	0.57548	0.76797	0.74449	0.79219
IPI00118676;IPI00929797;IPI00462110;IPI00409918;IPI00400432;IPI00857127;IPI00890863	IPI00118676;IPI00409918	291;293	IPI00118676	291	ATP-dependent RNA helicase eIF4A-1;Eukaryotic initiation factor 4A-I;Putative uncharacterized protein;Eif4a1 protein;Eukaryotic translation initiation factor 4A1;Putative uncharacterized protein;ATP-dependent RNA helicase eIF4A-2;Eukaryotic initiation factor 4A-II;ATP-dependent RNA helicase eIF4A-2;Eukaryotic initiation factor 4A-II;Eukaryotic translation initiation factor 4A2;Eukaryotic translat…	Ddx2a;Eif4a;Eif4a1;RP23-422L16.20-001;Eif4a1;Ddx2b;Eif4a2;Ddx2b;Eif4a2;mCG_128248;Eif4a2	P60843;Q3TFG3;Q3TGK7;Q3U8I0;Q3UXC2;Q4FZL1;Q5F2A7;Q99LR0;Q3TLL6;Q3TSJ4;Q78WR5;P10630-2;P10630;P10630-1;Q52KC1;Q8BTU6	1	VDWLTEKMHARDF	0.0117742	54.486	_VDWLTEK(ac)MHAR_	7	VDWLTEK(1)MHAR	3	476.575	-1.844	0.93306	1.0073	0.79567
IPI00118676;IPI00929797;IPI00857870;IPI00857990;IPI00126716;IPI00407909;IPI00458502;IPI00918622;IPI00648352;IPI00849305;IPI00409918;IPI00400432;IPI00857127	IPI00118676;IPI00126716;IPI00409918	54;60;56	IPI00118676	54	ATP-dependent RNA helicase eIF4A-1;Eukaryotic initiation factor 4A-I;Putative uncharacterized protein;Eif4a1 protein;Eukaryotic translation initiation factor 4A1;Putative uncharacterized protein;ATP-dependent RNA helicase DDX48;ATP-dependent RNA helicase eIF4A-3;DEAD box protein 48;Eukaryotic initiation factor 4A-III;Eukaryotic translation initiation factor 4A isoform 3;Eukaryotic translation ini…	Ddx2a;Eif4a;Eif4a1;RP23-422L16.20-001;Eif4a1;Ddx48;Eif4a3;Eif4a3;RP23-13O17.1-003;Ddx2b;Eif4a2;Ddx2b;Eif4a2;mCG_128248;Eif4a2	P60843;Q3TFG3;Q3TGK7;Q3U8I0;Q3UXC2;Q4FZL1;Q5F2A7;Q99LR0;Q3TLL6;Q3TSJ4;Q78WR5;Q91VC3;A2AFK7;P10630-2;P10630;P10630-1;Q52KC1;Q8BTU6	1	YAYGFEKPSAIQQ	0.00473355	68.972	_GIYAYGFEK(ac)PSAIQQR_	9	GIYAYGFEK(1)PSAIQQR	2	935.478	0.029388	0.6865		0.6865
IPI00123878;IPI00856805;IPI00849059;IPI00409462;IPI00652895	IPI00123878;IPI00409462	35;36	IPI00409462	36	ATP-dependent RNA helicase DDX39;DEAD box protein 39;Putative uncharacterized protein;56 kDa U2AF65-associated protein;DEAD box protein UAP56;HLA-B-associated transcript 1 protein;Spliceosome RNA helicase Bat1;Putative uncharacterized protein	Ddx39;Bat1;Bat1a;Uap56;Bat1a	Q8VDW0-1;Q8VDW0;Q3T9L0;Q3TIE4;Q3TPL7;Q3U837;Q3UAF1;Q3UVN0;Q9Z1N5;Q3TB18	1	PAKKDVKGSYVSI;PPKKDVKGSYVSI	1.61472e-05	92.935	_DVK(ac)GSYVSIHSSGFR_	3	DVK(1)GSYVSIHSSGFR	3	560.95	-0.24181	1.003		1.003	1.159
IPI00329839;IPI00830514	IPI00329839	145	IPI00329839	145	ATP-dependent RNA helicase DDX42;DEAD box protein 42;Ddx42 protein;Putative uncharacterized protein;ATP-dependent RNA helicase DDX42;DEAD box protein 42	Ddx42;Ddx42	Q810A7-1;Q810A7;Q8VE45;Q9CTM9;Q810A7-2	1	KERKNVKGIRDDI	3.25929e-13	117.67	_NVK(ac)GIRDDIEEEDDQEAYFR_	3	NVK(1)GIRDDIEEEDDQEAYFR	3	828.382	-0.19509	1.2718		1.2718	1.8749
IPI00420363	IPI00420363	470	IPI00420363	470	DEAD box protein 5;DEAD box RNA helicase DEAD1;Probable ATP-dependent RNA helicase DDX5;RNA helicase p68;DEAD (Asp-Glu-Ala-Asp) box polypeptide 5;Putative uncharacterized protein;Ddx5 protein;MCG2872, isoform CRA_a	Ddx5;Tnz2;mCG_2872;RP23-247J12.4-001	Q61656;A1L333;Q3UXW3;Q3V0Z8;Q5U222;Q8BTS0;Q921Y3;Q9CSD9	1	NQAINPKLLQLVE	1.38115e-19	132.84	_EANQAINPK(ac)LLQLVEDR_	9	EANQAINPK(1)LLQLVEDR	3	665.029	2.1263	0.98374	1.1421	0.84736	0.83626
IPI00387379	IPI00387379	49	IPI00387379	49	2,4-dienoyl-CoA reductase [NADPH];2,4-dienoyl-CoA reductase, mitochondrial;2,4-dienoyl CoA reductase 1, mitochondrial;Decr1 protein;Putative uncharacterized protein	Decr1;RP23-338J24.3-001	Q9CQ62;Q4FJK0	1	FFQPVLKPMLPPD	0.173929	30.107	_FFQPVLK(ac)PM(ox)LPPDAFQGK_	7	FFQPVLK(1)PMLPPDAFQGK	3	706.708	-0.043884	0.96376	0.96376
IPI00119876	IPI00119876	1109	IPI00119876	1109	Cytoplasmic dynein 1 heavy chain 1;Cytoplasmic dynein heavy chain 1;Dynein heavy chain, cytosolic;Cytoplasmic dynein heavy chain;Putative uncharacterized protein;MKIAA0325 protein;Dync1h1 protein	Dhc1;Dnch1;Dnchc1;Dyhc;Dync1h1;mKIAA0325	Q9JHU4;O08821;O70182;Q3TAZ3;Q3UA73;Q80U36;Q8C6T5;Q923F5	1	VVIDYGKVQSKVN	0.00107412	76.588	_EFGPVVIDYGK(ac)VQSK_	11	EFGPVVIDYGK(1)VQSK	2	854.451	-2.8575	0.90322	0.96252	0.68194
IPI00119876	IPI00119876	4281	IPI00119876	4281	Cytoplasmic dynein 1 heavy chain 1;Cytoplasmic dynein heavy chain 1;Dynein heavy chain, cytosolic;Cytoplasmic dynein heavy chain;Putative uncharacterized protein;MKIAA0325 protein;Dync1h1 protein	Dhc1;Dnch1;Dnchc1;Dyhc;Dync1h1;mKIAA0325	Q9JHU4;O08821;O70182;Q3TAZ3;Q3UA73;Q80U36;Q8C6T5;Q923F5	1	SFDSEFKLACKVD	7.8716e-10	123.8	_SFDSEFK(ac)LACK_	7	SFDSEFK(1)LACK	3	458.552	0.00044665	1.0892	1.145	1.0001	1.1249
IPI00230042	IPI00230042	174	IPI00230042	174	Dihydrofolate reductase;Putative uncharacterized protein	Dhfr;mCG_131438	P00375;Q544T5	1	SEVQEEKGIKYKF	2.25637e-20	132.47	_LLPEYPGVLSEVQEEK(ac)GIK_	16	LLPEYPGVLSEVQEEK(1)GIK	3	724.06	-0.3887	1.5609	1.5495	1.6927	0.63706
IPI00263899	IPI00263899	77	IPI00263899	77	Azoreductase;DT-diaphorase;Menadione reductase;NAD(P)H dehydrogenase [quinone] 1;NAD(P)H:quinone oxidoreductase 1;Phylloquinone reductase;Quinone reductase 1;NAD(P)H dehydrogenase, quinone 1;Putative uncharacterized protein;Nqo1 protein	Dia4;Nmo1;Nmor1;Nqo1;mCG_9339	Q64669;Q542Y0;Q99KL8	1	ESSLAYKEGRLSP	0.0653988	67.136	_NFQYPSESSLAYK(ac)EGR_	13	NFQYPSESSLAYK(1)EGR	3	639.971	-3.5089	0.63343		0.63343
IPI00171988;IPI00918664	IPI00171988	51	IPI00171988	51	DIM1 protein homolog;Spliceosomal U5 snRNP-specific 15 kDa protein;Thioredoxin-like protein 4A;Thioredoxin-like U5 snRNP protein U5-15kD	Dim1;Txnl4;Txnl4a	P83877	1	LYSIAEKVKNFAV	0.00260247	63.76	_M(ox)DEVLYSIAEK(ac)VK_	11	MDEVLYSIAEK(1)VK	3	528.273	-0.46622	1.4501	1.3662	1.5391
IPI00407764;IPI00890285	IPI00407764	922	IPI00407764	922	Exosome complex exonuclease RRP44;Protein DIS3 homolog;Ribosomal RNA-processing protein 44	Dis3;Kiaa1008;Rrp44	Q9CSH3	1	SNLQHQKIRMALV	0.21652	30.308	_ITLDSSNLQHQK(ac)IR_	12	ITLDSSNLQHQK(1)IR	3	565.644	0.96208	0.82007	0.82007		0.54525
IPI00153660	IPI00153660	363	IPI00153660	363	Dihydrolipoamide acetyltransferase component of pyruvate dehydrogenase complex;Dihydrolipoyllysine-residue acetyltransferase component of pyruvate dehydrogenase complex, mitochondrial;Pyruvate dehydrogenase complex component E2;Dlat protein	Dlat	Q8BMF4;Q99LL2	1	KKLAAEKGIDLTQ	1.62914e-05	81.709	_LAAEK(ac)GIDLTQVK_	6	LAAEK(1)GIDLTQVK	3	476.608	0.83055	4.3294	4.4454	3.8421
IPI00121623	IPI00121623	36	IPI00121623	36	8 kDa dynein light chain;Dynein light chain 1, cytoplasmic;Dynein light chain LC8-type 1;Protein inhibitor of neuronal nitric oxide synthase;Putative uncharacterized protein	Dlc1;Dncl1;Dnclc1;Dynll1	P63168;Q9D6F6	0.995172	EKYNIEKDIAAHI	8.32847e-09	97.779	_YNIEK(ac)DIAAHIKK_	5	YNIEK(0.995)DIAAHIK(0.005)K	3	528.963	-0.67248	1.2434	1.393	0.86478	0.98428
IPI00132734;IPI00881953	IPI00132734	36	IPI00132734	36	8 kDa dynein light chain b;Dynein light chain 2, cytoplasmic;Dynein light chain LC8-type 2;Dynein light chain 2;Dynein light chain LC8-type 2, isoform CRA_a	Dlc2;Dynll2;mCG_7675;RP23-449F16.9-001	Q9D0M5;B2KGQ2	0.999935	EKYNIEKDIAAYI	2.81272e-06	85.845	_YNIEK(ac)DIAAYIKK_	5	YNIEK(1)DIAAYIKK	3	537.631	-0.22722	0.79138	1.0128	0.75958	0.79639
IPI00874456;IPI00331564	IPI00874456	420	IPI00874456	420	Dihydrolipoamide dehydrogenase;Dihydrolipoyl dehydrogenase, mitochondrial;Dihydrolipoyl dehydrogenase	Dld;Dld	O08749;Q3TIE8	1	IEFKIGKFPFAAN	0.00144865	70.977	_IGK(ac)FPFAANSR_	3	IGK(1)FPFAANSR	2	625.338	-0.6333	1.8112	1.8083	1.9271	1.0192
IPI00874456;IPI00331564	IPI00874456	410	IPI00874456	410	Dihydrolipoamide dehydrogenase;Dihydrolipoyl dehydrogenase, mitochondrial;Dihydrolipoyl dehydrogenase	Dld;Dld	O08749;Q3TIE8	1	KSEEQLKEEGIEF	0.00226349	61.11	_SEEQLK(ac)EEGIEFK_	6	SEEQLK(1)EEGIEFK	3	536.598	-0.5449	1.7381		1.7381	1.0554
IPI00131445;IPI00749677;IPI00314883	IPI00131445	299	IPI00131445	299	Dynamin UDNM;Dynamin-2;Putative uncharacterized protein;Putative uncharacterized protein;Dnm2 protein;Dynamin UDNM;Dynamin-2	Dnm2;Dyn2;Dnm2;Dnm2;Dyn2	P39054-1;P39054;Q3T9X3;Q3TBU6;Q3TCR7;Q91Z39;Q9CUM4;P39054-2	1	LPTLRSKLQSQLL	0.000287173	73.848	_SK(ac)LQSQLLSLEK_	2	SK(1)LQSQLLSLEK	2	708.409	-0.42368	0.62184		0.62184
IPI00816914;IPI00828891;IPI00339428	IPI00816914	1952	IPI00816914	1952	Dedicator of cytokinesis protein 7;Dedicator of cytokinesis 7;Dedicator of cytokinesis 7;Dedicator of cytokinesis protein 7;Putative uncharacterized protein;Dock7 protein	Dock7;Gm430;Kiaa1771;RP23-329P19.2-007;Dock7;RP23-329P19.2-001;Dock7;Gm430;Kiaa1771	Q8R1A4-1;Q8R1A4;A2A9M4;A2A9M5;Q8R1A4-2;Q3U806;Q7TPP0	1	ELHEQFKRKTILT	0.016571	51.092	_AHGELHEQFK(ac)R_	10	AHGELHEQFK(1)R	3	465.237	-0.11579	0.57323		0.57323	1.3657
IPI00125567;IPI00556778;IPI00757108	IPI00125567	427	IPI00125567	427	Deletion target in pancreatic carcinoma 4 homolog;Mothers against decapentaplegic homolog 4;SMAD family member 4;MAD homolog 4 (Drosophila);MAD homolog 4 (Drosophila), isoform CRA_b;SMAD4	Dpc4;Madh4;Smad4;mCG_19685;Smad4	P97471;Q6GTP6;Q811W8	1	PGDAVHKIYPSAY	0.0191601	57.703	_APGDAVHK(ac)IYPSAYIK_	8	APGDAVHK(1)IYPSAYIK	3	591.317	-0.73972	0.80522	0.80436	0.80607
IPI00125567;IPI00556778;IPI00757108	IPI00125567	506	IPI00125567	506	Deletion target in pancreatic carcinoma 4 homolog;Mothers against decapentaplegic homolog 4;SMAD family member 4;MAD homolog 4 (Drosophila);MAD homolog 4 (Drosophila), isoform CRA_b;SMAD4	Dpc4;Madh4;Smad4;mCG_19685;Smad4	P97471;Q6GTP6;Q811W8	1	LRMSFVKGWGPDY	0.000281447	72.089	_M(ox)SFVK(ac)GWGPDYPR_	5	MSFVK(1)GWGPDYPR	2	799.377	-0.34928	0.98624	0.98624
IPI00882020;IPI00117727;IPI00882146	IPI00882020	155	IPI00882020	155	Putative uncharacterized protein;Apoptosis response zinc finger protein;BRG1-associated factor 45D;D4, zinc and double PHD fingers family 2;Protein requiem;Zinc finger protein ubi-d4	Dpf2;Baf45d;Dpf2;Req;Ubid4	Q3UKV4;Q61103	1	SNSRARKRIIEPD	1.48764e-07	81.922	_K(ac)RIIEPDDFLDDLDDEDYEEDTPK_	1	K(1)RIIEPDDFLDDLDDEDYEEDTPK	3	989.78	2.9617	0.48293		0.48293
IPI00116134;IPI00938439;IPI00459744	IPI00116134	233	IPI00116134	233	Dipeptidyl aminopeptidase III;Dipeptidyl arylamidase III;Dipeptidyl peptidase 3;Dipeptidyl peptidase III;Putative uncharacterized protein;Dipeptidylpeptidase 3;Dipeptidylpeptidase 3, isoform CRA_c;Putative uncharacterized protein	Dpp3;Dpp3;mCG_8402;Dpp3	Q99KK7;Q3THP1;Q3UDD5;Q3UDF3;Q3UDY7;Q6NXZ0;Q8BU29;Q8C0I6;Q8BYF3	1	DSELTSKLKRYEF	0.0537541	31.753	_LASVLNTDPALDSELTSK(ac)LK_	18	LASVLNTDPALDSELTSK(1)LK	3	719.726	-0.19116	1.4647	1.6157	1.3279
IPI00406447;IPI00122349;IPI00881485;IPI00880785	IPI00406447	458	IPI00406447	458	Collapsin response mediator protein 4A;Dihydropyrimidinase-related protein 3;Unc-33-like phosphoprotein 1;Putative uncharacterized protein	Dpysl3;Dpysl3;Drp3;Ulip;Dpysl3	Q71H74;Q62188;Q3TAS8;Q3TT92	1	AQKAIGKDNFTAI	6.47355e-05	53.779	_AIGK(ac)DNFTAIPEGTNGVEER_	4	AIGK(1)DNFTAIPEGTNGVEER	3	720.69	-0.29998	0.48155	0.48155
IPI00406447;IPI00122349;IPI00881485	IPI00406447	169	IPI00406447	169	Collapsin response mediator protein 4A;Dihydropyrimidinase-related protein 3;Unc-33-like phosphoprotein 1;Putative uncharacterized protein	Dpysl3;Dpysl3;Drp3;Ulip;Dpysl3	Q71H74;Q62188;Q3TAS8;Q3TT92	1	IVPGGVKTIEANG	1.83806e-06	76.761	_QIGDNLIVPGGVK(ac)TIEANGK_	13	QIGDNLIVPGGVK(1)TIEANGK	3	689.048	0.47152	0.20376	0.21315	0.19479
IPI00753155;IPI00109312;IPI00830866;IPI00830183	IPI00753155	106	IPI00753155	106	Dr1-associated corepressor;Dr1-associated protein 1;Negative co-factor 2-alpha;Dr1 associated protein 1 (Negative cofactor 2 alpha), isoform CRA_d;Drap1 protein;Putative uncharacterized protein	Drap1;mCG_11754	Q9D6N5;Q4FJW2	1	NHVDGDKGPRRWT	0.000343089	45.784	_DLVASVPDMQGDGEDNHVDGDK(ac)GPR_	22	DLVASVPDMQGDGEDNHVDGDK(1)GPR	3	889.065	1.2241	0.64926	0.64835	0.7253	1.1461
IPI00127942	IPI00127942	78	IPI00127942	78	Actin-depolymerizing factor;Destrin;Sid 23;Destrin, isoform CRA_a;Dstn protein	Dsn;Dstn;Sid23;mCG_11495;RP23-77A2.1-001	Q9R0P5;Q4FK36	1	VGMLPEKDCRYAL	5.67075e-05	81.017	_HFVGMLPEK(ac)DCR_	9	HFVGMLPEK(1)DCR	2	765.863	1.8649	0.51202	0.62848	0.43363
IPI00127942	IPI00127942	92	IPI00127942	92	Actin-depolymerizing factor;Destrin;Sid 23;Destrin, isoform CRA_a;Dstn protein	Dsn;Dstn;Sid23;mCG_11495;RP23-77A2.1-001	Q9R0P5;Q4FK36	1	DASFETKESRKEE	4.35987e-09	101.6	_YALYDASFETK(ac)ESR_	11	YALYDASFETK(1)ESR	3	574.605	1.4065	0.56856	0.62957	0.48199	0.85394
IPI00113271;IPI00808203;IPI00915517;IPI00831676;IPI00831354	IPI00113271	1678	IPI00113271	1678	Dysferlin;Dystrophy-associated fer-1-like protein;Fer-1-like protein 1;Dysferlin variant a;Dysferlin;Dystrophy-associated fer-1-like protein;Fer-1-like protein 1;Dysferlin;Dystrophy-associated fer-1-like protein;Fer-1-like protein 1;Dysf protein	Dysf;Fer1l1;Dysf;Dysf;Fer1l1;Dysf;Fer1l1	Q9ESD7-2;Q9ESD7;A0FLF1;Q9ESD7-1;Q9ESD7-3;Q7TQI2	1	LLSKDEKIGETVI	0.00259175	77.527	_DEK(ac)IGETVIDLENR_	3	DEK(1)IGETVIDLENR	3	558.284	0.50278	0.42887	0.42678	0.43098
IPI00454049;IPI00886151;IPI00459020	IPI00454049	101	IPI00454049	101	Enoyl-CoA hydratase 1;Enoyl-CoA hydratase, mitochondrial;Short-chain enoyl-CoA hydratase;Enoyl Coenzyme A hydratase, short chain, 1, mitochondrial, isoform CRA_c;Putative uncharacterized protein	Echs1;Echs1;mCG_21632	Q8BH95;Q8BU95	1	AAGADIKEMQNRT	2.47001e-09	105.17	_AFAAGADIK(ac)EMQNR_	9	AFAAGADIK(1)EMQNR	3	521.924	0.096549	1.1675	1.0334	1.2393
IPI00331628	IPI00331628	564	IPI00331628	564	17-beta-hydroxysteroid dehydrogenase 4;3-alpha,7-alpha,12-alpha-trihydroxy-5-beta-cholest-24-enoyl-CoA hydratase;3-hydroxyacyl-CoA dehydrogenase;D-bifunctional protein;Peroxisomal multifunctional enzyme type 2;Putative uncharacterized protein	Edh17b4;Hsd17b4	P51660;Q3TT11;Q3UHW2	1	IKVRFAKPVYPGQ	0.224836	30.974	_FAK(ac)PVYPGQTLQTEM(ox)WK_	3	FAK(1)PVYPGQTLQTEMWK	3	694.684	0.23442	1.205	1.205		1.1616
IPI00331628	IPI00331628	46	IPI00331628	46	17-beta-hydroxysteroid dehydrogenase 4;3-alpha,7-alpha,12-alpha-trihydroxy-5-beta-cholest-24-enoyl-CoA hydratase;3-hydroxyacyl-CoA dehydrogenase;D-bifunctional protein;Peroxisomal multifunctional enzyme type 2;Putative uncharacterized protein	Edh17b4;Hsd17b4	P51660;Q3TT11;Q3UHW2	1	DLGGDFKGIGKGS	0.000472882	75.911	_GALVIVNDLGGDFK(ac)GIGK_	14	GALVIVNDLGGDFK(1)GIGK	3	605.672	-1.0186	0.75273		0.75273	1.1954
IPI00331628	IPI00331628	57	IPI00331628	57	17-beta-hydroxysteroid dehydrogenase 4;3-alpha,7-alpha,12-alpha-trihydroxy-5-beta-cholest-24-enoyl-CoA hydratase;3-hydroxyacyl-CoA dehydrogenase;D-bifunctional protein;Peroxisomal multifunctional enzyme type 2;Putative uncharacterized protein	Edh17b4;Hsd17b4	P51660;Q3TT11;Q3UHW2	1	GSSAADKVVAEIR	0.0019993	62.14	_GSSAADK(ac)VVAEIR_	7	GSSAADK(1)VVAEIR	3	448.909	0.034149	0.89805	0.89805		1.8028
IPI00453776	IPI00453776	1165	IPI00453776	1165	Early endosome antigen 1;Putative uncharacterized protein	Eea1	Q8BL66;Q3TQY5	1	TNLKDAKQLLIQQ	0.0129473	61.56	_DAK(ac)QLLIQQK_	3	DAK(1)QLLIQQK	2	613.859	-1.0465	0.80444	0.80444		0.86068
IPI00307837;IPI00849577	IPI00307837	392	IPI00307837	392	Elongation factor 1-alpha 1;Elongation factor Tu;Eukaryotic elongation factor 1 A-1;Elongation factor 1-alpha;Eef1a1 protein	Eef1a;Eef1a1;mCG_15232	P10126;Q3TII3;Q3UA81;Q3UZQ3;Q4FZE5;Q58E64	0.99999	KLEDGPKFLKSGD	4.93469e-05	138.25	_KLEDGPK(ac)FLK_	7	KLEDGPK(1)FLK	2	608.85	0.37899	0.93606	1.0854	0.80465	1.0345
IPI00307837;IPI00831365;IPI00831184	IPI00307837	172	IPI00307837	172	Elongation factor 1-alpha 1;Elongation factor Tu;Eukaryotic elongation factor 1 A-1;Elongation factor 1-alpha;Eef1a1 protein	Eef1a;Eef1a1;mCG_15232	P10126;Q3TII3;Q3UA81;Q3UZQ3;Q4FZE5;Q58E64	0.999996	RYEEIVKEVSTYI	3.37843e-22	143.42	_YEEIVK(ac)EVSTYIKK_	6	YEEIVK(1)EVSTYIKK	3	590.989	-1.9734	0.38937	0.13652	2.1493	1.0312
IPI00307837;IPI00849577	IPI00307837	408	IPI00307837	408	Elongation factor 1-alpha 1;Elongation factor Tu;Eukaryotic elongation factor 1 A-1;Elongation factor 1-alpha;Eef1a1 protein	Eef1a;Eef1a1;mCG_15232	P10126;Q3TII3;Q3UA81;Q3UZQ3;Q4FZE5;Q58E64	1	VDMVPGKPMCVES	3.58008e-14	77.693	_SGDAAIVDM(ox)VPGK(ac)PM(ox)CVESFSDYPPLGR_	13	SGDAAIVDMVPGK(1)PMCVESFSDYPPLGR	3	1023.8	0.34187	0.76882		0.76882
IPI00307837	IPI00307837	273	IPI00307837	273	Elongation factor 1-alpha 1;Elongation factor Tu;Eukaryotic elongation factor 1 A-1;Elongation factor 1-alpha;Eef1a1 protein	Eef1a;Eef1a1;mCG_15232	P10126;Q3TII3;Q3UA81;Q3UZQ3;Q4FZE5;Q58E64	1	VETGVLKPGMVVT	6.96053e-25	117.38	_VETGVLK(ac)PGM(ox)VVTFAPVNVTTEVK_	7	VETGVLK(1)PGMVVTFAPVNVTTEVK	3	858.468	-1.4024	0.85241	0.85241		0.8958
IPI00307837;IPI00119667	IPI00307837	255	IPI00307837	255	Elongation factor 1-alpha 1;Elongation factor Tu;Eukaryotic elongation factor 1 A-1;Elongation factor 1-alpha;Eef1a1 protein;Elongation factor 1-alpha 2;Eukaryotic elongation factor 1 A-2;Statin-S1;Elongation factor 1-alpha	Eef1a;Eef1a1;mCG_15232;Eef1a2;Eef1al;Stn;RP23-401L17.3-001	P10126;Q3TII3;Q3UA81;Q3UZQ3;Q4FZE5;Q58E64;P62631;B7ZBW3	1	PLQDVYKIGGIGT	1.85309e-68	192.85	_LPLQDVYK(ac)IGGIGTVPVGR_	8	LPLQDVYK(1)IGGIGTVPVGR	3	675.389	0.89633	0.63362	0.71776	0.63145	0.92976
IPI00307837;IPI00831365;IPI00831184;IPI00119667	IPI00307837	41	IPI00307837	41	Elongation factor 1-alpha 1;Elongation factor Tu;Eukaryotic elongation factor 1 A-1;Elongation factor 1-alpha;Eef1a1 protein;Elongation factor 1-alpha 2;Eukaryotic elongation factor 1 A-2;Statin-S1;Elongation factor 1-alpha	Eef1a;Eef1a1;mCG_15232;Eef1a2;Eef1al;Stn;RP23-401L17.3-001	P10126;Q3TII3;Q3UA81;Q3UZQ3;Q4FZE5;Q58E64;P62631;B7ZBW3	1	DKRTIEKFEKEAA	0.189944	85.359	_TIEK(ac)FEK_	4	TIEK(1)FEK	2	468.755	0.12846	0.79394	0.79394	0.79676
IPI00320208	IPI00320208	176	IPI00320208	176	Elongation factor 1-beta	Eef1b;Eef1b2	O70251	1	LVWGSSKLVPVGY	4.77631e-15	106	_SIQADGLVWGSSK(ac)LVPVGYGIK_	13	SIQADGLVWGSSK(1)LVPVGYGIK	3	772.758	0.26411	1.0617		1.0617	0.89276
IPI00318841;IPI00664589;IPI00408350	IPI00318841	285	IPI00318841	285	eEF-1B gamma;Elongation factor 1-gamma;Eukaryotic translation elongation factor 1 gamma;MCG17832, isoform CRA_b;Putative uncharacterized protein;Eef1g protein	Eef1g;mCG_17832	Q9D8N0;Q4FZK2;Q8R1N8	0.999764	PFAHLPKSTFVLD	9.32189e-09	100.97	_AKDPFAHLPK(ac)STFVLDEFK_	10	AKDPFAHLPK(1)STFVLDEFK	3	744.728	0.2199	1.2288	1.431	1.0349	0.8808
IPI00318841	IPI00318841	434	IPI00318841	434	eEF-1B gamma;Elongation factor 1-gamma;Eukaryotic translation elongation factor 1 gamma;MCG17832, isoform CRA_b;Putative uncharacterized protein;Eef1g protein	Eef1g;mCG_17832	Q9D8N0;Q4FZK2;Q8R1N8	1	KAVNQGKIFK___	0.000352098	157.91	_AVNQGK(ac)IFK_	6	AVNQGK(1)IFK	2	523.803	0.56223	0.86905	1.0526	0.72359
IPI00318841;IPI00664589;IPI00408350	IPI00318841	147	IPI00318841	147	eEF-1B gamma;Elongation factor 1-gamma;Eukaryotic translation elongation factor 1 gamma;MCG17832, isoform CRA_b;Putative uncharacterized protein;Eef1g protein	Eef1g;mCG_17832	Q9D8N0;Q4FZK2;Q8R1N8	1	LLDTHLKTRTFLV	1.29083e-15	150.94	_ILGLLDTHLK(ac)TR_	10	ILGLLDTHLK(1)TR	2	711.427	0.49936	0.95117	1.1569	0.79209	1.0249
IPI00318841;IPI00664589;IPI00408350	IPI00318841	212	IPI00318841	212	eEF-1B gamma;Elongation factor 1-gamma;Eukaryotic translation elongation factor 1 gamma;MCG17832, isoform CRA_b;Putative uncharacterized protein;Eef1g protein	Eef1g;mCG_17832	Q9D8N0;Q4FZK2;Q8R1N8	1	EVKLCEKMAQFDA	0.0003257	82.417	_LCEK(ac)MAQFDAK_	4	LCEK(1)MAQFDAK	2	691.826	-1.0837	1.0182	1.0481	1.0079
IPI00466069	IPI00466069	318	IPI00466069	318	Elongation factor 2;Putative uncharacterized protein;Eef2 protein	Eef2;ef-2	P58252;O89069;O89070;Q3TJZ1;Q3TK17;Q3TLB1;Q3TPG2;Q3TSK4;Q3TW58;Q3TWX1;Q3TX47;Q3UBL9;Q3UDC8;Q3UMI7;Q3UZ14;Q61509;Q6P9L9;Q8BMA8;Q8C153;Q99LT6	0.999871	TAKLIEKLDIKLD	0.0347523	103.74	_LIEK(ac)LDIKLDSEDK_	4	LIEK(1)LDIKLDSEDK	3	567.649	0.56423	1.2779	1.2782	1.2776	0.98983
IPI00466069;IPI00849291	IPI00466069;IPI00849291	445;63	IPI00466069	445	Elongation factor 2;Putative uncharacterized protein;Eef2 protein	Eef2;ef-2	P58252;O89069;O89070;Q3TJZ1;Q3TK17;Q3TLB1;Q3TPG2;Q3TSK4;Q3TW58;Q3TWX1;Q3TX47;Q3UBL9;Q3UDC8;Q3UMI7;Q3UZ14;Q61509;Q6P9L9;Q8BMA8;Q8C153;Q99LT6	0.99994	KEDLYLKPIQRTI	2.3295e-19	192.26	_KEDLYLK(ac)PIQR_	7	KEDLYLK(1)PIQR	4	361.959	-0.18376	1.277	1.3882	1.1757	0.90297
IPI00466069	IPI00466069	337	IPI00466069	337	Elongation factor 2;Putative uncharacterized protein;Eef2 protein	Eef2;ef-2	P58252;O89069;O89070;Q3TJZ1;Q3TK17;Q3TLB1;Q3TPG2;Q3TSK4;Q3TW58;Q3TWX1;Q3TX47;Q3UBL9;Q3UDC8;Q3UMI7;Q3UZ14;Q61509;Q6P9L9;Q8BMA8;Q8C153;Q99LT6	0.999998	EGKPLLKAVMRRW	0.00312876	93.058	_EGKPLLK(ac)AVMR_	7	EGKPLLK(1)AVMR	3	428.588	-0.63608	1.1735	1.3573	1.1697	0.98059
IPI00466069	IPI00466069	314	IPI00466069	314	Elongation factor 2;Putative uncharacterized protein;Eef2 protein	Eef2;ef-2	P58252;O89069;O89070;Q3TJZ1;Q3TK17;Q3TLB1;Q3TPG2;Q3TSK4;Q3TW58;Q3TWX1;Q3TX47;Q3UBL9;Q3UDC8;Q3UMI7;Q3UZ14;Q61509;Q6P9L9;Q8BMA8;Q8C153;Q99LT6	1	RKEETAKLIEKLD	0.0158559	68.016	_EETAK(ac)LIEK_	5	EETAK(1)LIEK	2	551.803	0.69898	1.3089		1.3089	1.0282
IPI00466069	IPI00466069	512	IPI00466069	512	Elongation factor 2;Putative uncharacterized protein;Eef2 protein	Eef2;ef-2	P58252;O89069;O89070;Q3TJZ1;Q3TK17;Q3TLB1;Q3TPG2;Q3TSK4;Q3TW58;Q3TWX1;Q3TX47;Q3UBL9;Q3UDC8;Q3UMI7;Q3UZ14;Q61509;Q6P9L9;Q8BMA8;Q8C153;Q99LT6	1	RVAVEAKNPADLP	0.00574286	54.524	_VAVEAK(ac)NPADLPK_	6	VAVEAK(1)NPADLPK	2	697.388	-0.814	1.1147	1.1942	1.0405	0.84293
IPI00466069	IPI00466069	426	IPI00466069	426	Elongation factor 2;Putative uncharacterized protein;Eef2 protein	Eef2;ef-2	P58252;O89069;O89070;Q3TJZ1;Q3TK17;Q3TLB1;Q3TPG2;Q3TSK4;Q3TW58;Q3TWX1;Q3TX47;Q3UBL9;Q3UDC8;Q3UMI7;Q3UZ14;Q61509;Q6P9L9;Q8BMA8;Q8C153;Q99LT6	1	VVSTGLKVRIMGP	0.00734266	76.522	_VFSGVVSTGLK(ac)VR_	11	VFSGVVSTGLK(1)VR	2	695.906	0.78127	1.4203	1.4203
IPI00466069	IPI00466069	272	IPI00466069	272	Elongation factor 2;Putative uncharacterized protein;Eef2 protein	Eef2;ef-2	P58252;O89069;O89070;Q3TJZ1;Q3TK17;Q3TLB1;Q3TPG2;Q3TSK4;Q3TW58;Q3TWX1;Q3TX47;Q3UBL9;Q3UDC8;Q3UMI7;Q3UZ14;Q61509;Q6P9L9;Q8BMA8;Q8C153;Q99LT6	1	FDPANGKFSKSAN	2.51621e-09	143.61	_YFDPANGK(ac)FSK_	8	YFDPANGK(1)FSK	2	658.319	0.63348	1.2266	1.2925	1.1901	0.94483
IPI00270753;IPI00113698	IPI00270753	21	IPI00270753	21	MCG132387;Predicted;Putative uncharacterized protein;Cyclin-dependent kinases regulatory subunit 1;Sid 1334;Putative uncharacterized protein	EG624855;Gm6531;mCG_132387;Cks1;Cks1b;Sid1334	Q3UNC9;P61025;Q9D0L3	1	GAIMSHKQIYYSD	0.119883	34.721	_SHK(ac)QIYYSDK(ac)YDDEEFEYR_	3	SHK(1)QIYYSDK(1)YDDEEFEYR	3	867.047	0.26717	1.8588		1.8588
IPI00270753;IPI00113698	IPI00270753	28	IPI00270753	28	MCG132387;Predicted;Putative uncharacterized protein;Cyclin-dependent kinases regulatory subunit 1;Sid 1334;Putative uncharacterized protein	EG624855;Gm6531;mCG_132387;Cks1;Cks1b;Sid1334	Q3UNC9;P61025;Q9D0L3	1	QIYYSDKYDDEEF	0.119883	34.721	_SHK(ac)QIYYSDK(ac)YDDEEFEYR_	10	SHK(1)QIYYSDK(1)YDDEEFEYR	3	867.047	0.26717	1.8588		1.8588
IPI00137930	IPI00137930	109	IPI00137930	109	Eukaryotic translation initiation factor 1;Protein translation factor SUI1 homolog;Putative uncharacterized protein;MCG20540	Eif1;Sui1;Sui1-rs1;mCG_20540;RP23-392I3.1-001	P48024;Q3UBT8;Q4V9T8	1	AKDDQLKVHGF__	0.099829	47.869	_DDQLK(ac)VHGF_	5	DDQLK(1)VHGF	2	550.772	0.53281	0.62859	0.62859
IPI00153608;IPI00845842;IPI00896680;IPI00828789;IPI00672144;IPI00876019;IPI00881998;IPI00895379;IPI00308984	IPI00153608;IPI00308984	88;88	IPI00153608	88	Eukaryotic translation initiation factor 1A;Eukaryotic translation initiation factor 4C;Putative uncharacterized protein;Eif1a protein;Eukaryotic translation initiation factor 1A, isoform CRA_b;Putative uncharacterized protein;Putative uncharacterized protein;Putative uncharacterized protein;Eukaryotic translation initiation factor 1A, X-chromosomal;Eukaryotic translation initiation factor 4C;Euk…	Eif1a;mCG_3464;EG435337;Gm2016;BB287469;EG435337;Gm2056;Eif1a;Eif1ax;Eif1ay;mCG_7851;RP23-52L10.2-001	Q60872;Q3UC76;Q4FJR7;Q3TQZ4;Q3UJQ5;Q3UTA4;Q8BMJ3;B1AXP1	1	RDYQDNKADVILK	0.00213549	109.16	_DYQDNK(ac)ADVILK_	6	DYQDNK(1)ADVILK	2	732.372	3.0431	1.1904	1.1904
IPI00132250	IPI00132250	275	IPI00132250	275	eIF-3 p48;Eukaryotic translation initiation factor 3 subunit 6;Eukaryotic translation initiation factor 3 subunit E;Mammary tumor-associated protein INT-6;MMTV integration site 6;Viral integration site protein INT-6;MCG16052, isoform CRA_a;Putative uncharacterized protein;Int-6 protein	Eif3e;Eif3s6;Int6;mCG_16052;Int-6	P60229;Q3UIG0;Q6LCK2;Q9CT23	1	KRRQVLKDLVKVI	0.157381	49.097	_QVLK(ac)DLVK_	4	QVLK(1)DLVK	2	492.808	0.72762	0.9612	1.0858	0.85088	0.90369
IPI00463573	IPI00463573	437	IPI00463573	437	66 kDa tyrosine-rich heat shock protein;67 kDa polymerase-associated factor;Eukaryotic translation initiation factor 3 subunit 6-interacting protein;Eukaryotic translation initiation factor 3 subunit E-interacting protein;Eukaryotic translation initiation factor 3 subunit L;HSP-66Y;PAF67	Eif3eip;Eif3l;Eif3s6ip;Paf67	Q8QZY1	1	VHPNYHKEPFLQQ	3.15469e-18	90.193	_FLSPVVPNYDNVHPNYHK(ac)EPFLQQLK_	18	FLSPVVPNYDNVHPNYHK(1)EPFLQQLK	4	792.159	-0.12974	0.84284	1.0659	0.66645	0.60092
IPI00463573	IPI00463573	465	IPI00463573	465	66 kDa tyrosine-rich heat shock protein;67 kDa polymerase-associated factor;Eukaryotic translation initiation factor 3 subunit 6-interacting protein;Eukaryotic translation initiation factor 3 subunit E-interacting protein;Eukaryotic translation initiation factor 3 subunit L;HSP-66Y;PAF67	Eif3eip;Eif3l;Eif3s6ip;Paf67	Q8QZY1	1	TIRSFLKLYTTMP	1.31884e-07	94.191	_SFLK(ac)LYTTM(ox)PVAK_	4	SFLK(1)LYTTMPVAK	2	778.923	-1.7859	0.88358	1.0334	0.7255	0.73603
IPI00463573	IPI00463573	301	IPI00463573	301	66 kDa tyrosine-rich heat shock protein;67 kDa polymerase-associated factor;Eukaryotic translation initiation factor 3 subunit 6-interacting protein;Eukaryotic translation initiation factor 3 subunit E-interacting protein;Eukaryotic translation initiation factor 3 subunit L;HSP-66Y;PAF67	Eif3eip;Eif3l;Eif3s6ip;Paf67	Q8QZY1	1	ENIELNKKSMYSR	8.70735e-06	125.56	_VLENIELNK(ac)K_	9	VLENIELNK(1)K	2	621.359	-0.85973	0.82678	0.90824	0.82678	0.90373
IPI00928532;IPI00120914	IPI00928532	242	IPI00928532	242	Eukaryotic translation initiation factor 3 subunit 5 epsilon;Putative uncharacterized protein;Eukaryotic translation initiation factor 3, subunit 5 (Epsilon), isoform CRA_d;Eukaryotic translation initiation factor 3, subunit F;Translation initiation factor-3 subunit 5;eIF3 p47;eIF-3-epsilon;Eukaryotic translation initiation factor 3 subunit 5;Eukaryotic translation initiation factor 3 subunit F	Eif3f;Eif3s5;mCG_2313;Eif3f;Eif3s5	B0LAD0;Q3U8X1;Q3UVY8;Q5XJV3;Q6IRT4;Q8BTW2;Q8VH52;Q9DCH4	1	FTPLTVKYAYYDT	3.20106e-22	132.51	_TM(ox)GVM(ox)FTPLTVK(ac)YAYYDTER_	12	TMGVMFTPLTVK(1)YAYYDTER	3	820.72	0.6102	1.1495	1.4317	0.95471	0.76128
IPI00471443;IPI00556700	IPI00471443	122	IPI00471443	122	eIF3 p35;eIF-3-alpha;Eukaryotic translation initiation factor 3 subunit 1;Eukaryotic translation initiation factor 3 subunit J;Eif3j protein;Eukaryotic translation initiation factor 3, subunit J;MCG11598;Putative uncharacterized protein	Eif3j;Eif3s1;Eif3j;Eif3s1;ENSMUSG00000043424;mCG_11598;RP23-34E24.2-001	Q66JS6;Q2YDW1;Q3UGC7;Q66JW9;Q99JK5	1	EEQLADKLRLKKL	7.17042e-21	126.76	_VLTPEEQLADK(ac)LR_	11	VLTPEEQLADK(1)LR	3	518.623	-0.022632	1.0206	1.035	1.0064
IPI00108125;IPI00648714;IPI00850758;IPI00848526;IPI00331514;IPI00471441	IPI00108125;IPI00471441	47;47	IPI00108125	47	eIF-4D;Eukaryotic initiation factor 5A isoform 1;Eukaryotic translation initiation factor 5A-1;Eukaryotic initiation factor 5A isoform 2;Eukaryotic translation initiation factor 5A-2;Eukaryotic initiation factor 5A isoform II;Eukaryotic translation initiation factor 5A isoform II;Parathymosin;Ptms protein	Eif5a;Eif5a2;Ptms	P63242;Q8BGY2;Q8CH67;Q8VHU9;Q9D0J8;Q66JR8;Q80WS9	1	VEMSTSKTGKHGH	0.00133622	72.006	_IVEMSTSK(ac)TGK_	8	IVEMSTSK(1)TGK	2	611.821	0.084586	1.4256		1.4256
IPI00319830;IPI00121892;IPI00831369	IPI00319830	1815	IPI00319830	1815	Beta-II spectrin;Embryonic liver fodrin;Fodrin beta chain;Spectrin beta chain, brain 1;Spectrin, non-erythroid beta chain 1;Putative uncharacterized protein;Spnb2 protein;Beta-II spectrin;Embryonic liver fodrin;Fodrin beta chain;Spectrin beta chain, brain 1;Spectrin, non-erythroid beta chain 1;Putative uncharacterized protein;Brain beta-spectrin;MKIAA4049 protein	Elf;Spnb2;Spnb-2;Sptb2;Sptbn1;Elf;Spnb2;Spnb-2;Sptb2;Sptbn1;Spnb2;Spnb-2;mKIAA4049	Q62261-1;Q62261;Q8BQ35;Q8R1C2;Q62261-2;Q3TTX2;Q3TZN6;Q8C509;P70435;Q5DTR4	1	KFYHDAKEIFGRI	0.0064251	60.255	_FYHDAK(ac)EIFGR_	6	FYHDAK(1)EIFGR	3	475.57	1.4404	0.77142	0.69046	0.86187
IPI00380780	IPI00380780	707	IPI00380780	707	Elongator complex protein 1;IkappaB kinase complex-associated protein;Putative uncharacterized protein	Elp1;Ikap;Ikbkap	Q7TT37;Q3TD73	1	VVPQDTKLILQMP	0.0149289	64.52	_IVTVVPQDTK(ac)LILQM(ox)PR_	10	IVTVVPQDTK(1)LILQMPR	3	670.387	-0.72084	1.0052		1.0052
IPI00224682;IPI00844769	IPI00224682	299	IPI00224682	299	Elongator complex protein 3;Elongator complex protein 3	Elp3;Elp3	Q9CZX0-2;Q9CZX0;Q9CZX0-1	1	AKDSGFKVVTHMM	1.01419e-06	71.742	_DSGFK(ac)VVTHM(ox)M(ox)PDLPNVGLER_	5	DSGFK(1)VVTHMMPDLPNVGLER	3	806.059	0.32777	1.2607		1.2607	0.97857
IPI00416315;IPI00416317;IPI00416316	IPI00416315	584	IPI00416315	584	Protein EMSY;Protein EMSY;Protein EMSY	Emsy;Emsy;Emsy	Q8BMB0-1;Q8BMB0;Q8BMB0-3;Q8BMB0-2	1	TVPAGAKPAIITA	0.0784703	33.36	_TLQTVPAGAK(ac)PAIITATR_	10	TLQTVPAGAK(1)PAIITATR	3	617.695	1.4472	1.1079	1.1297	1.1079
IPI00828969;IPI00653381;IPI00415684	IPI00828969	105	IPI00828969	105	Enigma homolog;Enigma-like PDZ and LIM domains protein;PDZ and LIM domain protein 5;ENH1;Putative uncharacterized protein;Pdlim5 protein;Enigma homolog;Enigma-like PDZ and LIM domains protein;PDZ and LIM domain protein 5	Enh;Pdlim5;Pdlim5;Enh;Pdlim5	Q8CI51-1;Q8CI51;Q2Q7P0;Q3UGD0;Q8VDV4;Q8CI51-2	1	EPKEVVKPVPITS	8.8842e-13	112.42	_EVVK(ac)PVPITSPAVSK_	4	EVVK(1)PVPITSPAVSK	3	531.647	-0.32261	0.39292	0.44156	0.33932	0.91095
IPI00462072;IPI00473227;IPI00849751;IPI00889980	IPI00462072	60	IPI00462072	60	2-phospho-D-glycerate hydro-lyase;Alpha-enolase;Enolase 1;Non-neural enolase;Enolase;Enolase;Enolase 1, alpha non-neuron	Eno1;Eno-1;EG433182;mCG_115657;mCG_17183;RP23-278I3.3-001;Eno1;Eno1;RP23-278I3.3-004	P17182;Q5FW97;Q8CF78;B1ARR7	1	KTRFMGKGVSQAV	7.04266e-13	114.7	_FMGK(ac)GVSQAVEHINK_	4	FMGK(1)GVSQAVEHINK	2	843.935	0.40135	0.63143	0.72642	0.63082
IPI00462072;IPI00473227;IPI00849751;IPI00889980	IPI00462072	71	IPI00462072	71	2-phospho-D-glycerate hydro-lyase;Alpha-enolase;Enolase 1;Non-neural enolase;Enolase;Enolase;Enolase 1, alpha non-neuron	Eno1;Eno-1;EG433182;mCG_115657;mCG_17183;RP23-278I3.3-001;Eno1;Eno1;RP23-278I3.3-004	P17182;Q5FW97;Q8CF78;B1ARR7	1	AVEHINKTIAPAL	1.3267e-15	117.29	_GVSQAVEHINK(ac)TIAPALVSK_	11	GVSQAVEHINK(1)TIAPALVSK	3	702.064	-0.29272	0.88202	1.031	0.59358	0.95266
IPI00462072;IPI00473227;IPI00649143;IPI00849751;IPI00889980;IPI00649376	IPI00462072	54	IPI00462072	54	2-phospho-D-glycerate hydro-lyase;Alpha-enolase;Enolase 1;Non-neural enolase;Enolase;Enolase;Enolase;Enolase 1, alpha non-neuron;Enolase 1, alpha non-neuron	Eno1;Eno-1;EG433182;mCG_115657;mCG_17183;RP23-278I3.3-001;Eno1;Eno1;RP23-278I3.3-006;Eno1;RP23-278I3.3-004;Eno1;RP23-278I3.3-005	P17182;Q5FW97;Q8CF78;B0QZL1;B1ARR7;B1ARR6	1	ELRDNDKTRFMGK	2.06231e-31	132.14	_AAVPSGASTGIYEALELRDNDK(ac)TR_	22	AAVPSGASTGIYEALELRDNDK(1)TR	4	644.829	0.84427	0.93023	1.0757	0.81963	1.3136
IPI00462072;IPI00648821	IPI00462072	228	IPI00462072	228	2-phospho-D-glycerate hydro-lyase;Alpha-enolase;Enolase 1;Non-neural enolase;Enolase;Enolase	Eno1;Eno-1;EG433182;mCG_115657;mCG_17183;RP23-278I3.3-001;Eno1;RP23-278I3.3-002	P17182;Q5FW97;Q6PHC1	1	EALELLKTAIAKA	1.14295e-125	229.98	_EALELLK(ac)TAIAK_	7	EALELLK(1)TAIAK	3	447.938	-0.54262	0.67134	0.75231	0.63979	1.2112
IPI00462072;IPI00648821;IPI00849751	IPI00462072	406	IPI00462072	406	2-phospho-D-glycerate hydro-lyase;Alpha-enolase;Enolase 1;Non-neural enolase;Enolase;Enolase	Eno1;Eno-1;EG433182;mCG_115657;mCG_17183;RP23-278I3.3-001;Eno1;RP23-278I3.3-002	P17182;Q5FW97;Q6PHC1	1	RSERLAKYNQILR	0.00583661	98.033	_LAK(ac)YNQILR_	3	LAK(1)YNQILR	2	580.843	-1.3113	0.86875	1.0113	0.74628	1.2339
IPI00462072;IPI00648821	IPI00462072	343	IPI00462072	343	2-phospho-D-glycerate hydro-lyase;Alpha-enolase;Enolase 1;Non-neural enolase;Enolase;Enolase	Eno1;Eno-1;EG433182;mCG_115657;mCG_17183;RP23-278I3.3-001;Eno1;RP23-278I3.3-002	P17182;Q5FW97;Q6PHC1	1	CNCLLLKVNQIGS	1.24785e-07	57.188	_SCNCLLLK(ac)VNQIGSVTESLQACK_	8	SCNCLLLK(1)VNQIGSVTESLQACK	3	888.777	-0.53528	0.32561		0.32561	1.1311
IPI00462072;IPI00648821	IPI00462072	256	IPI00462072	256	2-phospho-D-glycerate hydro-lyase;Alpha-enolase;Enolase 1;Non-neural enolase;Enolase;Enolase	Eno1;Eno-1;EG433182;mCG_115657;mCG_17183;RP23-278I3.3-001;Eno1;RP23-278I3.3-002	P17182;Q5FW97;Q6PHC1	1	EFYRSGKYDLDFK	0.00185923	112.3	_SGK(ac)YDLDFK_	3	SGK(1)YDLDFK	2	557.774	0.55957	0.71244	0.75961	0.66819	1.189
IPI00462072;IPI00648821;IPI00473227;IPI00649143	IPI00462072	126	IPI00462072	126	2-phospho-D-glycerate hydro-lyase;Alpha-enolase;Enolase 1;Non-neural enolase;Enolase;Enolase;Enolase;Enolase	Eno1;Eno-1;EG433182;mCG_115657;mCG_17183;RP23-278I3.3-001;Eno1;RP23-278I3.3-002;Eno1;Eno1;RP23-278I3.3-006	P17182;Q5FW97;Q6PHC1;Q8CF78;B0QZL1	1	KAGAVEKGVPLYR	1.50924e-06	90.685	_AGAVEK(ac)GVPLYR_	6	AGAVEK(1)GVPLYR	2	651.364	0.22859	0.25802	0.086565	0.76909	0.89246
IPI00462072;IPI00648821;IPI00473227;IPI00649143	IPI00462072	193	IPI00462072	193	2-phospho-D-glycerate hydro-lyase;Alpha-enolase;Enolase 1;Non-neural enolase;Enolase;Enolase;Enolase;Enolase	Eno1;Eno-1;EG433182;mCG_115657;mCG_17183;RP23-278I3.3-001;Eno1;RP23-278I3.3-002;Eno1;Eno1;RP23-278I3.3-006	P17182;Q5FW97;Q6PHC1;Q8CF78;B0QZL1	1	EVYHNLKNVIKEK	3.51554e-14	119.32	_IGAEVYHNLK(ac)NVIK_	10	IGAEVYHNLK(1)NVIK	3	547.31	-0.80127	0.81001	0.96685	0.57435	1.0158
IPI00462072;IPI00648821;IPI00473227;IPI00649143;IPI00849751;IPI00889980	IPI00462072	89	IPI00462072	89	2-phospho-D-glycerate hydro-lyase;Alpha-enolase;Enolase 1;Non-neural enolase;Enolase;Enolase;Enolase;Enolase;Enolase 1, alpha non-neuron	Eno1;Eno-1;EG433182;mCG_115657;mCG_17183;RP23-278I3.3-001;Eno1;RP23-278I3.3-002;Eno1;Eno1;RP23-278I3.3-006;Eno1;RP23-278I3.3-004	P17182;Q5FW97;Q6PHC1;Q8CF78;B0QZL1;B1ARR7	1	NVVEQEKIDKLMI	4.65718e-09	105.2	_VNVVEQEK(ac)IDK_	8	VNVVEQEK(1)IDK	2	671.864	-0.83567	0.79057	0.96724	0.65392	1.0129
IPI00462072;IPI00648821;IPI00649143	IPI00462072	202	IPI00462072	202	2-phospho-D-glycerate hydro-lyase;Alpha-enolase;Enolase 1;Non-neural enolase;Enolase;Enolase;Enolase	Eno1;Eno-1;EG433182;mCG_115657;mCG_17183;RP23-278I3.3-001;Eno1;RP23-278I3.3-002;Eno1;RP23-278I3.3-006	P17182;Q5FW97;Q6PHC1;B0QZL1	1	IKEKYGKDATNVG	4.46746e-170	275.99	_YGK(ac)DATNVGDEGGFAPNILENK_	3	YGK(1)DATNVGDEGGFAPNILENK	2	1176.06	0.18566	0.64882	0.64168	0.66843	1.1252
IPI00228548	IPI00228548	420	IPI00228548	420	2-phospho-D-glycerate hydro-lyase;Beta-enolase;Enolase 3;Muscle-specific enolase;Skeletal muscle enolase;Enolase	Eno3;Eno-3;DN-183N8.17-001;mCG_21166;RP23-326P7.4-001	P21550;Q4FK59;Q5SX58	1	EEALGDKAVFAGR	0.0752815	72.891	_IEEALGDK(ac)AVFAGR_	8	IEEALGDK(1)AVFAGR	2	759.402	5.3545	1.0287	1.0287
IPI00653664;IPI00798544	IPI00653664	36	IPI00653664	36	2,3-diketo-5-methylthio-1-phosphopentane phosphatase;Enolase-phosphatase E1;MASA homolog;2,3-diketo-5-methylthio-1-phosphopentane phosphatase;Enolase-phosphatase E1;MASA homolog	Enoph1;Masa;Enoph1;Masa	Q8BGB7-1;Q8BGB7;Q8BGB7-2	1	VLFPYIKENVKEY	0.00178611	65.395	_DVLFPYIK(ac)ENVK_	8	DVLFPYIK(1)ENVK	3	502.945	-0.39877	0.84936	0.84936
IPI00469918;IPI00881758;IPI00850220	IPI00469918	86	IPI00469918	86	Rps16 protein;40S ribosomal protein S16;MCG123443;MCG129846;Rps16 protein	ENSMUSG00000060419;Gm10079;Rps16;Rps16;ENSMUSG00000060419;mCG_123443;mCG_129846	Q5CZY9;P14131;A4FUS1;Q641N3	1	PVLLLGKERFAGV	0.000227779	75.695	_LLEPVLLLGK(ac)ER_	10	LLEPVLLLGK(1)ER	3	474.629	0.063696	1.0248	1.1138	0.99085	0.83131
IPI00461822	IPI00461822	1582	IPI00461822	1582	Ep300 protein;Putative uncharacterized protein	Ep300	B2RWS6;Q8BJ14	0.998938	SNDLSQKLYATME	1.13103e-05	59.512	_KPGM(ox)PNVSNDLSQK(ac)LYATMEK_	14	K(0.001)PGMPNVSNDLSQK(0.999)LYATMEK	3	803.731	-0.88514	1.3477		1.3477	1.0016
IPI00461822	IPI00461822	1179	IPI00461822	1179	Ep300 protein;Putative uncharacterized protein	Ep300	B2RWS6;Q8BJ14	1	TLCCYGKQLCTIP	5.24881e-40	150.98	_KLEFSPQTLCCYGK(ac)QLCTIPR_	14	KLEFSPQTLCCYGK(1)QLCTIPR	3	881.103	-1.0097	1.0371		1.0371	1.0782
IPI00461822	IPI00461822	1589	IPI00461822	1589	Ep300 protein;Putative uncharacterized protein	Ep300	B2RWS6;Q8BJ14	1	LYATMEKHKEVFF	0.0144576	68.735	_LYATMEK(ac)HK_	7	LYATMEK(1)HK	3	388.202	-0.11049	1.2811	1.2255	1.3393
IPI00461822	IPI00461822	1498	IPI00461822	1498	Ep300 protein;Putative uncharacterized protein	Ep300	B2RWS6;Q8BJ14	1	DRLTSAKELPYFE	4.86518e-105	193.09	_QATEDRLTSAK(ac)ELPYFEGDFWPNVLEESIK_	11	QATEDRLTSAK(1)ELPYFEGDFWPNVLEESIK	3	1185.58	0.34433	1.416	1.3571	1.7735
IPI00461822	IPI00461822	1706	IPI00461822	1706	Ep300 protein;Putative uncharacterized protein	Ep300	B2RWS6;Q8BJ14	1	HDHKMEKLGLGLD	4.57629e-20	86.006	_M(ox)EK(ac)LGLGLDDESNNQQAAATQSPGDSRR_	3	MEK(1)LGLGLDDESNNQQAAATQSPGDSRR	4	762.359	0.41846	1.4195	1.1627	1.5301	1.1588
IPI00461822	IPI00461822	292	IPI00461822	292	Ep300 protein;Putative uncharacterized protein	Ep300	B2RWS6;Q8BJ14	1	SPFAMDKKAVPGG	0.0184026	53.995	_TVLPNNLSPFAM(ox)DK(ac)K_	14	TVLPNNLSPFAMDK(1)K	3	578.303	-0.71662	0.41727	0.38131	0.73067	0.61263
IPI00461822;IPI00653882	IPI00461822	14	IPI00461822	14	Ep300 protein;Putative uncharacterized protein;Putative uncharacterized protein	Ep300;Ep300	B2RWS6;Q8BJ14;Q3USJ1	1	PGPPSAKRPKLSS	0.0609165	52.254	_(ac)AENVVEPGPPSAK(ac)RPK_	13	AENVVEPGPPSAK(1)RPK	3	587.316	-1.8765	1.0138	0.88234	1.165	0.76871
IPI00480329;IPI00404291;IPI00229659;IPI00474628;IPI00720144;IPI00850643	IPI00480329	2265	IPI00480329	2265	Domino homolog;E1A-binding protein p400;p400 kDa SWI2/SNF2-related protein;Domino homolog;E1A-binding protein p400;p400 kDa SWI2/SNF2-related protein;Domino homolog;E1A-binding protein p400;p400 kDa SWI2/SNF2-related protein;Ep400 protein;Putative uncharacterized protein;Domino homolog;E1A-binding protein p400;p400 kDa SWI2/SNF2-related protein;Domino homolog;E1A-binding protein p400;p400 kDa SWI…	Ep400;Kiaa1498;Ep400;Kiaa1498;Ep400;Kiaa1498;Ep400;Kiaa1498;Ep400;Kiaa1498	Q8CHI8-1;Q8CHI8;Q8CHI8-4;Q8CHI8-2;Q641K9;Q8CHI8-3;Q8CHI8-5;Q3UX42	1	QQTPFAKPLPTYV	7.57454e-14	114.56	_QQTPFAK(ac)PLPTYVK_	7	QQTPFAK(1)PLPTYVK	2	830.459	-1.314	1.4679	1.4465	2.1249	0.81307
IPI00223821;IPI00753852;IPI00751288	IPI00223821	677	IPI00223821	677	Enhancer of polycomb homolog 2;EPC-like;Putative uncharacterized protein	Epc2	Q8C0I4;Q3TNY4	1	QPSGPSKTLYSTN	5.14641e-15	68.807	_EQNTGHNNM(ox)NGVVQPSGPSK(ac)TLYSTNM(ox)ALSSSPGISAVQLVR_	20	EQNTGHNNMNGVVQPSGPSK(1)TLYSTNMALSSSPGISAVQLVR	4	1112.04	-1.1483	1.2348	1.1249	1.3553
IPI00673707;IPI00339916	IPI00673707	300	IPI00673707	300	Glutamyl-prolyl-tRNA synthetase;Bifunctional aminoacyl-tRNA synthetase;Glutamate--tRNA ligase;Glutamyl-tRNA synthetase;Proline--tRNA ligase;Prolyl-tRNA synthetase;Putative uncharacterized protein	Eprs;Eprs;Qprs	B9EIU1;Q8CGC7;Q3TLK2;Q3TMX9;Q3UGD4;Q8BTR1;Q9CRF9	1	TPAEQMKAEREQR	1.69914e-28	149.69	_AYVDDTPAEQMK(ac)AER_	12	AYVDDTPAEQMK(1)AER	2	883.407	-0.80064	0.5377	0.56514	0.43538	0.98893
IPI00673707;IPI00339916	IPI00673707	939	IPI00673707	939	Glutamyl-prolyl-tRNA synthetase;Bifunctional aminoacyl-tRNA synthetase;Glutamate--tRNA ligase;Glutamyl-tRNA synthetase;Proline--tRNA ligase;Prolyl-tRNA synthetase;Putative uncharacterized protein	Eprs;Eprs;Qprs	B9EIU1;Q8CGC7;Q3TLK2;Q3TMX9;Q3UGD4;Q8BTR1;Q9CRF9	1	QELLQLKAQYKSL	1.38501e-140	274.6	_DQVDSAVQELLQLK(ac)AQYK_	14	DQVDSAVQELLQLK(1)AQYK	3	706.707	1.319	0.30669	0.49489	0.19005
IPI00673707;IPI00339916	IPI00673707	528	IPI00673707	528	Glutamyl-prolyl-tRNA synthetase;Bifunctional aminoacyl-tRNA synthetase;Glutamate--tRNA ligase;Glutamyl-tRNA synthetase;Proline--tRNA ligase;Prolyl-tRNA synthetase;Putative uncharacterized protein	Eprs;Eprs;Qprs	B9EIU1;Q8CGC7;Q3TLK2;Q3TMX9;Q3UGD4;Q8BTR1;Q9CRF9	1	DAQEEMKEVARHP	1.1125e-29	150.28	_EVVPVNVLDAQEEMK(ac)EVAR_	15	EVVPVNVLDAQEEMK(1)EVAR	2	1099.06	-1.2822	0.54262	2.1638	0.44811	0.82709
IPI00673707;IPI00339916	IPI00673707	497	IPI00673707	497	Glutamyl-prolyl-tRNA synthetase;Bifunctional aminoacyl-tRNA synthetase;Glutamate--tRNA ligase;Glutamyl-tRNA synthetase;Proline--tRNA ligase;Prolyl-tRNA synthetase;Putative uncharacterized protein	Eprs;Eprs;Qprs	B9EIU1;Q8CGC7;Q3TLK2;Q3TMX9;Q3UGD4;Q8BTR1;Q9CRF9	1	KIWAFNKKVIDPV	0.0347482	129.96	_IWAFNK(ac)K_	6	IWAFNK(1)K	2	474.769	0.59542	0.64845	0.64845		0.72057
IPI00673707;IPI00339916	IPI00673707	542	IPI00673707	542	Glutamyl-prolyl-tRNA synthetase;Bifunctional aminoacyl-tRNA synthetase;Glutamate--tRNA ligase;Glutamyl-tRNA synthetase;Proline--tRNA ligase;Prolyl-tRNA synthetase;Putative uncharacterized protein	Eprs;Eprs;Qprs	B9EIU1;Q8CGC7;Q3TLK2;Q3TMX9;Q3UGD4;Q8BTR1;Q9CRF9	1	NPDVGLKPVWYSP	2.48127e-20	128.54	_NPDVGLK(ac)PVWYSPK_	7	NPDVGLK(1)PVWYSPK	2	821.435	0.042761	0.6584	0.7091	0.41937
IPI00673707;IPI00339916	IPI00673707	788	IPI00673707	788	Glutamyl-prolyl-tRNA synthetase;Bifunctional aminoacyl-tRNA synthetase;Glutamate--tRNA ligase;Glutamyl-tRNA synthetase;Proline--tRNA ligase;Prolyl-tRNA synthetase;Putative uncharacterized protein	Eprs;Eprs;Qprs	B9EIU1;Q8CGC7;Q3TLK2;Q3TMX9;Q3UGD4;Q8BTR1;Q9CRF9	1	KQLLTLKAEYKEK	8.19548e-06	118.03	_QLLTLK(ac)AEYK_	6	QLLTLK(1)AEYK	3	416.911	0.25842	0.54865		0.54865	0.90196
IPI00673707;IPI00339916	IPI00673707	961	IPI00673707	961	Glutamyl-prolyl-tRNA synthetase;Bifunctional aminoacyl-tRNA synthetase;Glutamate--tRNA ligase;Glutamyl-tRNA synthetase;Proline--tRNA ligase;Prolyl-tRNA synthetase;Putative uncharacterized protein	Eprs;Eprs;Qprs	B9EIU1;Q8CGC7;Q3TLK2;Q3TMX9;Q3UGD4;Q8BTR1;Q9CRF9	1	ATGAEDKDKKKKE	2.52957e-49	169.92	_SLTGIEYKPVSATGAEDK(ac)DK_	18	SLTGIEYKPVSATGAEDK(1)DK	3	717.699	-0.86108	0.5732		0.5732	1.033
IPI00673707;IPI00339916	IPI00673707	800	IPI00673707	800	Glutamyl-prolyl-tRNA synthetase;Bifunctional aminoacyl-tRNA synthetase;Glutamate--tRNA ligase;Glutamyl-tRNA synthetase;Proline--tRNA ligase;Prolyl-tRNA synthetase;Putative uncharacterized protein	Eprs;Eprs;Qprs	B9EIU1;Q8CGC7;Q3TLK2;Q3TMX9;Q3UGD4;Q8BTR1;Q9CRF9	1	KTGQEYKPGNPSA	1.01789e-15	110.77	_TGQEYK(ac)PGNPSAAAVQTVSTK_	6	TGQEYK(1)PGNPSAAAVQTVSTK	3	726.034	1.0059	0.50332	0.53519	0.47335
IPI00230355;IPI00911165;IPI00467056	IPI00230355;IPI00467056	377;373	IPI00230355	377	Eukaryotic peptide chain release factor GTP-binding subunit ERF3A;G1 to S phase transition protein 1 homolog;Putative uncharacterized protein;G1 to S phase transition 1;Putative uncharacterized protein;Eukaryotic peptide chain release factor GTP-binding subunit ERF3B;G1 to S phase transition protein 2 homolog	Erf3a;Gspt1;Gspt1;Erf3b;Gspt2	Q8R050;Q3UL02;Q8BPH0;Q8K2E1;Q8CCV1;Q149F3	1	YEECKEKLVPFLK	0.0381148	79.906	_EK(ac)LVPFLK_	2	EK(1)LVPFLK	2	508.313	0.35808	0.79388	0.79388		0.90411
IPI00230355;IPI00911165;IPI00467056	IPI00230355;IPI00467056	383;379	IPI00230355	383	Eukaryotic peptide chain release factor GTP-binding subunit ERF3A;G1 to S phase transition protein 1 homolog;Putative uncharacterized protein;G1 to S phase transition 1;Putative uncharacterized protein;Eukaryotic peptide chain release factor GTP-binding subunit ERF3B;G1 to S phase transition protein 2 homolog	Erf3a;Gspt1;Gspt1;Erf3b;Gspt2	Q8R050;Q3UL02;Q8BPH0;Q8K2E1;Q8CCV1;Q149F3	1	KLVPFLKKVGFNP;KLVPFLKKVGFSP	0.0381148	79.906	_LVPFLK(ac)K_	6	LVPFLK(1)K	2	443.792	0.96152	0.77915	0.92925	0.65329
IPI00230355;IPI00911165;IPI00467056	IPI00230355;IPI00467056	627;623	IPI00230355	627	Eukaryotic peptide chain release factor GTP-binding subunit ERF3A;G1 to S phase transition protein 1 homolog;Putative uncharacterized protein;G1 to S phase transition 1;Putative uncharacterized protein;Eukaryotic peptide chain release factor GTP-binding subunit ERF3B;G1 to S phase transition protein 2 homolog	Erf3a;Gspt1;Gspt1;Erf3b;Gspt2	Q8R050;Q3UL02;Q8BPH0;Q8K2E1;Q8CCV1;Q149F3	1	KTIAIGKVLKLVP	0.0167381	67.563	_TIAIGK(ac)VLK_	6	TIAIGK(1)VLK	2	492.826	-0.020707	0.75804		0.75804	0.98106
IPI00230277;IPI00750828	IPI00230277	33	IPI00230277	33	ERT2;Extracellular signal-regulated kinase 1;Insulin-stimulated MAP2 kinase;MAP kinase isoform p44;Microtubule-associated protein 2 kinase;Mitogen-activated protein kinase 1;Mitogen-activated protein kinase 3;MNK1;p44-ERK1	Erk1;Mapk3;Prkm3	Q63844	1	GEVEVVKGQPFDV	0.0181639	58.457	_GTAGVVPVVPGEVEVVK(ac)GQPFDVGPR_	17	GTAGVVPVVPGEVEVVK(1)GQPFDVGPR	3	877.81	0.62597	0.81017	0.81017
IPI00230108	IPI00230108	173	IPI00230108	173	58 kDa glucose-regulated protein;58 kDa microsomal protein;Disulfide isomerase ER-60;Endoplasmic reticulum resident protein 57;Endoplasmic reticulum resident protein 60;Protein disulfide-isomerase A3	Erp;Erp60;Grp58;Pdia3	P27773	1	GHSEFLKAASNLR	6.53112e-09	106.82	_DLFSDGHSEFLK(ac)AASNLR_	12	DLFSDGHSEFLK(1)AASNLR	3	683.673	1.282	0.88904		0.88904
IPI00230108	IPI00230108	425	IPI00230108	425	58 kDa glucose-regulated protein;58 kDa microsomal protein;Disulfide isomerase ER-60;Endoplasmic reticulum resident protein 57;Endoplasmic reticulum resident protein 60;Protein disulfide-isomerase A3	Erp;Erp60;Grp58;Pdia3	P27773	1	LGEKLSKDPNIVI	0.0384195	44.847	_LSK(ac)DPNIVIAK_	3	LSK(1)DPNIVIAK	2	620.369	0.29194	1.1034	1.1034		0.99218
IPI00109142	IPI00109142	198	IPI00109142	198	Esterase 10;Esterase D;S-formylglutathione hydrolase;Sid 478	Es10;Esd;Sid478	Q9R0P3	1	LGPDESKWKAYDA	0.025823	42.426	_AFSGYLGPDESK(ac)WK_	12	AFSGYLGPDESK(1)WK	2	813.894	1.8361	0.72874	1.4276	0.37199
IPI00109142;IPI00461665;IPI00850487	IPI00109142	4	IPI00109142	4	Esterase 10;Esterase D;S-formylglutathione hydrolase;Sid 478	Es10;Esd;Sid478	Q9R0P3	1	___MALKQISSNR	0.0943251	76.827	_(ac)ALK(ac)QISSNR_	3	ALK(1)QISSNR	2	550.807	0.039918	0.58759	0.62123	0.55577
IPI00116753	IPI00116753	69	IPI00116753	69	Electron transfer flavoprotein subunit alpha, mitochondrial;Electron transferring flavoprotein, alpha polypeptide	Etfa;mCG_129031;RP23-231K10.3-001	Q99LC5;B1B1B4	1	VVQDLCKVAGVAK	0.00179831	62.924	_VVQDLCK(ac)VAGVAK_	7	VVQDLCK(1)VAGVAK	2	714.898	0.98866	0.71295	0.71295		0.66201
IPI00121440;IPI00848492;IPI00757916	IPI00121440	116	IPI00121440	116	Electron transfer flavoprotein subunit beta	Etfb	Q9DCW4	1	KLAEKEKVDLLFL	0.0426194	50.284	_EK(ac)VDLLFLGK_	2	EK(1)VDLLFLGK	2	602.353	0.68507	1.3111	1.3111		0.78255
IPI00121440;IPI00848492;IPI00757916	IPI00121440	248	IPI00121440	248	Electron transfer flavoprotein subunit beta	Etfb	Q9DCW4	1	TEDLVAKLKEVGR	0.0145771	85.288	_VETTEDLVAK(ac)LK_	10	VETTEDLVAK(1)LK	2	694.388	-3.0916	1.2567	1.3344	1.1836	1.2453
IPI00121322;IPI00882287	IPI00121322	131	IPI00121322	131	Electron transfer flavoprotein-ubiquinone oxidoreductase, mitochondrial;Electron-transferring-flavoprotein dehydrogenase;Etfdh protein	Etfdh;Etfdh	Q921G7;Q6PF96	1	ELFPDWKEKGAPL	0.0361286	57.598	_ELFPDWK(ac)EK_	7	ELFPDWK(1)EK	2	617.311	0.36703	2.0016	2.0016
IPI00113386	IPI00113386	66	IPI00113386	66	Ethylmalonic encephalopathy protein 1 homolog;Hepatoma subtracted clone one protein;Protein ETHE1, mitochondrial	Ethe1;Hsco	Q9DCM0	1	RDAQLIKELGLKL	0.00060966	78.653	_DAQLIK(ac)ELGLK_	6	DAQLIK(1)ELGLK	2	635.374	-0.063173	1.0853	1.1842	0.99469	1.2634
IPI00113386	IPI00113386	172	IPI00113386	172	Ethylmalonic encephalopathy protein 1 homolog;Hepatoma subtracted clone one protein;Protein ETHE1, mitochondrial	Ethe1;Hsco	Q9DCM0	1	FQQGCAKTLYHSV	0.00617679	44.005	_TDFQQGCAK(ac)TLYHSVHEK_	9	TDFQQGCAK(1)TLYHSVHEK	4	548.511	-1.159	1.0051		1.0051	1.493
IPI00117744	IPI00117744	245	IPI00117744	245	p54;Protein C-ets-1;E26 avian leukemia oncogene 1, 5' domain;E26 avian leukemia oncogene 1, 5' domain, isoform CRA_a;ETS1 proto-oncogene;Putative uncharacterized protein;Ets1 protein	Ets1;Ets-1;mCG_14020	P27577;Q540Q5;Q8BVW8;Q921D8	1	GRASRGKLGGQDS	3.24098e-06	71.872	_GK(ac)LGGQDSFESVESYDSCDR_	2	GK(1)LGGQDSFESVESYDSCDR	3	759.99	0.052566	1.4405	4.0475	1.3419	1.3539
IPI00117744;IPI00170122	IPI00117744	15	IPI00117744	15	p54;Protein C-ets-1;E26 avian leukemia oncogene 1, 5' domain;E26 avian leukemia oncogene 1, 5' domain, isoform CRA_a;ETS1 proto-oncogene;Putative uncharacterized protein;Ets1 protein;E26 avian leukemia oncogene 1, 5' domain, isoform CRA_b;Ets-1	Ets1;Ets-1;mCG_14020;Ets1;mCG_14020	P27577;Q540Q5;Q8BVW8;Q921D8;Q8K3Q9	0.999973	PTLTIIKTEKVDL	0.000117983	87.932	_AAVDLKPTLTIIK(ac)TEK_	13	AAVDLKPTLTIIK(1)TEK	3	595.024	0.33499	1.463	1.4575	1.6702
IPI00322492;IPI00742310;IPI00875852;IPI00515199	IPI00322492	444	IPI00322492	444	Ewing sarcoma breakpoint region 1;RNA-binding protein EWS;Putative uncharacterized protein;Ewing sarcoma breakpoint region 1;MCG14699, isoform CRA_c;Ewing sarcoma breakpoint region 1	Ewsr1;RP23-338J18.1-009;Ews;Ewsh;Ewsr1;Ewsr1;mCG_14699;RP23-338J18.1-002;Ewsr1;RP23-338J18.1-007	Q5SUS9;Q61545;Q3UI30;Q6NVA3;Q9CRS5;Q9D2P0;Q5SUT0	1	KDFQGSKLKVSLA	0.159526	59.607	_DFQGSK(ac)LK_	6	DFQGSK(1)LK	2	482.759	-0.019616	1.0186	1.0492	0.98883	1.2884
IPI00655041	IPI00655041	454	IPI00655041	454	Exocyst complex component 2;Exocyst complex component Sec5;Putative uncharacterized protein;Exoc2 protein	Exoc2;Sec5;Sec5l1;mCG_4917;RP23-213G18.3-001	Q9D4H1;Q5SUZ6;Q8C984;Q8K2J3	1	RVAFVEKLTKLVL	0.0387369	56.258	_VAFVEK(ac)LTK_	6	VAFVEK(1)LTK	2	538.821	0.28844	0.60023		0.60023
IPI00454030	IPI00454030	38	IPI00454030	38	Exocyst complex component 3;Exocyst complex component Sec6;Putative uncharacterized protein;Sec6 protein	Exoc3;Sec6l1;mCG_20955;Sec6	Q6KAR6;Q8BIT7;Q8K0E2;Q9ET46	1	RPDQLDKVEQYRR	5.61518e-06	94.461	_VAGMLQRPDQLDK(ac)VEQYR_	13	VAGMLQRPDQLDK(1)VEQYR	3	730.044	-0.44531	1.2643	1.3668	1.1694
IPI00119442;IPI00673345	IPI00119442	429	IPI00119442	429	Autoantigen PM/Scl 1;Exosome complex exonuclease RRP45;Exosome component 9;P75 polymyositis-scleroderma overlap syndrome-associated autoantigen;Polymyositis/scleroderma autoantigen 1;Polymyositis/scleroderma autoantigen 75 kDa;Exosc9 protein	Exosc9;Pmscl1	Q9JHI7;B2RY30	0.999161	PSKGQGKRKKKKR	0.0951329	52.255	_APSKGQGK(ac)R_	8	APSK(0.001)GQGK(0.999)R	2	485.775	0.51696	1.166	1.212	1.1217
IPI00120344	IPI00120344	674	IPI00120344	674	Chromatin-specific transcription elongation factor 140 kDa subunit;Facilitates chromatin transcription complex subunit SPT16;FACT 140 kDa subunit;FACT complex subunit SPT16;FACTp140	Fact140;Factp140;Supt16h	Q920B9	1	RPNIAQKRMQGSL	1.51997e-12	121.68	_DLYIRPNIAQK(ac)R_	11	DLYIRPNIAQK(1)R	3	510.291	-0.13848	0.85954	0.85954		0.89309
IPI00116308	IPI00116308	185	IPI00116308	185	Hsc70-interacting protein;Protein FAM10A1;Protein ST13 homolog;Putative uncharacterized protein	Fam10a1;Hip;St13	Q99L47;Q3TGW8;Q3U3N7;Q3U8D2;Q3U9V1	1	DSAQPYKWRGKAH	0.171838	31.827	_AIEINPDSAQPYK(ac)WR_	13	AIEINPDSAQPYK(1)WR	2	915.463	-0.60134	1.409		1.409	0.96942
IPI00116308	IPI00116308	152	IPI00116308	152	Hsc70-interacting protein;Protein FAM10A1;Protein ST13 homolog;Putative uncharacterized protein	Fam10a1;Hip;St13	Q99L47;Q3TGW8;Q3U3N7;Q3U8D2;Q3U9V1	1	LAILYAKRASVFV	0.0564019	59.8	_LAILYAK(ac)R_	7	LAILYAK(1)R	2	495.311	0.059231	0.89864	0.89864		1.1228
IPI00130301	IPI00130301	265	IPI00130301	265	Protein FAM118A	Fam118a	Q91YN1-1;Q91YN1	1	HYMVVLKENEDHF	0.00232646	54.288	_VDLEHYM(ox)VVLK(ac)ENEDHFFK_	11	VDLEHYMVVLK(1)ENEDHFFK	4	613.298	0.50958	1.2769		1.2769
IPI00353563;IPI00857496	IPI00353563	471	IPI00353563	471	Fascin;Singed-like protein	Fan1;Fscn1;Snl	Q61553	1	VGGRYLKGDHAGV	0.147686	39.148	_YLK(ac)GDHAGVLK_	3	YLK(1)GDHAGVLK	3	414.9	-0.23829	1.1031		1.1031
IPI00113223	IPI00113223	1234	IPI00113223	1234	[Acyl-carrier-protein] S-acetyltransferase;[Acyl-carrier-protein] S-malonyltransferase;3-hydroxypalmitoyl-[acyl-carrier-protein] dehydratase;3-oxoacyl-[acyl-carrier-protein] reductase;3-oxoacyl-[acyl-carrier-protein] synthase;Enoyl-[acyl-carrier-protein] reductase;Fatty acid synthase;Oleoyl-[acyl-carrier-protein] hydrolase;Putative uncharacterized protein	Fasn	P19096;O89060;Q3TB22;Q3UHT6	1	ENLSTLKMKVAEV	1.39878e-07	100.11	_ACVDTALENLSTLK(ac)M(ox)K_	14	ACVDTALENLSTLK(1)MK	3	617.978	-0.12902	1.4404	1.4404		0.82582
IPI00113223	IPI00113223	1826	IPI00113223	1826	[Acyl-carrier-protein] S-acetyltransferase;[Acyl-carrier-protein] S-malonyltransferase;3-hydroxypalmitoyl-[acyl-carrier-protein] dehydratase;3-oxoacyl-[acyl-carrier-protein] reductase;3-oxoacyl-[acyl-carrier-protein] synthase;Enoyl-[acyl-carrier-protein] reductase;Fatty acid synthase;Oleoyl-[acyl-carrier-protein] hydrolase;Putative uncharacterized protein	Fasn	P19096;O89060;Q3TB22;Q3UHT6	1	KCTVFPKAQVEDA	0.0133151	49.929	_CTVFPK(ac)AQVEDAFR_	6	CTVFPK(1)AQVEDAFR	2	855.419	4.8006	0.60332	0.60332
IPI00113223	IPI00113223	1986	IPI00113223	1986	[Acyl-carrier-protein] S-acetyltransferase;[Acyl-carrier-protein] S-malonyltransferase;3-hydroxypalmitoyl-[acyl-carrier-protein] dehydratase;3-oxoacyl-[acyl-carrier-protein] reductase;3-oxoacyl-[acyl-carrier-protein] synthase;Enoyl-[acyl-carrier-protein] reductase;Fatty acid synthase;Oleoyl-[acyl-carrier-protein] hydrolase;Putative uncharacterized protein	Fasn	P19096;O89060;Q3TB22;Q3UHT6	1	LFQDVNKPKYNGT	4.53572e-28	142.39	_DAM(ox)LENQTPELFQDVNK(ac)PK_	17	DAMLENQTPELFQDVNK(1)PK	3	759.035	-1.4496	1.3392		1.3392
IPI00113223	IPI00113223	1575	IPI00113223	1575	[Acyl-carrier-protein] S-acetyltransferase;[Acyl-carrier-protein] S-malonyltransferase;3-hydroxypalmitoyl-[acyl-carrier-protein] dehydratase;3-oxoacyl-[acyl-carrier-protein] reductase;3-oxoacyl-[acyl-carrier-protein] synthase;Enoyl-[acyl-carrier-protein] reductase;Fatty acid synthase;Oleoyl-[acyl-carrier-protein] hydrolase;Putative uncharacterized protein	Fasn	P19096;O89060;Q3TB22;Q3UHT6	1	IMLATGKLSPDAI	3.08681e-85	244.17	_DIMLATGK(ac)LSPDAIPGK_	8	DIMLATGK(1)LSPDAIPGK	2	884.979	-1.081	1.4561	1.4659	1.4275	0.75562
IPI00113223	IPI00113223	59	IPI00113223	59	[Acyl-carrier-protein] S-acetyltransferase;[Acyl-carrier-protein] S-malonyltransferase;3-hydroxypalmitoyl-[acyl-carrier-protein] dehydratase;3-oxoacyl-[acyl-carrier-protein] reductase;3-oxoacyl-[acyl-carrier-protein] synthase;Enoyl-[acyl-carrier-protein] reductase;Fatty acid synthase;Oleoyl-[acyl-carrier-protein] hydrolase;Putative uncharacterized protein	Fasn	P19096;O89060;Q3TB22;Q3UHT6	1	KLKDLSKFDASFF	6.14598e-13	115.82	_DLSK(ac)FDASFFGVHPK_	4	DLSK(1)FDASFFGVHPK	3	579.626	0.85214	1.07	1.2215	0.55136
IPI00113223	IPI00113223	70	IPI00113223	70	[Acyl-carrier-protein] S-acetyltransferase;[Acyl-carrier-protein] S-malonyltransferase;3-hydroxypalmitoyl-[acyl-carrier-protein] dehydratase;3-oxoacyl-[acyl-carrier-protein] reductase;3-oxoacyl-[acyl-carrier-protein] synthase;Enoyl-[acyl-carrier-protein] reductase;Fatty acid synthase;Oleoyl-[acyl-carrier-protein] hydrolase;Putative uncharacterized protein	Fasn	P19096;O89060;Q3TB22;Q3UHT6	1	FFGVHPKQAHTMD	3.20002e-52	172.97	_FDASFFGVHPK(ac)QAHTMDPQLR_	11	FDASFFGVHPK(1)QAHTMDPQLR	4	618.554	1.4233	1.4506	1.5781	1.2964	0.79051
IPI00113223	IPI00113223	2419	IPI00113223	2419	[Acyl-carrier-protein] S-acetyltransferase;[Acyl-carrier-protein] S-malonyltransferase;3-hydroxypalmitoyl-[acyl-carrier-protein] dehydratase;3-oxoacyl-[acyl-carrier-protein] reductase;3-oxoacyl-[acyl-carrier-protein] synthase;Enoyl-[acyl-carrier-protein] reductase;Fatty acid synthase;Oleoyl-[acyl-carrier-protein] hydrolase;Putative uncharacterized protein	Fasn	P19096;O89060;Q3TB22;Q3UHT6	1	AVSFYHKLRAADQ	0.000461826	68.809	_ELSFAAVSFYHK(ac)LR_	12	ELSFAAVSFYHK(1)LR	3	570.639	1.734	1.1679	1.1679
IPI00113223	IPI00113223	1745	IPI00113223	1745	[Acyl-carrier-protein] S-acetyltransferase;[Acyl-carrier-protein] S-malonyltransferase;3-hydroxypalmitoyl-[acyl-carrier-protein] dehydratase;3-oxoacyl-[acyl-carrier-protein] reductase;3-oxoacyl-[acyl-carrier-protein] synthase;Enoyl-[acyl-carrier-protein] reductase;Fatty acid synthase;Oleoyl-[acyl-carrier-protein] hydrolase;Putative uncharacterized protein	Fasn	P19096;O89060;Q3TB22;Q3UHT6	1	NSLAEEKLQASVR	0.161603	55.589	_GVDLVLNSLAEEK(ac)LQASVR_	13	GVDLVLNSLAEEK(1)LQASVR	3	695.051	-1.9422	1.1662		1.1662	0.85801
IPI00113223	IPI00113223	1276	IPI00113223	1276	[Acyl-carrier-protein] S-acetyltransferase;[Acyl-carrier-protein] S-malonyltransferase;3-hydroxypalmitoyl-[acyl-carrier-protein] dehydratase;3-oxoacyl-[acyl-carrier-protein] reductase;3-oxoacyl-[acyl-carrier-protein] synthase;Enoyl-[acyl-carrier-protein] reductase;Fatty acid synthase;Oleoyl-[acyl-carrier-protein] hydrolase;Putative uncharacterized protein	Fasn	P19096;O89060;Q3TB22;Q3UHT6	1	RHPQALKDVQTKL	3.03625e-106	203.72	_IPALLNTQPMLQLEYTATDRHPQALK(ac)DVQTK_	26	IPALLNTQPMLQLEYTATDRHPQALK(1)DVQTK	4	894.728	0.18415	1.4969	1.6251	1.2884
IPI00113223	IPI00113223	993	IPI00113223	993	[Acyl-carrier-protein] S-acetyltransferase;[Acyl-carrier-protein] S-malonyltransferase;3-hydroxypalmitoyl-[acyl-carrier-protein] dehydratase;3-oxoacyl-[acyl-carrier-protein] reductase;3-oxoacyl-[acyl-carrier-protein] synthase;Enoyl-[acyl-carrier-protein] reductase;Fatty acid synthase;Oleoyl-[acyl-carrier-protein] hydrolase;Putative uncharacterized protein	Fasn	P19096;O89060;Q3TB22;Q3UHT6	1	TQGEVYKELRLRG	2.69771e-08	110.66	_LTQGEVYK(ac)ELR_	8	LTQGEVYK(1)ELR	2	689.372	0.35116	1.3421	1.9848	1.3372
IPI00113223	IPI00113223	202	IPI00113223	202	[Acyl-carrier-protein] S-acetyltransferase;[Acyl-carrier-protein] S-malonyltransferase;3-hydroxypalmitoyl-[acyl-carrier-protein] dehydratase;3-oxoacyl-[acyl-carrier-protein] reductase;3-oxoacyl-[acyl-carrier-protein] synthase;Enoyl-[acyl-carrier-protein] reductase;Fatty acid synthase;Oleoyl-[acyl-carrier-protein] hydrolase;Putative uncharacterized protein	Fasn	P19096;O89060;Q3TB22;Q3UHT6	1	TSVQFMKLGMLSP	3.74514e-06	68.567	_PNTSVQFM(ox)K(ac)LGM(ox)LSPDGTCR_	9	PNTSVQFMK(1)LGMLSPDGTCR	3	771.694	-0.59429	1.2084	1.7643	1.1623
IPI00113223	IPI00113223	673	IPI00113223	673	[Acyl-carrier-protein] S-acetyltransferase;[Acyl-carrier-protein] S-malonyltransferase;3-hydroxypalmitoyl-[acyl-carrier-protein] dehydratase;3-oxoacyl-[acyl-carrier-protein] reductase;3-oxoacyl-[acyl-carrier-protein] synthase;Enoyl-[acyl-carrier-protein] reductase;Fatty acid synthase;Oleoyl-[acyl-carrier-protein] hydrolase;Putative uncharacterized protein	Fasn	P19096;O89060;Q3TB22;Q3UHT6	1	QEGVFAKEVRTGG	7.44062e-09	166.34	_QEGVFAK(ac)EVR_	7	QEGVFAK(1)EVR	2	602.82	0.42805	1.4037	1.4598	1.3497	0.93065
IPI00113223	IPI00113223	2375	IPI00113223	2375	[Acyl-carrier-protein] S-acetyltransferase;[Acyl-carrier-protein] S-malonyltransferase;3-hydroxypalmitoyl-[acyl-carrier-protein] dehydratase;3-oxoacyl-[acyl-carrier-protein] reductase;3-oxoacyl-[acyl-carrier-protein] synthase;Enoyl-[acyl-carrier-protein] reductase;Fatty acid synthase;Oleoyl-[acyl-carrier-protein] hydrolase;Putative uncharacterized protein	Fasn	P19096;O89060;Q3TB22;Q3UHT6	1	LDVEHSKVLEALL	6.56139e-28	144.05	_QFLDVEHSK(ac)VLEALLPLK_	9	QFLDVEHSK(1)VLEALLPLK	3	707.737	-0.4963	1.31	1.5501	1.1072
IPI00113223	IPI00113223	786	IPI00113223	786	[Acyl-carrier-protein] S-acetyltransferase;[Acyl-carrier-protein] S-malonyltransferase;3-hydroxypalmitoyl-[acyl-carrier-protein] dehydratase;3-oxoacyl-[acyl-carrier-protein] reductase;3-oxoacyl-[acyl-carrier-protein] synthase;Enoyl-[acyl-carrier-protein] reductase;Fatty acid synthase;Oleoyl-[acyl-carrier-protein] hydrolase;Putative uncharacterized protein	Fasn	P19096;O89060;Q3TB22;Q3UHT6	1	TIIPLMKRDHKDN	6.31999e-05	90.05	_SSCTIIPLMK(ac)R_	10	SSCTIIPLMK(1)R	3	449.909	-0.62184	1.3228	1.4405	1.3044	0.7593
IPI00113223	IPI00113223	967	IPI00113223	967	[Acyl-carrier-protein] S-acetyltransferase;[Acyl-carrier-protein] S-malonyltransferase;3-hydroxypalmitoyl-[acyl-carrier-protein] dehydratase;3-oxoacyl-[acyl-carrier-protein] reductase;3-oxoacyl-[acyl-carrier-protein] synthase;Enoyl-[acyl-carrier-protein] reductase;Fatty acid synthase;Oleoyl-[acyl-carrier-protein] hydrolase;Putative uncharacterized protein	Fasn	P19096;O89060;Q3TB22;Q3UHT6	1	WEDPNSKLFDHPE	9.20237e-14	72.033	_VYLWEDPNSK(ac)LFDHPEVPTPPESASVSR_	10	VYLWEDPNSK(1)LFDHPEVPTPPESASVSR	3	1080.19	1.1082	1.211		1.211
IPI00849113;IPI00399483	IPI00849113	125	IPI00849113	125	40S ribosomal protein S30	Fau	P62862	1	VVPTFGKKKGPNT	1.87264e-06	103.22	_FVNVVPTFGK(ac)K_	10	FVNVVPTFGK(1)K	3	426.58	0.26052	1.4549	2.8569	1.354	1.1014
IPI00119581;IPI00848611	IPI00119581	211	IPI00119581	211	Nucleolar protein 1;rRNA 2'-O-methyltransferase fibrillarin;Putative uncharacterized protein	Fbl	P35550;Q3UJS2	1	DLINLAKKRTNII	0.0282589	73.26	_DLINLAK(ac)K_	7	DLINLAK(1)K	2	478.792	1.8262	0.63778	0.63778		0.70353
IPI00119581;IPI00848611	IPI00119581	127	IPI00119581	127	Nucleolar protein 1;rRNA 2'-O-methyltransferase fibrillarin;Putative uncharacterized protein	Fbl	P35550;Q3UJS2	1	ESVYGEKRVSISE	0.0344736	41.401	_NLVPGESVYGEK(ac)R_	12	NLVPGESVYGEK(1)R	3	497.26	0.60991	0.64147	0.64147
IPI00336642;IPI00752372;IPI00620767;IPI00756547	IPI00336642	298	IPI00336642	298	F-box and WD-40 domain-containing protein 2;F-box/WD repeat-containing protein 2;Protein MD6;Putative uncharacterized protein;F-box and WD-40 domain protein 2;F-box protein FWD2;F-box and WD-40 domain protein 2;F-box and WD-40 domain protein 2;Putative uncharacterized protein;F-box and WD-40 domain protein 2	Fbxw2;Fwd2;RP23-446N16.3-001;Fbxw2;RP23-446N16.3-005;Fbxw2;RP23-446N16.3-004;Fbxw2;RP23-446N16.3-002	Q60584;Q8CCH8;Q9QUH1;A2AUG1;Q8BS25;A2AUF9	1	ILLSADKYEIKIW	5.99437e-30	140.81	_SLLHSPGDYILLSADK(ac)YEIK_	16	SLLHSPGDYILLSADK(1)YEIK	4	576.808	2.0425	1.0803	1.6688	0.87781	0.61789
IPI00120457	IPI00120457	57	IPI00120457	57	Cholesterol-regulated 39 kDa protein;Dimethylallyltranstransferase;Farnesyl diphosphate synthase;Farnesyl pyrophosphate synthase;Geranyltranstransferase;Putative uncharacterized protein;Fdps protein;MCG17543, isoform CRA_b;Farnesyl diphosphate synthetase	Fdps;mCG_17543	Q920E5;Q3TMB3;Q3US29;Q4FJN9;Q5M8R9	1	YNALGGKYNRGLT	1.69295e-33	228.61	_EVLEYNALGGK(ac)YNR_	11	EVLEYNALGGK(1)YNR	2	834.423	0.10262	0.85663	1.0139	0.69224	1.1607
IPI00120457	IPI00120457	14	IPI00120457	14	Cholesterol-regulated 39 kDa protein;Dimethylallyltranstransferase;Farnesyl diphosphate synthase;Farnesyl pyrophosphate synthase;Geranyltranstransferase;Putative uncharacterized protein;Fdps protein;MCG17543, isoform CRA_b;Farnesyl diphosphate synthetase	Fdps;mCG_17543	Q920E5;Q3TMB3;Q3US29;Q4FJN9;Q5M8R9	1	DAYNQEKQNFIQH	1.03681e-51	171.98	_LDAYNQEK(ac)QNFIQHFSQIVK_	8	LDAYNQEK(1)QNFIQHFSQIVK	3	831.424	-1.8185	0.15539		0.15539	1.0843
IPI00120457	IPI00120457	31	IPI00120457	31	Cholesterol-regulated 39 kDa protein;Dimethylallyltranstransferase;Farnesyl diphosphate synthase;Farnesyl pyrophosphate synthase;Geranyltranstransferase;Putative uncharacterized protein;Fdps protein;MCG17543, isoform CRA_b;Farnesyl diphosphate synthetase	Fdps;mCG_17543	Q920E5;Q3TMB3;Q3US29;Q4FJN9;Q5M8R9	1	VKVLTEKELGHPE	0.00402631	55.011	_VLTEK(ac)ELGHPEIGDAIAR_	5	VLTEK(1)ELGHPEIGDAIAR	3	664.025	1.9064	0.27279		0.27279
IPI00129928;IPI00759940	IPI00129928	112	IPI00129928	112	EF-3;Fumarate hydratase, mitochondrial;EF-3;Fumarate hydratase, mitochondrial;Fumarate hydratase 1;Putative uncharacterized protein	Fh;Fh1;Fh;Fh1;mCG_4564	P97807-1;P97807;P97807-2;Q3UIA9	1	EYGLDPKIASAIM	0.000121062	52.498	_RAAAEVNQEYGLDPK(ac)IASAIM(ox)K_	15	RAAAEVNQEYGLDPK(1)IASAIMK	3	811.753	0.34888	0.9878	1.097	0.9878	0.96805
IPI00129928;IPI00759940	IPI00129928	289	IPI00129928	289	EF-3;Fumarate hydratase, mitochondrial;EF-3;Fumarate hydratase, mitochondrial;Fumarate hydratase 1;Putative uncharacterized protein	Fh;Fh1;Fh;Fh1;mCG_4564	P97807-1;P97807;P97807-2;Q3UIA9	1	RIGFAEKVAAKVA	0.0153643	59.067	_IGFAEK(ac)VAAK_	6	IGFAEK(1)VAAK	2	538.311	0.75759	1.1518	1.3356	0.99324	0.9355
IPI00129928;IPI00759940	IPI00129928	464	IPI00129928	464	EF-3;Fumarate hydratase, mitochondrial;EF-3;Fumarate hydratase, mitochondrial;Fumarate hydratase 1;Putative uncharacterized protein	Fh;Fh1;Fh;Fh1;mCG_4564	P97807-1;P97807;P97807-2;Q3UIA9	1	PHIGYDKAAKIAK	4.5531e-16	108.92	_LM(ox)NESLM(ox)LVTALNPHIGYDK(ac)AAK_	20	LMNESLMLVTALNPHIGYDK(1)AAK	4	651.586	-0.34156	1.25	1.3809	1.1316
IPI00129928;IPI00759940	IPI00129928	63	IPI00129928	63	EF-3;Fumarate hydratase, mitochondrial;EF-3;Fumarate hydratase, mitochondrial;Fumarate hydratase 1;Putative uncharacterized protein	Fh;Fh1;Fh;Fh1;mCG_4564	P97807-1;P97807;P97807-2;Q3UIA9	1	LKVPTDKYYGAQT	3.93969e-16	122.39	_VPTDK(ac)YYGAQTVR_	5	VPTDK(1)YYGAQTVR	3	513.932	0.055916	0.96603	1.1399	0.9312	4.1746
IPI00776276;IPI00775790;IPI00776352;IPI00309997;IPI00775869;IPI00406672	IPI00776276	118	IPI00776276	118	Four and a half LIM domains 1;Four and a half LIM domains 1, isoform CRA_c;Four and a half LIM domains 1;Four and a half LIM domains 1;Four and a half LIM domains 1, isoform CRA_b;Four and a half LIM domains protein 1;KyoT;RBP-associated molecule 14-1;Skeletal muscle LIM-protein 1;Four and a half LIM domains 1;Four and a half LIM domains 1, isoform CRA_a;Four and a half LIM domains 1;Four and a h…	Fhl1;mCG_9696;RP23-71G11.1-002;Fhl1;RP23-71G11.1-006;Fhl1;mCG_9696;RP23-71G11.1-004;Fhl1;mCG_9696;RP23-71G11.1-001;Fhl1;RP23-71G11.1-008;Fhl1;RP23-71G11.1-005	A2AEY2;A2AEX6;A2AEX8;P97447-1;P97447;A2AEY3;A2AEY1;P97447-2;A2AEX7	1	DQNVEYKGTVWHK	5.982e-09	107.07	_AIVAGDQNVEYK(ac)GTVWHK_	12	AIVAGDQNVEYK(1)GTVWHK	3	686.353	-0.32553	0.35612	0.48188	0.26318	0.64853
IPI00266899;IPI00653179	IPI00266899	53	IPI00266899	53	12 kDa FK506-binding protein;FK506-binding protein 1A;Immunophilin FKBP12;Peptidyl-prolyl cis-trans isomerase FKBP1A;Rotamase;FK506 binding protein 1a;MCG13187, isoform CRA_a;Putative uncharacterized protein;FK506 binding protein 1a;Putative uncharacterized protein	Fkbp1;Fkbp1a;mCG_13187;RP23-419G21.5-001;Fkbp1a;RP23-419G21.5-002	P26883;A2AT05;Q3UBA0;Q3ULN5;A2AT06;Q3UKJ3	1	FKFTLGKQEVIRG	2.78902e-05	140.75	_FTLGK(ac)QEVIR_	5	FTLGK(1)QEVIR	3	411.571	0.19307	0.51181	0.52955	0.51181
IPI00230139	IPI00230139	354	IPI00230139	354	52 kDa FK506-binding protein;59 kDa immunophilin;FK506-binding protein 4;FKBP59;HSP-binding immunophilin;Immunophilin FKBP52;Peptidyl-prolyl cis-trans isomerase FKBP4;Peptidyl-prolyl cis-trans isomerase FKBP4, N-terminally processed;Rotamase;Putative uncharacterized protein	Fkbp4;Fkpb52	P30416;Q8CBS1	1	LDSNNEKGLFRRG	9.36787e-05	79.633	_ALELDSNNEK(ac)GLFR_	10	ALELDSNNEK(1)GLFR	2	824.42	-0.68121	0.70418	0.70418		0.92091
IPI00467104	IPI00467104	21	IPI00467104	21	Protein flightless-1 homolog;Putative uncharacterized protein	Fli1;Flii;Fliih	Q9JJ28;Q3TUY1	1	LSGNDFKGGYFPE	5.9997e-20	124.92	_GVDLSGNDFK(ac)GGYFPENVK_	10	GVDLSGNDFK(1)GGYFPENVK	3	695.669	0.16918	0.70901	0.75332	0.60565
IPI00817004;IPI00553777;IPI00947561	IPI00817004	113	IPI00817004	113	HDP-1;Helix-destabilizing protein;Heterogeneous nuclear ribonucleoprotein A1;hnRNP core protein A1;Single-strand-binding protein;Topoisomerase-inhibitor suppressed;Putative uncharacterized protein;HDP-1;Helix-destabilizing protein;Heterogeneous nuclear ribonucleoprotein A1;hnRNP core protein A1;Single-strand-binding protein;Topoisomerase-inhibitor suppressed;HnRNP A1;Putative uncharacterized prot…	Fli-2;Hnrnpa1;Hnrpa1;Tis;Fli-2;Hnrnpa1;Hnrpa1;Tis	P49312-1;P49312;Q3TFB1;Q3TIK8;Q3U7F3;P49312-2;P70370;Q3UK83;Q5EBP8	1	IFVGGIKEDTEEH	8.09788e-25	115.46	_IFVGGIK(ac)EDTEEHHLRDYFEQYGK_	7	IFVGGIK(1)EDTEEHHLRDYFEQYGK	4	738.86	0.70703	0.96888	1.4182	0.65553	0.84711
IPI00817004;IPI00553777;IPI00947561	IPI00817004	52	IPI00817004	52	HDP-1;Helix-destabilizing protein;Heterogeneous nuclear ribonucleoprotein A1;hnRNP core protein A1;Single-strand-binding protein;Topoisomerase-inhibitor suppressed;Putative uncharacterized protein;HDP-1;Helix-destabilizing protein;Heterogeneous nuclear ribonucleoprotein A1;hnRNP core protein A1;Single-strand-binding protein;Topoisomerase-inhibitor suppressed;HnRNP A1;Putative uncharacterized prot…	Fli-2;Hnrnpa1;Hnrpa1;Tis;Fli-2;Hnrnpa1;Hnrpa1;Tis	P49312-1;P49312;Q3TFB1;Q3TIK8;Q3U7F3;P49312-2;P70370;Q3UK83;Q5EBP8	1	MRDPNTKRSRGFG	1.07717e-10	80.752	_SHFEQWGTLTDCVVMRDPNTK(ac)R_	21	SHFEQWGTLTDCVVMRDPNTK(1)R	4	680.573	0.83521	1.1228	1.0262	1.2286	1.3561
IPI00817004;IPI00553777	IPI00817004	298	IPI00817004	298	HDP-1;Helix-destabilizing protein;Heterogeneous nuclear ribonucleoprotein A1;hnRNP core protein A1;Single-strand-binding protein;Topoisomerase-inhibitor suppressed;Putative uncharacterized protein;HDP-1;Helix-destabilizing protein;Heterogeneous nuclear ribonucleoprotein A1;hnRNP core protein A1;Single-strand-binding protein;Topoisomerase-inhibitor suppressed;HnRNP A1;Putative uncharacterized prot…	Fli-2;Hnrnpa1;Hnrpa1;Tis;Fli-2;Hnrnpa1;Hnrpa1;Tis	P49312-1;P49312;Q3TFB1;Q3TIK8;Q3U7F3;P49312-2;P70370;Q3UK83;Q5EBP8	1	GGQYFAKPRNQGG	3.41143e-37	157.09	_SSGPYGGGGQYFAK(ac)PR_	14	SSGPYGGGGQYFAK(1)PR	3	557.602	-0.33551	0.8691	1.0994	0.82909	0.93395
IPI00131138;IPI00886056;IPI00387373;IPI00921658;IPI00875567	IPI00131138;IPI00921658	42;42	IPI00921658	42	Actin-binding protein 280;Alpha-filamin;Endothelial actin-binding protein;Filamin-1;Filamin-A;Non-muscle filamin;Actin-binding protein 280;Alpha-filamin;Endothelial actin-binding protein;Filamin-1;Filamin-A;Non-muscle filamin;Filamin, alpha;MCG21234, isoform CRA_b;Filamin, alpha;MFLJ00343 protein	Fln;Fln1;Flna;Fln;Fln1;Flna;Flna;RP23-436K3.1-003;mCG_21234;Flna;RP23-436K3.1-002;mFLJ00343	Q8BTM8-1;Q8BTM8;Q8BTM8-2;B7FAV0;B9EKP5;B7FAU9;Q6KAM8	1	AEDAPWKKIQQNT	8.58561e-06	110.14	_DLAEDAPWK(ac)K_	9	DLAEDAPWK(1)K	3	405.54	-0.81052	0.8008	0.80255	0.6124
IPI00131138;IPI00664643;IPI00921658;IPI00875567	IPI00131138;IPI00664643;IPI00921658	700;673;700	IPI00921658	700	Actin-binding protein 280;Alpha-filamin;Endothelial actin-binding protein;Filamin-1;Filamin-A;Non-muscle filamin;Filamin, alpha;Putative uncharacterized protein;Flna protein;Filamin;Filamin, alpha;MCG21234, isoform CRA_b;Filamin, alpha;MFLJ00343 protein	Fln;Fln1;Flna;Flna;RP23-436K3.1-013;Flna;RP23-436K3.1-003;mCG_21234;Flna;RP23-436K3.1-002;mFLJ00343	Q8BTM8-1;Q8BTM8;B7FAV1;Q3U7N9;Q4FZG4;Q9JJ37;B7FAV0;B9EKP5;B7FAU9;Q6KAM8	0.999994	EFTVDAKHAGKAP	6.19745e-05	89.911	_TGVAVNKPAEFTVDAK(ac)HAGK_	16	TGVAVNKPAEFTVDAK(1)HAGK	3	694.704	-0.0036416	0.6917	0.86886	0.54826	1.1464
IPI00131138;IPI00828712;IPI00664643;IPI00921658;IPI00875567	IPI00131138;IPI00664643;IPI00921658	1491;1464;1491	IPI00921658	1491	Actin-binding protein 280;Alpha-filamin;Endothelial actin-binding protein;Filamin-1;Filamin-A;Non-muscle filamin;Filamin, alpha;Putative uncharacterized protein;Flna protein;Filamin;Filamin, alpha;MCG21234, isoform CRA_b;Filamin, alpha;MFLJ00343 protein	Fln;Fln1;Flna;Flna;RP23-436K3.1-013;Flna;RP23-436K3.1-003;mCG_21234;Flna;RP23-436K3.1-002;mFLJ00343	Q8BTM8-1;Q8BTM8;B7FAV1;Q3U7N9;Q4FZG4;Q9JJ37;B7FAV0;B9EKP5;B7FAU9;Q6KAM8	1	VKVQGPKGLVEPV	3.03424e-07	83.362	_VQGPK(ac)GLVEPVDVVDNADGTQTVNYVPSR_	5	VQGPK(1)GLVEPVDVVDNADGTQTVNYVPSR	3	1032.53	-0.064466	0.48173	0.63392	0.36608
IPI00131138;IPI00664643;IPI00921658;IPI00875567	IPI00131138;IPI00664643;IPI00921658	1162;1135;1162	IPI00921658	1162	Actin-binding protein 280;Alpha-filamin;Endothelial actin-binding protein;Filamin-1;Filamin-A;Non-muscle filamin;Filamin, alpha;Putative uncharacterized protein;Flna protein;Filamin;Filamin, alpha;MCG21234, isoform CRA_b;Filamin, alpha;MFLJ00343 protein	Fln;Fln1;Flna;Flna;RP23-436K3.1-013;Flna;RP23-436K3.1-003;mCG_21234;Flna;RP23-436K3.1-002;mFLJ00343	Q8BTM8-1;Q8BTM8;B7FAV1;Q3U7N9;Q4FZG4;Q9JJ37;B7FAV0;B9EKP5;B7FAU9;Q6KAM8	1	PCFDASKVKCSGP	0.00537291	54.7	_AHVAPCFDASK(ac)VK_	11	AHVAPCFDASK(1)VK	3	491.25	0.04373	0.29048		0.29048	1.4114
IPI00131138;IPI00828712;IPI00664643;IPI00921658;IPI00875567	IPI00131138;IPI00664643;IPI00921658	1477;1450;1477	IPI00921658	1477	Actin-binding protein 280;Alpha-filamin;Endothelial actin-binding protein;Filamin-1;Filamin-A;Non-muscle filamin;Filamin, alpha;Putative uncharacterized protein;Flna protein;Filamin;Filamin, alpha;MCG21234, isoform CRA_b;Filamin, alpha;MFLJ00343 protein	Fln;Fln1;Flna;Flna;RP23-436K3.1-013;Flna;RP23-436K3.1-003;mCG_21234;Flna;RP23-436K3.1-002;mFLJ00343	Q8BTM8-1;Q8BTM8;B7FAV1;Q3U7N9;Q4FZG4;Q9JJ37;B7FAV0;B9EKP5;B7FAU9;Q6KAM8	1	FQVDTSKAGVAPL	3.79024e-16	125.79	_ANLPQSFQVDTSK(ac)AGVAPLQVK_	13	ANLPQSFQVDTSK(1)AGVAPLQVK	3	780.757	-0.012321	0.63242	0.63242		1.0467
IPI00131138;IPI00886056;IPI00664643;IPI00921658;IPI00875567	IPI00131138;IPI00664643;IPI00921658	299;272;299	IPI00921658	299	Actin-binding protein 280;Alpha-filamin;Endothelial actin-binding protein;Filamin-1;Filamin-A;Non-muscle filamin;Filamin, alpha;Putative uncharacterized protein;Flna protein;Filamin;Filamin, alpha;MCG21234, isoform CRA_b;Filamin, alpha;MFLJ00343 protein	Fln;Fln1;Flna;Flna;RP23-436K3.1-013;Flna;RP23-436K3.1-003;mCG_21234;Flna;RP23-436K3.1-002;mFLJ00343	Q8BTM8-1;Q8BTM8;B7FAV1;Q3U7N9;Q4FZG4;Q9JJ37;B7FAV0;B9EKP5;B7FAU9;Q6KAM8	1	PTGNMVKKRAEFT	0.0244043	50.562	_AYGPGIEPTGNM(ox)VK(ac)K_	14	AYGPGIEPTGNMVK(1)K	3	540.608	-0.14287	0.6095	0.6095		1.0199
IPI00131138;IPI00664643;IPI00921658;IPI00875567	IPI00131138;IPI00664643;IPI00921658	936;909;936	IPI00921658	936	Actin-binding protein 280;Alpha-filamin;Endothelial actin-binding protein;Filamin-1;Filamin-A;Non-muscle filamin;Filamin, alpha;Putative uncharacterized protein;Flna protein;Filamin;Filamin, alpha;MCG21234, isoform CRA_b;Filamin, alpha;MFLJ00343 protein	Fln;Fln1;Flna;Flna;RP23-436K3.1-013;Flna;RP23-436K3.1-003;mCG_21234;Flna;RP23-436K3.1-002;mFLJ00343	Q8BTM8-1;Q8BTM8;B7FAV1;Q3U7N9;Q4FZG4;Q9JJ37;B7FAV0;B9EKP5;B7FAU9;Q6KAM8	1	DNTYTVKYIPVQQ	1.06873e-12	57.811	_DVDIIDHHDNTYTVK(ac)YIPVQQGPVGVNVTYGGDHIPK_	15	DVDIIDHHDNTYTVK(1)YIPVQQGPVGVNVTYGGDHIPK	5	830.017	1.1917	0.44723	0.55498	0.3604	0.90362
IPI00131138;IPI00664643;IPI00921658;IPI00875567	IPI00131138;IPI00664643;IPI00921658	958;931;958	IPI00921658	958	Actin-binding protein 280;Alpha-filamin;Endothelial actin-binding protein;Filamin-1;Filamin-A;Non-muscle filamin;Filamin, alpha;Putative uncharacterized protein;Flna protein;Filamin;Filamin, alpha;MCG21234, isoform CRA_b;Filamin, alpha;MFLJ00343 protein	Fln;Fln1;Flna;Flna;RP23-436K3.1-013;Flna;RP23-436K3.1-003;mCG_21234;Flna;RP23-436K3.1-002;mFLJ00343	Q8BTM8-1;Q8BTM8;B7FAV1;Q3U7N9;Q4FZG4;Q9JJ37;B7FAV0;B9EKP5;B7FAU9;Q6KAM8	1	GGDHIPKSPFSVG	5.75749e-13	63.008	_YIPVQQGPVGVNVTYGGDHIPK(ac)SPFSVGVSPSLDLSK_	22	YIPVQQGPVGVNVTYGGDHIPK(1)SPFSVGVSPSLDLSK	4	971.008	0.37677	0.52779	0.45699	0.60956	0.79663
IPI00131138;IPI00886056;IPI00664643;IPI00921658;IPI00875567	IPI00131138;IPI00664643;IPI00921658	504;477;504	IPI00921658	504	Actin-binding protein 280;Alpha-filamin;Endothelial actin-binding protein;Filamin-1;Filamin-A;Non-muscle filamin;Filamin, alpha;Putative uncharacterized protein;Flna protein;Filamin;Filamin, alpha;MCG21234, isoform CRA_b;Filamin, alpha;MFLJ00343 protein	Fln;Fln1;Flna;Flna;RP23-436K3.1-013;Flna;RP23-436K3.1-003;mCG_21234;Flna;RP23-436K3.1-002;mFLJ00343	Q8BTM8-1;Q8BTM8;B7FAV1;Q3U7N9;Q4FZG4;Q9JJ37;B7FAV0;B9EKP5;B7FAU9;Q6KAM8	1	KETADFKVYTKGA	0.0112761	63.283	_ETADFK(ac)VYTK_	6	ETADFK(1)VYTK	2	622.314	3.807	0.63714	0.63714		0.86513
IPI00131138;IPI00664643;IPI00921658;IPI00875567	IPI00131138;IPI00664643;IPI00921658	2133;2066;2133	IPI00921658	2133	Actin-binding protein 280;Alpha-filamin;Endothelial actin-binding protein;Filamin-1;Filamin-A;Non-muscle filamin;Filamin, alpha;Putative uncharacterized protein;Flna protein;Filamin;Filamin, alpha;MCG21234, isoform CRA_b;Filamin, alpha;MFLJ00343 protein	Fln;Fln1;Flna;Flna;RP23-436K3.1-013;Flna;RP23-436K3.1-003;mCG_21234;Flna;RP23-436K3.1-002;mFLJ00343	Q8BTM8-1;Q8BTM8;B7FAV1;Q3U7N9;Q4FZG4;Q9JJ37;B7FAV0;B9EKP5;B7FAU9;Q6KAM8	1	GSPFSVKVTGEGR	2.85695e-06	73.21	_FADQHVPGSPFSVK(ac)VTGEGR_	14	FADQHVPGSPFSVK(1)VTGEGR	3	719.696	0.13806	0.61114	0.77454	0.48222	0.84124
IPI00131138;IPI00664643;IPI00921658;IPI00875567	IPI00131138;IPI00664643;IPI00921658	906;879;906	IPI00921658	906	Actin-binding protein 280;Alpha-filamin;Endothelial actin-binding protein;Filamin-1;Filamin-A;Non-muscle filamin;Filamin, alpha;Putative uncharacterized protein;Flna protein;Filamin;Filamin, alpha;MCG21234, isoform CRA_b;Filamin, alpha;MFLJ00343 protein	Fln;Fln1;Flna;Flna;RP23-436K3.1-013;Flna;RP23-436K3.1-003;mCG_21234;Flna;RP23-436K3.1-002;mFLJ00343	Q8BTM8-1;Q8BTM8;B7FAV1;Q3U7N9;Q4FZG4;Q9JJ37;B7FAV0;B9EKP5;B7FAU9;Q6KAM8	1	KTAGKGKLDVQFS	6.67301e-15	130.44	_GK(ac)LDVQFSGLAK_	2	GK(1)LDVQFSGLAK	2	652.864	-1.2074	0.6076	0.68823	0.53641
IPI00131138;IPI00664643;IPI00921658;IPI00875567	IPI00131138;IPI00664643;IPI00921658	2569;2502;2569	IPI00921658	2569	Actin-binding protein 280;Alpha-filamin;Endothelial actin-binding protein;Filamin-1;Filamin-A;Non-muscle filamin;Filamin, alpha;Putative uncharacterized protein;Flna protein;Filamin;Filamin, alpha;MCG21234, isoform CRA_b;Filamin, alpha;MFLJ00343 protein	Fln;Fln1;Flna;Flna;RP23-436K3.1-013;Flna;RP23-436K3.1-003;mCG_21234;Flna;RP23-436K3.1-002;mFLJ00343	Q8BTM8-1;Q8BTM8;B7FAV1;Q3U7N9;Q4FZG4;Q9JJ37;B7FAV0;B9EKP5;B7FAU9;Q6KAM8	1	KGLGLSKAYVGQK	5.21569e-15	127.92	_GLGLSK(ac)AYVGQK_	6	GLGLSK(1)AYVGQK	2	631.859	1.9183	0.42645	0.35377	0.42645	1.7961
IPI00131138;IPI00664643;IPI00921658;IPI00875567	IPI00131138;IPI00664643;IPI00921658	1019;992;1019	IPI00921658	1019	Actin-binding protein 280;Alpha-filamin;Endothelial actin-binding protein;Filamin-1;Filamin-A;Non-muscle filamin;Filamin, alpha;Putative uncharacterized protein;Flna protein;Filamin;Filamin, alpha;MCG21234, isoform CRA_b;Filamin, alpha;MFLJ00343 protein	Fln;Fln1;Flna;Flna;RP23-436K3.1-013;Flna;RP23-436K3.1-003;mCG_21234;Flna;RP23-436K3.1-002;mFLJ00343	Q8BTM8-1;Q8BTM8;B7FAV1;Q3U7N9;Q4FZG4;Q9JJ37;B7FAV0;B9EKP5;B7FAU9;Q6KAM8	1	GAAVPCKVEPGLG	5.14307e-13	77.045	_IVSPSGAAVPCK(ac)VEPGLGADNSVVR_	12	IVSPSGAAVPCK(1)VEPGLGADNSVVR	3	841.107	0.27461	0.51349	0.58694	0.44923	0.91588
IPI00131138;IPI00664643;IPI00828770;IPI00921658;IPI00875567	IPI00131138;IPI00664643;IPI00921658	2289;2222;2289	IPI00921658	2289	Actin-binding protein 280;Alpha-filamin;Endothelial actin-binding protein;Filamin-1;Filamin-A;Non-muscle filamin;Filamin, alpha;Putative uncharacterized protein;Flna protein;Filamin;Filamin, alpha;MCG21234, isoform CRA_b;Filamin, alpha;MFLJ00343 protein	Fln;Fln1;Flna;Flna;RP23-436K3.1-013;Flna;RP23-436K3.1-003;mCG_21234;Flna;RP23-436K3.1-002;mFLJ00343	Q8BTM8-1;Q8BTM8;B7FAV1;Q3U7N9;Q4FZG4;Q9JJ37;B7FAV0;B9EKP5;B7FAU9;Q6KAM8	1	ISFEDRKDGSCGV	9.026e-16	108.92	_K(ac)DGSCGVAYVVQEPGDYEVSVK_	1	K(1)DGSCGVAYVVQEPGDYEVSVK	3	810.049	0.19146	0.34223	0.54604	0.2145
IPI00131138;IPI00664643;IPI00921658;IPI00875567	IPI00131138;IPI00664643;IPI00921658	2621;2554;2621	IPI00921658	2621	Actin-binding protein 280;Alpha-filamin;Endothelial actin-binding protein;Filamin-1;Filamin-A;Non-muscle filamin;Filamin, alpha;Putative uncharacterized protein;Flna protein;Filamin;Filamin, alpha;MCG21234, isoform CRA_b;Filamin, alpha;MFLJ00343 protein	Fln;Fln1;Flna;Flna;RP23-436K3.1-013;Flna;RP23-436K3.1-003;mCG_21234;Flna;RP23-436K3.1-002;mFLJ00343	Q8BTM8-1;Q8BTM8;B7FAV1;Q3U7N9;Q4FZG4;Q9JJ37;B7FAV0;B9EKP5;B7FAU9;Q6KAM8	1	SVSYLLKDKGEYT	2.41146e-09	129.7	_LYSVSYLLK(ac)DK_	9	LYSVSYLLK(1)DK	2	685.882	-0.32552	0.53452	0.5528	0.51684
IPI00131138;IPI00664643;IPI00921658;IPI00875567	IPI00131138;IPI00664643;IPI00921658	569;542;569	IPI00921658	569	Actin-binding protein 280;Alpha-filamin;Endothelial actin-binding protein;Filamin-1;Filamin-A;Non-muscle filamin;Filamin, alpha;Putative uncharacterized protein;Flna protein;Filamin;Filamin, alpha;MCG21234, isoform CRA_b;Filamin, alpha;MFLJ00343 protein	Fln;Fln1;Flna;Flna;RP23-436K3.1-013;Flna;RP23-436K3.1-003;mCG_21234;Flna;RP23-436K3.1-002;mFLJ00343	Q8BTM8-1;Q8BTM8;B7FAV1;Q3U7N9;Q4FZG4;Q9JJ37;B7FAV0;B9EKP5;B7FAU9;Q6KAM8	1	RSPFEVKVGTECG	0.011063	57.136	_SPFEVK(ac)VGTECGNQK_	6	SPFEVK(1)VGTECGNQK	3	574.61	-0.22161	0.56999	0.62775	0.51711	1.0002
IPI00131138;IPI00664643;IPI00921658;IPI00875567	IPI00131138;IPI00664643;IPI00921658	891;864;891	IPI00921658	891	Actin-binding protein 280;Alpha-filamin;Endothelial actin-binding protein;Filamin-1;Filamin-A;Non-muscle filamin;Filamin, alpha;Putative uncharacterized protein;Flna protein;Filamin;Filamin, alpha;MCG21234, isoform CRA_b;Filamin, alpha;MFLJ00343 protein	Fln;Fln1;Flna;Flna;RP23-436K3.1-013;Flna;RP23-436K3.1-003;mCG_21234;Flna;RP23-436K3.1-002;mFLJ00343	Q8BTM8-1;Q8BTM8;B7FAV1;Q3U7N9;Q4FZG4;Q9JJ37;B7FAV0;B9EKP5;B7FAU9;Q6KAM8	1	TGVELGKPTHFTV	8.5126e-08	100.11	_TGVELGK(ac)PTHFTVNAK_	7	TGVELGK(1)PTHFTVNAK	3	580.981	-2.1372	0.60878	0.60878
IPI00131138;IPI00664643;IPI00921658;IPI00875567	IPI00131138;IPI00664643;IPI00921658	2607;2540;2607	IPI00921658	2607	Actin-binding protein 280;Alpha-filamin;Endothelial actin-binding protein;Filamin-1;Filamin-A;Non-muscle filamin;Filamin, alpha;Putative uncharacterized protein;Flna protein;Filamin;Filamin, alpha;MCG21234, isoform CRA_b;Filamin, alpha;MFLJ00343 protein	Fln;Fln1;Flna;Flna;RP23-436K3.1-013;Flna;RP23-436K3.1-003;mCG_21234;Flna;RP23-436K3.1-002;mFLJ00343	Q8BTM8-1;Q8BTM8;B7FAV1;Q3U7N9;Q4FZG4;Q9JJ37;B7FAV0;B9EKP5;B7FAU9;Q6KAM8	1	CEEILVKHMGSRL	0.00628789	90.759	_TPCEEILVK(ac)HMGSR_	9	TPCEEILVK(1)HMGSR	3	566.948	0.20533	0.52459	0.62697	0.4046	1.2089
IPI00131138;IPI00828712;IPI00664643;IPI00921658;IPI00875567	IPI00131138;IPI00664643;IPI00921658	1824;1757;1824	IPI00921658	1824	Actin-binding protein 280;Alpha-filamin;Endothelial actin-binding protein;Filamin-1;Filamin-A;Non-muscle filamin;Filamin, alpha;Putative uncharacterized protein;Flna protein;Filamin;Filamin, alpha;MCG21234, isoform CRA_b;Filamin, alpha;MFLJ00343 protein	Fln;Fln1;Flna;Flna;RP23-436K3.1-013;Flna;RP23-436K3.1-003;mCG_21234;Flna;RP23-436K3.1-002;mFLJ00343	Q8BTM8-1;Q8BTM8;B7FAV1;Q3U7N9;Q4FZG4;Q9JJ37;B7FAV0;B9EKP5;B7FAU9;Q6KAM8	1	PSITDNKDGTVTV	0.0129201	52.522	_VAQPSITDNK(ac)DGTVTVR_	10	VAQPSITDNK(1)DGTVTVR	3	614.99	0.45502	0.37397	0.37397	0.29546	1.163
IPI00131138;IPI00664643;IPI00921658;IPI00875567	IPI00131138;IPI00664643;IPI00921658	2559;2492;2559	IPI00921658	2559	Actin-binding protein 280;Alpha-filamin;Endothelial actin-binding protein;Filamin-1;Filamin-A;Non-muscle filamin;Filamin, alpha;Putative uncharacterized protein;Flna protein;Filamin;Filamin, alpha;MCG21234, isoform CRA_b;Filamin, alpha;MFLJ00343 protein	Fln;Fln1;Flna;Flna;RP23-436K3.1-013;Flna;RP23-436K3.1-003;mCG_21234;Flna;RP23-436K3.1-002;mFLJ00343	Q8BTM8-1;Q8BTM8;B7FAV1;Q3U7N9;Q4FZG4;Q9JJ37;B7FAV0;B9EKP5;B7FAU9;Q6KAM8	1	GPADVSKVVAKGL	3.40265e-12	90.22	_VATVPQHATSGPGPADVSK(ac)VVAK_	19	VATVPQHATSGPGPADVSK(1)VVAK	3	753.409	0.63243	0.52656	0.67338	0.41175
IPI00131138;IPI00664643;IPI00921658;IPI00875567	IPI00131138;IPI00664643;IPI00921658	987;960;987	IPI00921658	987	Actin-binding protein 280;Alpha-filamin;Endothelial actin-binding protein;Filamin-1;Filamin-A;Non-muscle filamin;Filamin, alpha;Putative uncharacterized protein;Flna protein;Filamin;Filamin, alpha;MCG21234, isoform CRA_b;Filamin, alpha;MFLJ00343 protein	Fln;Fln1;Flna;Flna;RP23-436K3.1-013;Flna;RP23-436K3.1-003;mCG_21234;Flna;RP23-436K3.1-002;mFLJ00343	Q8BTM8-1;Q8BTM8;B7FAV1;Q3U7N9;Q4FZG4;Q9JJ37;B7FAV0;B9EKP5;B7FAU9;Q6KAM8	1	DKVDVGKDQEFTV	6.41466e-09	100.55	_VDVGK(ac)DQEFTVK_	5	VDVGK(1)DQEFTVK	3	469.577	-0.29707	0.37293	0.43243	0.30892
IPI00131138;IPI00886056;IPI00664643;IPI00921658;IPI00875567	IPI00131138;IPI00664643;IPI00921658	367;340;367	IPI00921658	367	Actin-binding protein 280;Alpha-filamin;Endothelial actin-binding protein;Filamin-1;Filamin-A;Non-muscle filamin;Filamin, alpha;Putative uncharacterized protein;Flna protein;Filamin;Filamin, alpha;MCG21234, isoform CRA_b;Filamin, alpha;MFLJ00343 protein	Fln;Fln1;Flna;Flna;RP23-436K3.1-013;Flna;RP23-436K3.1-003;mCG_21234;Flna;RP23-436K3.1-002;mFLJ00343	Q8BTM8-1;Q8BTM8;B7FAV1;Q3U7N9;Q4FZG4;Q9JJ37;B7FAV0;B9EKP5;B7FAU9;Q6KAM8	1	AGQHIAKSPFEVY	2.53557e-06	74.364	_VTVLFAGQHIAK(ac)SPFEVYVDK_	12	VTVLFAGQHIAK(1)SPFEVYVDK	3	797.43	0.61121	0.44686	0.53962	0.19255
IPI00131138;IPI00886056;IPI00663627;IPI00664643;IPI00921658;IPI00875567	IPI00131138;IPI00663627;IPI00664643;IPI00921658	127;100;100;127	IPI00921658	127	Actin-binding protein 280;Alpha-filamin;Endothelial actin-binding protein;Filamin-1;Filamin-A;Non-muscle filamin;ABP-280-like protein;Actin-binding-like protein;Beta-filamin;Filamin-B;Putative uncharacterized protein;Filamin, alpha;Putative uncharacterized protein;Flna protein;Filamin;Filamin, alpha;MCG21234, isoform CRA_b;Filamin, alpha;MFLJ00343 protein	Fln;Fln1;Flna;Flnb;Flna;RP23-436K3.1-013;Flna;RP23-436K3.1-003;mCG_21234;Flna;RP23-436K3.1-002;mFLJ00343	Q8BTM8-1;Q8BTM8;Q80X90;Q3T9V9;B7FAV1;Q3U7N9;Q4FZG4;Q9JJ37;B7FAV0;B9EKP5;B7FAU9;Q6KAM8	1	LVSIDSKAIVDGN	4.87903e-08	98.531	_LVSIDSK(ac)AIVDGNLK_	7	LVSIDSK(1)AIVDGNLK	2	807.459	0.43773	0.73697	0.76653	0.51774
IPI00663627	IPI00663627	681	IPI00663627	681	ABP-280-like protein;Actin-binding-like protein;Beta-filamin;Filamin-B;Putative uncharacterized protein	Flnb	Q80X90;Q3T9V9	1	AGSAPLKILAQDG	2.10214e-17	91.337	_DAGSAPLK(ac)ILAQDGEGQPIDIQM(ox)K_	8	DAGSAPLK(1)ILAQDGEGQPIDIQMK	3	851.767	0.51434	1.0396	1.1729	0.92144	0.59568
IPI00663627	IPI00663627	2088	IPI00663627	2088	ABP-280-like protein;Actin-binding-like protein;Beta-filamin;Filamin-B;Putative uncharacterized protein	Flnb	Q80X90;Q3T9V9	1	GSPFTVKISGEGR	9.29219e-05	52.784	_FADEHVPGSPFTVK(ac)ISGEGR_	14	FADEHVPGSPFTVK(1)ISGEGR	3	724.696	-0.21061	1.0477	1.2605	0.8708
IPI00663627	IPI00663627	2170	IPI00663627	2170	ABP-280-like protein;Actin-binding-like protein;Beta-filamin;Filamin-B;Putative uncharacterized protein	Flnb	Q80X90;Q3T9V9	1	VHTVSVKYRGQHV	2.06772e-12	110.98	_FVPQEMGVHTVSVK(ac)YR_	14	FVPQEMGVHTVSVK(1)YR	3	640.333	-0.55329	1.1989	1.2422	0.93372	0.7418
IPI00663627	IPI00663627	2566	IPI00663627	2566	ABP-280-like protein;Actin-binding-like protein;Beta-filamin;Filamin-B;Putative uncharacterized protein	Flnb	Q80X90;Q3T9V9	1	SMKHVGKQQYNVT	0.0190629	46.481	_HVGK(ac)QQYNVTYVVK_	4	HVGK(1)QQYNVTYVVK	3	568.974	0.54557	0.86787	1.2679	0.59403
IPI00663627	IPI00663627	2576	IPI00663627	2576	ABP-280-like protein;Actin-binding-like protein;Beta-filamin;Filamin-B;Putative uncharacterized protein	Flnb	Q80X90;Q3T9V9	1	NVTYVVKERGDYV	0.0190629	46.481	_QQYNVTYVVK(ac)ER_	10	QQYNVTYVVK(1)ER	2	784.907	0.94447	1.1461	1.2039	0.85252	1.2597
IPI00663627	IPI00663627	946	IPI00663627	946	ABP-280-like protein;Actin-binding-like protein;Beta-filamin;Filamin-B;Putative uncharacterized protein	Flnb	Q80X90;Q3T9V9	1	APLDLSKIKINGL	0.00762531	61.097	_SPFTVGVAAPLDLSK(ac)IK_	15	SPFTVGVAAPLDLSK(1)IK	2	893.011	-0.17905	0.95458	1.0519	0.86628
IPI00663627	IPI00663627	2342	IPI00663627	2342	ABP-280-like protein;Actin-binding-like protein;Beta-filamin;Filamin-B;Putative uncharacterized protein	Flnb	Q80X90;Q3T9V9	1	SELEPDKYAVRFI	2.36187e-08	67.251	_VHSPSGAVEECHVSELEPDK(ac)YAVR_	20	VHSPSGAVEECHVSELEPDK(1)YAVR	4	685.078	-0.17726	0.92483	1.0993	0.77807	0.91691
IPI00663627	IPI00663627	1801	IPI00663627	1801	ABP-280-like protein;Actin-binding-like protein;Beta-filamin;Filamin-B;Putative uncharacterized protein	Flnb	Q80X90;Q3T9V9	1	LHEMHIKYRGSHI	6.76148e-08	105.14	_YAPTEVGLHEMHIK(ac)YR_	14	YAPTEVGLHEMHIK(1)YR	4	497.253	0.63677	1.1868	1.2471	0.86095
IPI00663627;IPI00664643;IPI00664670;IPI00753917	IPI00663627;IPI00664643;IPI00664670	15;15;36			ABP-280-like protein;Actin-binding-like protein;Beta-filamin;Filamin-B;Putative uncharacterized protein;Filamin, alpha;Putative uncharacterized protein;Flna protein;Filamin;ABP-280-like protein;ABP-L;Actin-binding-like protein;Filamin-2;Filamin-C;Gamma-filamin;ABP-280-like protein;ABP-L;Actin-binding-like protein;Filamin-2;Filamin-C;Gamma-filamin;Putative uncharacterized protein	Flnb;Flna;RP23-436K3.1-013;Abpl;Fln2;Flnc;Abpl;Fln2;Flnc	Q80X90;Q3T9V9;B7FAV1;Q3U7N9;Q4FZG4;Q9JJ37;Q8VHX6-1;Q8VHX6;Q8VHX6-2;Q3UXJ8	1	AEDAPWKKIQQNT	8.58561e-06	110.14	_DLAEDAPWK(ac)K_	9	DLAEDAPWK(1)K	3	405.54	-0.81052	0.8008	0.80255	0.6124
IPI00338178;IPI00387251	IPI00338178	222	IPI00338178	222	Fos-related antigen 2;Putative uncharacterized protein;Fos-like antigen 2	Fosl2;Fra2;Fra-2;Fosl2	P47930;Q3UKX7;Q8C231	1	VGPVVVKQEPPEE	1.95441e-29	109.23	_GTGSAVGPVVVK(ac)QEPPEEDSPSSSAGMDK_	9	GTGSAVGPVVVK(1)QEPPEEDSPSSSAGMDK	3	962.122	-0.49243	2.1687	2.0379	2.5551	1.1756
IPI00857442;IPI00857598;IPI00323239;IPI00853941;IPI00230542;IPI00621220	IPI00857442	471	IPI00857442	471	Forkhead box protein P1;Forkhead-related transcription factor 1;Forkhead box protein P1;Forkhead-related transcription factor 1;Forkhead box protein P1;Forkhead-related transcription factor 1;Forkhead box protein P1;Forkhead-related transcription factor 1	Foxp1;Foxp1;Foxp1;Foxp1	P58462-1;P58462;P58462-4;P58462-2;P58462-3	1	RRRYSDKYNVPIS	3.53899e-10	71.535	_YSDK(ac)YNVPISSADIAQNQEFYK_	4	YSDK(1)YNVPISSADIAQNQEFYK	3	874.75	0.68055	0.50641		0.50641
IPI00223429;IPI00652478	IPI00223429	36	IPI00223429	36	Protein FRA10AC1 homolog;Fra10ac1 protein;Putative uncharacterized protein	Fra10ac1;5730455O13Rik;Fra10ac1	Q8BP78;Q1LZ54;Q3T9W6	1	DELLLTKPFQKER	2.97855e-20	126.83	_TVEDELLLTK(ac)PFQK_	10	TVEDELLLTK(1)PFQK	3	568.314	-0.16702	1.5904	1.5481	1.8395	1.0829
IPI00268673;IPI00929894	IPI00268673	1218	IPI00268673	1218	FK506-binding protein 12-rapamycin complex-associated protein 1;FKBP12-rapamycin complex-associated protein;Mammalian target of rapamycin;Mechanistic target of rapamycin;Rapamycin target protein 1;Serine/threonine-protein kinase mTOR;FK506-binding protein 12-rapamycin complex-associated protein 1;FKBP12-rapamycin complex-associated protein;Mammalian target of rapamycin;Mechanistic target of rapam…	Frap;Frap1;Mtor;Frap;Frap1;Mtor	Q9JLN9-1;Q9JLN9;Q2KHT0;Q3T9E1	1	LICRIVKGYTLAD	7.19081e-29	114.96	_IVK(ac)GYTLADEEEDPLIYQHR_	3	IVK(1)GYTLADEEEDPLIYQHR	3	811.076	-0.30845	1.2201		1.2201	0.66212
IPI00228113;IPI00875833	IPI00228113	235	IPI00228113	235	Formyltetrahydrofolate synthetase;Monofunctional C1-tetrahydrofolate synthase, mitochondrial	Fthfsdc1;Mthfd1l	Q3V3R1	1	TDINLGKLVRGDA	2.32349e-53	213.18	_DVDGVTDINLGK(ac)LVR_	12	DVDGVTDINLGK(1)LVR	2	828.452	0.79204	1.0848	1.1365	1.0417
IPI00228113;IPI00875833	IPI00228113	642	IPI00228113	642	Formyltetrahydrofolate synthetase;Monofunctional C1-tetrahydrofolate synthase, mitochondrial	Fthfsdc1;Mthfd1l	Q3V3R1	1	GQGSTEKGYSRQA	0.0261834	42.209	_ITIGQGSTEK(ac)GYSR_	10	ITIGQGSTEK(1)GYSR	2	769.894	0.079858	1.8446		1.8446
IPI00228113;IPI00875833	IPI00228113	398	IPI00228113	398	Formyltetrahydrofolate synthetase;Monofunctional C1-tetrahydrofolate synthase, mitochondrial	Fthfsdc1;Mthfd1l	Q3V3R1	1	WRLHCLKLQPLSP	7.38238e-08	89.261	_LHCLK(ac)LQPLSPVPSDIEISR_	5	LHCLK(1)LQPLSPVPSDIEISR	3	782.095	-0.54067	0.81469		0.81469
IPI00123292;IPI00467635;IPI00874931	IPI00123292	40	IPI00123292	40	Far upstream element (FUSE) binding protein 1;Far upstream element (FUSE) binding protein 1, isoform CRA_c;Putative uncharacterized protein;Far upstream element-binding protein 1;Far upstream element-binding protein 1	Fubp1;mCG_115545;D3Ertd330e;Fubp1;D3Ertd330e;Fubp1	Q0P6B2;Q3TIS5;Q3TUE1;Q3UUU2;Q91WJ8-2;Q91WJ8;Q91WJ8-1	1	ARQIAAKIGGDAG	5.0689e-39	191.65	_QIAAK(ac)IGGDAGTSLNSNDYGYGGQK_	5	QIAAK(1)IGGDAGTSLNSNDYGYGGQK	3	843.073	0.10418	0.60291	0.60291		1.6349
IPI00462934;IPI00876559	IPI00462934	88	IPI00462934	88	Far upstream element-binding protein 2;KH type-splicing regulatory protein;KH type splicing regulatory protein KSRP	Fubp2;Khsrp;Khsrp	Q3U0V1;Q9R1J3	1	ARQIAAKIGGDAA	1.60918e-131	222.72	_QIAAK(ac)IGGDAATTVNNNTPDFGFGGQK_	5	QIAAK(1)IGGDAATTVNNNTPDFGFGGQK	4	684.341	-0.60848	1.5105	1.2978	1.7579	1.4484
IPI00379513;IPI00758406	IPI00379513	32	IPI00379513	32	Far upstream element (FUSE) binding protein 3;MCG130458;Putative uncharacterized protein;Far upstream element (FUSE) binding protein 3	Fubp3;mCG_130458;RP23-442G9.4-001;Fubp3;RP23-442G9.4-003	A2AJ72;Q3TIX6;Q3ULP9;A2AJ71	1	VRQIAAKIDSIPH	8.03816e-67	163.62	_QIAAK(ac)IDSIPHLNNSTPLVDPSVYGYGVQK_	5	QIAAK(1)IDSIPHLNNSTPLVDPSVYGYGVQK	5	654.147	-1.0908	1.1069	0.66776	1.1597	1.1248
IPI00467338;IPI00928300	IPI00467338	526	IPI00467338	526	Ran GTPase-activating protein 1;Putative uncharacterized protein;Rangap1 protein;MKIAA1835 protein	Fug1;Rangap1;Rangap1;mKIAA1835	P46061;Q3ULJ9;Q3UZD8;Q6NZB5;Q6ZPH4;Q7TMW1;Q8C2E3;Q91YS2;Q9CW20	1	IHMGLLKSEDKIK	2.39302e-22	146.16	_LLIHMGLLK(ac)SEDK_	7	LLIHMGLLK(1)SEDK	3	513.625	2.5035	2.2042	2.1614	2.2042	1.1248
IPI00117063;IPI00830623	IPI00117063	325	IPI00117063	325	Protein pigpen;RNA-binding protein FUS;Putative uncharacterized protein	Fus	P56959;Q3UK30;Q3USY4	1	TDRETGKLKGEAT	3.01783e-20	135.61	_TGQPMINLYTDRETGK(ac)LK_	16	TGQPMINLYTDRETGK(1)LK	3	703.033	-0.37168	0.93076	0.94452	0.81314	1.0436
IPI00128078	IPI00128078	303	IPI00128078	303	N-acetyltransferase 6;Protein fusion-2;Putative uncharacterized protein	Fus2;Nat6;mCG_18876;RP23-456B9.2-001	Q9R123;Q3UVC9	1	TCYRDLKGCPIFW	0.0015215	67.749	_DLK(ac)GCPIFWM(ox)EK_	3	DLK(1)GCPIFWMEK	3	527.92	0.43799	0.81856	0.60343	1.1104
IPI00321154	IPI00321154	265	IPI00321154	265	ATP-dependent DNA helicase 2 subunit 2;ATP-dependent DNA helicase II 80 kDa subunit;CTC box-binding factor 85 kDa subunit;DNA repair protein XRCC5;Ku autoantigen protein p86 homolog;Ku80;Nuclear factor IV;X-ray repair cross-complementing protein 5;Putative uncharacterized protein	G22p2;Xrcc5	P27641;Q9CRI5	1	IKIVAYKSIVQEK	0.00799622	57.348	_IVAYK(ac)SIVQEK_	5	IVAYK(1)SIVQEK	2	660.382	0.75032	1.1809		1.1809	0.88765
IPI00130095;IPI00654422	IPI00130095	351	IPI00130095	351	ATP-dependent DNA helicase VIII;GAP SH3 domain-binding protein 1;HDH-VIII;Ras GTPase-activating protein-binding protein 1;MKIAA4115 protein;MCG11503;Ras-GTPase-activating protein SH3-domain binding protein 1;Putative uncharacterized protein	G3bp;G3bp1;mKIAA4115;mCG_11503;RP23-336J1.4-001;G3bp;G3bp1	P97855;Q571F9;Q5NCU1;Q3UR88	1	LPHEVDKSELKDF	2.17594e-10	76.027	_HPDSHQLFIGNLPHEVDK(ac)SELK_	18	HPDSHQLFIGNLPHEVDK(1)SELK	4	646.33	0.49389	0.81614	0.81614		0.80257
IPI00311626;IPI00848742	IPI00311626	33	IPI00311626	33	High mobility group nucleosome-binding domain-containing protein 5;Nucleosome-binding protein 1;Nucleosome-binding protein 45;Protein GARP45	Garp45;Hmgn5;Nsbp1	Q9JL35;Q3V272	1	PFTPELKPKRAST	0.0465008	43.69	_LSAM(ox)PVPFTPELK(ac)PK_	13	LSAMPVPFTPELK(1)PK	3	571.648	0.3552	0.80666		0.80666	0.71934
IPI00112555	IPI00112555	194	IPI00112555	194	Diadenosine tetraphosphate synthetase;Glycine--tRNA ligase;Glycyl-tRNA synthetase	Gars	Q9CZD3	1	FADFMVKDVKNGE	0.00328087	84.17	_FADFM(ox)VK(ac)DVK_	7	FADFMVK(1)DVK	2	629.313	-0.27413	0.46429	0.46429		1.2662
IPI00112555	IPI00112555	98	IPI00112555	98	Diadenosine tetraphosphate synthetase;Glycine--tRNA ligase;Glycyl-tRNA synthetase	Gars	Q9CZD3	1	KRVLEAKELALQP	8.40533e-07	87.18	_VLEAK(ac)ELALQPK_	5	VLEAK(1)ELALQPK	2	690.908	0.21753	0.40226	0.51986	0.28629	1.3866
IPI00112555	IPI00112555	491	IPI00112555	491	Diadenosine tetraphosphate synthetase;Glycine--tRNA ligase;Glycyl-tRNA synthetase	Gars	Q9CZD3	1	VQFEPNKGAVGKA	1.93098e-12	111.81	_TVNVVQFEPNK(ac)GAVGK_	11	TVNVVQFEPNK(1)GAVGK	3	576.981	0.32377	0.36796	0.43588	0.31397	1.3659
IPI00229517	IPI00229517	128	IPI00229517	128	14 kDa lectin;Beta-galactoside-binding lectin L-14-I;Galaptin;Galectin-1;Lactose-binding lectin 1;Lectin galactoside-binding soluble 1;S-Lac lectin 1	Gbp;Lgals1	P16045	1	AADGDFKIKCVAF	2.78916e-62	184.99	_LNMEAINYMAADGDFK(ac)IK_	16	LNMEAINYMAADGDFK(1)IK	3	696.004	3.8401	1.005	1.0559	0.96193
IPI00229517	IPI00229517	29	IPI00229517	29	14 kDa lectin;Beta-galactoside-binding lectin L-14-I;Galaptin;Galectin-1;Lactose-binding lectin 1;Lectin galactoside-binding soluble 1;S-Lac lectin 1	Gbp;Lgals1	P16045	1	EVASDAKSFVLNL	4.62531e-97	243.29	_VRGEVASDAK(ac)SFVLNLGK_	10	VRGEVASDAK(1)SFVLNLGK	4	483.769	-0.12333	0.86566	0.93681	0.84614	1.1374
IPI00229517	IPI00229517	108	IPI00229517	108	14 kDa lectin;Beta-galactoside-binding lectin L-14-I;Galaptin;Galectin-1;Lactose-binding lectin 1;Lectin galactoside-binding soluble 1;S-Lac lectin 1	Gbp;Lgals1	P16045	1	PDGHEFKFPNRLN	7.10022e-12	111.52	_LPDGHEFK(ac)FPNR_	8	LPDGHEFK(1)FPNR	3	500.253	0.34483	0.87129	0.95203	0.79614	0.95493
IPI00136655;IPI00938462	IPI00136655	184	IPI00136655	184	2-amino-3-ketobutyrate coenzyme A ligase, mitochondrial;Aminoacetone synthase;Glycine acetyltransferase;Putative uncharacterized protein	Gcat;Kbl	O88986;Q9CZ08	1	MADLEAKLKEAQK	8.14843e-20	99.215	_HLDMADLEAK(ac)LK_	10	HLDMADLEAK(1)LK	3	475.918	-0.61332	2.7684	5.4541	0.58895
IPI00228583	IPI00228583	11	IPI00228583	11	Granule cell differentiation protein;Myotrophin;Protein V-1	Gcdp;Mtpn	P62774	1	EFMWALKNGDLDE	2.85357e-13	121.28	_EFM(ox)WALK(ac)NGDLDEVK_	7	EFMWALK(1)NGDLDEVK	2	926.943	0.8458	0.94284	1.0544	0.77027
IPI00228583	IPI00228583	19	IPI00228583	19	Granule cell differentiation protein;Myotrophin;Protein V-1	Gcdp;Mtpn	P62774	1	GDLDEVKDYVAKG	2.85357e-13	121.28	_NGDLDEVK(ac)DYVAK_	8	NGDLDEVK(1)DYVAK	3	503.247	0.3682	0.83673	0.88369	0.83369
IPI00918335;IPI00849284;IPI00222810	IPI00918335	332	IPI00918335	332	GC-rich sequence DNA-binding factor homolog;GC-rich sequence DNA-binding factor homolog	Gcfc;Gcfc	P58501-1;P58501;P58501-2	1	RIVFSVKEKSQRQ	0.0623852	62.2	_IVFSVK(ac)EK_	6	IVFSVK(1)EK	2	496.295	0.24688	1.5796		1.5796	0.94519
IPI00556699	IPI00556699	163	IPI00556699	163	Putative uncharacterized protein;MCG4364, isoform CRA_b	Gcsh;mCG_4364	Q9CV53;Q9CY75	1	SEEAYEKYVKSIE	2.15737e-11	81.356	_M(ox)TLSDPSEM(ox)DELM(ox)SEEAYEK(ac)YVK_	20	MTLSDPSEMDELMSEEAYEK(1)YVK	3	939.068	0.067931	0.92597	0.9018	0.95078	1.025
IPI00122565;IPI00416577;IPI00461580	IPI00122565	112	IPI00122565	112	GDI-3;Guanosine diphosphate dissociation inhibitor 2;Rab GDP dissociation inhibitor beta;Putative uncharacterized protein;GDI-3;Guanosine diphosphate dissociation inhibitor 2;Rab GDP dissociation inhibitor beta;Putative uncharacterized protein	Gdi2;Gdi3;Gdi2;Gdi3;Gdi2;Gdi3	Q61598-1;Q61598;Q3TIY6;Q3UC72;Q3UPA3;Q3UUX9;Q61598-2;Q9CZ18	1	EGSFVYKGGKIYK	9.92567e-05	79.693	_VIEGSFVYK(ac)GGK_	9	VIEGSFVYK(1)GGK	2	663.359	-1.326	0.93229	1.0117	0.85907
IPI00671957;IPI00464317;IPI00755031	IPI00671957	202	IPI00671957	202	MKIAA0838 protein	Gls;mKIAA0838	Q69ZX9	0.962955	DGVMLDKDLFKKC	0.0415237	39.657	_LTLQTTSDGVM(ox)LDK(ac)DLFKK_	14	LTLQTTSDGVMLDK(0.963)DLFK(0.037)K	3	737.724	-0.6472	1.0323		1.0323	2.368
IPI00114209	IPI00114209	346	IPI00114209	346	Glutamate dehydrogenase 1, mitochondrial;Putative uncharacterized protein	Glud;Glud1	P26443;Q3TSQ7	1	PDGIDPKELEDFK	2.48355e-08	44.213	_CVGVGESDGSIWNPDGIDPK(ac)ELEDFK_	20	CVGVGESDGSIWNPDGIDPK(1)ELEDFK	3	969.111	-1.0486	0.97443		0.97443	0.74149
IPI00114209	IPI00114209	84	IPI00114209	84	Glutamate dehydrogenase 1, mitochondrial;Putative uncharacterized protein	Glud;Glud1	P26443;Q3TSQ7	1	ASIVEDKLVEDLK	4.43437e-14	118.24	_GASIVEDK(ac)LVEDLK_	8	GASIVEDK(1)LVEDLK	3	519.951	-0.93154	0.92343	0.97461	0.91661	0.81053
IPI00114209	IPI00114209	90	IPI00114209	90	Glutamate dehydrogenase 1, mitochondrial;Putative uncharacterized protein	Glud;Glud1	P26443;Q3TSQ7	1	KLVEDLKTRESEE	4.43437e-14	118.24	_LVEDLK(ac)TR_	6	LVEDLK(1)TR	2	508.293	0.81761	0.85418	0.85418
IPI00114209;IPI00669583;IPI00606398	IPI00114209;IPI00606398	415;57	IPI00114209	415	Glutamate dehydrogenase 1, mitochondrial;Putative uncharacterized protein	Glud;Glud1	P26443;Q3TSQ7	1	TTPEADKIFLERN	1.29992e-06	70.986	_IIAEGANGPTTPEADK(ac)IFLER_	16	IIAEGANGPTTPEADK(1)IFLER	3	762.066	-1.8469	0.81895	1.102	0.60861	0.74559
IPI00114209	IPI00114209	503	IPI00114209	503	Glutamate dehydrogenase 1, mitochondrial;Putative uncharacterized protein	Glud;Glud1	P26443;Q3TSQ7	1	ISGASEKDIVHSG	5.73036e-118	155.11	_ISGASEK(ac)DIVHSGLAYTMER_	7	ISGASEK(1)DIVHSGLAYTMER	3	736.032	-0.55342	0.87759	0.91008	0.84997	0.7125
IPI00114209;IPI00606398	IPI00114209;IPI00606398	545;187	IPI00114209	545	Glutamate dehydrogenase 1, mitochondrial;Putative uncharacterized protein	Glud;Glud1	P26443;Q3TSQ7	1	YVNAIEKVFKVYN	7.58412e-07	84.365	_TAAYVNAIEK(ac)VFK_	10	TAAYVNAIEK(1)VFK	2	748.411	2.132	0.66943		0.66943
IPI00114209	IPI00114209	527	IPI00114209	527	Glutamate dehydrogenase 1, mitochondrial;Putative uncharacterized protein	Glud;Glud1	P26443;Q3TSQ7	1	IMRTAMKYNLGLD	3.93907e-09	106.38	_TAM(ox)K(ac)YNLGLDLR_	4	TAMK(1)YNLGLDLR	2	726.879	0.70652	0.83411	1.2169	0.82017	0.81588
IPI00461514;IPI00134534;IPI00874492;IPI00874654;IPI00874970;IPI00875901;IPI00876549;IPI00876550;IPI00875277;IPI00876167;IPI00876432;IPI00114642;IPI00282269;IPI00265768;IPI00282266;IPI00761713;IPI00648991;IPI00229539;IPI00453744;IPI00187543	IPI00461514	21	IPI00461514	21	Histone H2B;Histone H2B;H2B 291A;Histone H2B type 1-F/J/L;Histone H2B;H2B 291B;Histone H2B type 1-M;Histone H2B;Histone H2B type 1-K;Histone H2B;Histone H2B type 1-C/E/G;Histone H2B type 1-P;Histone H2B type 1-P;Histone H2B type 3-B;H2b 613;Histone H2B type 2-E	Gm13646;Hist1h2bc;LOC665622;mCG_50238;OTTMUSG00000013203;Gm13646;Hist1h2bb;mCG_50238;OTTMUSG00000013203;H2b-f;H2b-j;H2b-l;H2b-n;Hist1h2bf;Hist1h2bj;Hist1h2bl;Hist1h2bn;Hist1h2bm;mCG_50239;Hist1h2bk;mCG_49392;Hist1h2bc;Hist1h2be;Hist1h2bg;Hist1h2bp;Hist1h2bp;Hist3h2bb;Hist2h2be	Q921L4;Q8CBB6;P10853;A0JLV3;P10854;B2RTK3;Q8CGP1;B2RVD5;Q6ZWY9;Q8CGP2-2;Q8CGP2;Q8CGP2-1;Q8CGP0;Q64524	1	SKKAVTKAQKKDG	0.007793	152.59	_K(ac)AVTK(ac)AQK_	5	K(1)AVTK(1)AQK	2	479.29	-0.1458	0.72028	0.85187	0.72028
IPI00461514;IPI00134534;IPI00874492;IPI00874654;IPI00874970;IPI00875901;IPI00876549;IPI00876550;IPI00875277;IPI00876167;IPI00876432;IPI00114642;IPI00282269;IPI00265768;IPI00282266;IPI00761713;IPI00648991;IPI00229539;IPI00453744;IPI00187543	IPI00461514	17	IPI00461514	17	Histone H2B;Histone H2B;H2B 291A;Histone H2B type 1-F/J/L;Histone H2B;H2B 291B;Histone H2B type 1-M;Histone H2B;Histone H2B type 1-K;Histone H2B;Histone H2B type 1-C/E/G;Histone H2B type 1-P;Histone H2B type 1-P;Histone H2B type 3-B;H2b 613;Histone H2B type 2-E	Gm13646;Hist1h2bc;LOC665622;mCG_50238;OTTMUSG00000013203;Gm13646;Hist1h2bb;mCG_50238;OTTMUSG00000013203;H2b-f;H2b-j;H2b-l;H2b-n;Hist1h2bf;Hist1h2bj;Hist1h2bl;Hist1h2bn;Hist1h2bm;mCG_50239;Hist1h2bk;mCG_49392;Hist1h2bc;Hist1h2be;Hist1h2bg;Hist1h2bp;Hist1h2bp;Hist3h2bb;Hist2h2be	Q921L4;Q8CBB6;P10853;A0JLV3;P10854;B2RTK3;Q8CGP1;B2RVD5;Q6ZWY9;Q8CGP2-2;Q8CGP2;Q8CGP2-1;Q8CGP0;Q64524	1	PKKGSKKAVTKAQ	0.007793	152.59	_K(ac)AVTK(ac)AQK_	1	K(1)AVTK(1)AQK	2	479.29	-0.1458	0.72321	0.82431	0.59834
IPI00461514;IPI00134534;IPI00874492;IPI00874654;IPI00874970;IPI00875901;IPI00876549;IPI00876550;IPI00875277;IPI00876167;IPI00876432;IPI00114642;IPI00282269;IPI00265768;IPI00282266;IPI00761713;IPI00648991;IPI00229539;IPI00187543;IPI00875523;IPI00227930;IPI00348270;IPI00111957;IPI00553774;IPI00554853	IPI00461514;IPI00875523;IPI00348270;IPI00554853	109;109;109;109	IPI00348270	109	Histone H2B;Histone H2B;H2B 291A;Histone H2B type 1-F/J/L;Histone H2B;H2B 291B;Histone H2B type 1-M;Histone H2B;Histone H2B type 1-K;Histone H2B;Histone H2B type 1-C/E/G;Histone H2B type 1-P;Histone H2B type 1-P;Histone H2B type 3-B;H2b 613;Histone H2B type 2-E;h2B-221;Histone H2B type 1-H;H2b 616;Histone H2B type 2-B;Histone H2B type 1-A;Histone H2B, testis;Testis-specific histone H2B;Histone H2…	Gm13646;Hist1h2bc;LOC665622;mCG_50238;OTTMUSG00000013203;Gm13646;Hist1h2bb;mCG_50238;OTTMUSG00000013203;H2b-f;H2b-j;H2b-l;H2b-n;Hist1h2bf;Hist1h2bj;Hist1h2bl;Hist1h2bn;Hist1h2bm;mCG_50239;Hist1h2bk;mCG_49392;Hist1h2bc;Hist1h2be;Hist1h2bg;Hist1h2bp;Hist1h2bp;Hist3h2bb;Hist2h2be;Hist1h2bh;Hist2h2bb;Hist1h2ba;Th2b;Hist3h2ba;mCG_11694;RP23-441I8.1-001;Hist1h2bb	Q921L4;Q8CBB6;P10853;A0JLV3;P10854;B2RTK3;Q8CGP1;B2RVD5;Q6ZWY9;Q8CGP2-2;Q8CGP2;Q8CGP2-1;Q8CGP0;Q64524;Q64478;Q64525;P70696;A0JNS9;Q9D2U9;A2AB77;Q64475	1	LPGELAKHAVSEG	1.25122e-27	144.97	_LLLPGELAK(ac)HAVSEGTK_	9	LLLPGELAK(1)HAVSEGTK	2	903.012	0.64585	0.53075	0.80355	0.47733
IPI00461514;IPI00134534;IPI00874492;IPI00874654;IPI00874970;IPI00875901;IPI00876549;IPI00876550;IPI00875277;IPI00876167;IPI00876432;IPI00114642;IPI00282269;IPI00265768;IPI00282266;IPI00229539;IPI00187543;IPI00875523;IPI00227930;IPI00348270;IPI00124518;IPI00554853	IPI00461514;IPI00875523;IPI00348270;IPI00554853	12;12;12;12	IPI00348270	12	Histone H2B;Histone H2B;H2B 291A;Histone H2B type 1-F/J/L;Histone H2B;H2B 291B;Histone H2B type 1-M;Histone H2B;Histone H2B type 1-K;Histone H2B;Histone H2B type 1-C/E/G;Histone H2B type 3-B;H2b 613;Histone H2B type 2-E;h2B-221;Histone H2B type 1-H;H2b 616;Histone H2B type 2-B;Hist2h2bb protein;h2B-143;Histone H2B type 1-B	Gm13646;Hist1h2bc;LOC665622;mCG_50238;OTTMUSG00000013203;Gm13646;Hist1h2bb;mCG_50238;OTTMUSG00000013203;H2b-f;H2b-j;H2b-l;H2b-n;Hist1h2bf;Hist1h2bj;Hist1h2bl;Hist1h2bn;Hist1h2bm;mCG_50239;Hist1h2bk;mCG_49392;Hist1h2bc;Hist1h2be;Hist1h2bg;Hist3h2bb;Hist2h2be;Hist1h2bh;Hist2h2bb;Hist2h2bb;Hist1h2bb	Q921L4;Q8CBB6;P10853;A0JLV3;P10854;B2RTK3;Q8CGP1;B2RVD5;Q6ZWY9;Q8CGP0;Q64524;Q64478;Q64525;Q8VEE3;Q64475	1	KSAPAPKKGSKKA	0.175479	43.512	_SAPAPK(ac)K(ac)GSK_	6	SAPAPK(1)K(1)GSK	2	527.798	-0.11626	0.61443	0.7705	0.48997
IPI00461514;IPI00134534;IPI00874492;IPI00874654;IPI00874970;IPI00875901;IPI00876549;IPI00876550;IPI00875277;IPI00876167;IPI00876432;IPI00114642;IPI00282269;IPI00265768;IPI00282266;IPI00229539;IPI00187543;IPI00875523;IPI00227930;IPI00348270;IPI00124518;IPI00554853	IPI00461514;IPI00875523;IPI00348270;IPI00554853	13;13;13;13	IPI00348270	13	Histone H2B;Histone H2B;H2B 291A;Histone H2B type 1-F/J/L;Histone H2B;H2B 291B;Histone H2B type 1-M;Histone H2B;Histone H2B type 1-K;Histone H2B;Histone H2B type 1-C/E/G;Histone H2B type 3-B;H2b 613;Histone H2B type 2-E;h2B-221;Histone H2B type 1-H;H2b 616;Histone H2B type 2-B;Hist2h2bb protein;h2B-143;Histone H2B type 1-B	Gm13646;Hist1h2bc;LOC665622;mCG_50238;OTTMUSG00000013203;Gm13646;Hist1h2bb;mCG_50238;OTTMUSG00000013203;H2b-f;H2b-j;H2b-l;H2b-n;Hist1h2bf;Hist1h2bj;Hist1h2bl;Hist1h2bn;Hist1h2bm;mCG_50239;Hist1h2bk;mCG_49392;Hist1h2bc;Hist1h2be;Hist1h2bg;Hist3h2bb;Hist2h2be;Hist1h2bh;Hist2h2bb;Hist2h2bb;Hist1h2bb	Q921L4;Q8CBB6;P10853;A0JLV3;P10854;B2RTK3;Q8CGP1;B2RVD5;Q6ZWY9;Q8CGP0;Q64524;Q64478;Q64525;Q8VEE3;Q64475	1	SAPAPKKGSKKAI;SAPAPKKGSKKAL;SAPAPKKGSKKAV	0.175479	43.512	_SAPAPK(ac)K(ac)GSK_	7	SAPAPK(1)K(1)GSK	2	527.798	-0.11626	0.61443	0.7705	0.48997
IPI00111831;IPI00121297	IPI00111831	2114	IPI00111831	2114	Alpha-NAC, muscle-specific form;Nascent polypeptide-associated complex subunit alpha, muscle-specific form;Alpha-NAC;Alpha-NAC/1.9.2;Nascent polypeptide-associated complex subunit alpha;Putative uncharacterized protein	Gm1878;Naca;Naca	P70670;Q60817;Q3UK68	1	QLAAAEKFKVQGE	5.1128e-64	211.83	_IEDLSQQAQLAAAEK(ac)FK_	15	IEDLSQQAQLAAAEK(1)FK	2	966.507	-0.39748	1.4456	1.0911	1.9154	1.1836
IPI00111831;IPI00121297	IPI00111831	2080	IPI00111831	2080	Alpha-NAC, muscle-specific form;Nascent polypeptide-associated complex subunit alpha, muscle-specific form;Alpha-NAC;Alpha-NAC/1.9.2;Nascent polypeptide-associated complex subunit alpha;Putative uncharacterized protein	Gm1878;Naca;Naca	P70670;Q60817;Q3UK68	1	ILFVITKPDVYKS	2.81296e-15	116.01	_NILFVITK(ac)PDVYK_	8	NILFVITK(1)PDVYK	2	796.458	1.3296	0.64856	0.45625	1.0084	1.2627
IPI00119760	IPI00119760	18	IPI00119760	18	Nucleolar protein 10;Putative uncharacterized protein	Gm67;Nol10	Q5RJG1;Q3TPG4;Q3TUB5;Q3UFZ4	1	YSLSCGKSLPEWL	0.0822382	36.029	_IYSLSCGK(ac)SLPEWLSDR_	8	IYSLSCGK(1)SLPEWLSDR	3	685.007	0.31862	1.5454	1.5454
IPI00116248;IPI00225349;IPI00121566	IPI00116248	13	IPI00116248	13	GMP reductase 2;Guanosine 5'-monophosphate oxidoreductase 2;GMP reductase;GMP reductase 1;Guanosine 5'-monophosphate oxidoreductase 1	Gmpr2;Gmpr2;mCG_22065;Gmpr;Gmpr1	Q99L27;Q542X2;Q9DCZ1	1	DVKLDFKDVLLRP	0.0669598	42.061	_LDFK(ac)DVLLRPK_	4	LDFK(1)DVLLRPK	3	462.61	0.63992	0.56902	0.56902
IPI00338854;IPI00467152;IPI00652902;IPI00228617	IPI00338854;IPI00652902	35;35	IPI00652902	35	G(i) alpha-3;Guanine nucleotide-binding protein G(k) subunit alpha;Putative uncharacterized protein;Guanine nucleotide binding protein (G protein), alpha inhibiting 1;G protein alpha i1 subunit;Putative uncharacterized protein;Gnai2 protein;Adenylate cyclase-inhibiting G alpha protein;Guanine nucleotide-binding protein G(i) subunit alpha-2	Gnai3;Gnai1;Gnai2;Gnai2;Gnai-2	Q9DC51;Q3TJH1;B2RSH2;Q61018;Q3TXK7;Q8JZT4;Q922Y6;P08752	1	KAAKEVKLLLLGA;KAAREVKLLLLGA	1.51507e-22	106.13	_EVK(ac)LLLLGAGESGK_	3	EVK(1)LLLLGAGESGK	3	485.952	0.37295	0.86133	0.90675	0.55493
IPI00317740	IPI00317740	130	IPI00317740	130	12-3;Guanine nucleotide-binding protein subunit beta-2-like 1;p205;Receptor for activated C kinase;Receptor of activated protein kinase C 1	Gnb2l1;Gnb2-rs1	P68040	1	SRDKTIKLWNTLG	2.11276e-08	97.214	_TIK(ac)LWNTLGVCK_	3	TIK(1)LWNTLGVCK	2	737.908	-0.33616	0.8803	0.9839	0.78761	0.89871
IPI00317740	IPI00317740	183	IPI00317740	183	12-3;Guanine nucleotide-binding protein subunit beta-2-like 1;p205;Receptor for activated C kinase;Receptor of activated protein kinase C 1	Gnb2l1;Gnb2-rs1	P68040	1	WNLANCKLKTNHI	0.00407423	75.294	_VWNLANCK(ac)LK_	8	VWNLANCK(1)LK	2	644.348	0.89698	0.72947	0.80584	0.66034	0.41049
IPI00755997;IPI00753818;IPI00122012	IPI00755997	622	IPI00755997	622	Golgi autoantigen, golgin subfamily a;MKIAA4150 protein;130 kDa cis-Golgi matrix protein;Golgin subfamily A member 2;130 kDa cis-Golgi matrix protein;Golgin subfamily A member 2	Golga2;RP23-161B9.7-007;mKIAA4150;Golga2;Golga2	A2AN44;Q5DTL1;A2AN43;Q921M4;A2AN47	1	ERLGELKETVELK	0.0081041	57.149	_LGELK(ac)ETVELK_	5	LGELK(1)ETVELK	2	650.872	1.0105	1.2042	1.3395	1.156
IPI00230204;IPI00849728;IPI00877205	IPI00230204	318	IPI00230204	318	Aspartate aminotransferase, cytoplasmic;Glutamate oxaloacetate transaminase 1;Transaminase A;Putative uncharacterized protein	Got1;Got1	P05201;Q3UJH8	1	SDPELFKEWKGNV	0.000170905	82.55	_IVAATLSDPELFK(ac)EWK_	13	IVAATLSDPELFK(1)EWK	3	630.34	-1.0355	0.71847	0.73165	0.71847
IPI00117312	IPI00117312	73	IPI00117312	73	Aspartate aminotransferase, mitochondrial;Fatty acid-binding protein;Glutamate oxaloacetate transaminase 2;Plasma membrane-associated fatty acid-binding protein;Transaminase A	Got2;Got-2	P05202	1	YRDDNGKPYVLPS	1.9256e-19	130.11	_MNLGVGAYRDDNGK(ac)PYVLPSVR_	8	MNLGVGAYRDDNGK(1)PYVLPSVR	3	821.753	0.082951	3.2215	3.2653	3.2215	1.0113
IPI00117312	IPI00117312	404	IPI00117312	404	Aspartate aminotransferase, mitochondrial;Fatty acid-binding protein;Glutamate oxaloacetate transaminase 2;Plasma membrane-associated fatty acid-binding protein;Transaminase A	Got2;Got-2	P05202	1	FSVYMTKDGRISV	5.1853e-07	108.47	_EFSVYMTK(ac)DGR_	6	EFSVYMTK(1)DGR	2	687.822	-0.58488	2.6795	2.8566	2.5484
IPI00117312	IPI00117312	302	IPI00117312	302	Aspartate aminotransferase, mitochondrial;Fatty acid-binding protein;Glutamate oxaloacetate transaminase 2;Plasma membrane-associated fatty acid-binding protein;Transaminase A	Got2;Got-2	P05202	1	KDAEEAKRVESQL	0.0317722	46.88	_DAEEAK(ac)RVESQLK_	15	DAEEAK(1)RVESQLK	3	515.602	-1.9258	2.9861		2.9861
IPI00117312	IPI00117312	122	IPI00117312	122	Aspartate aminotransferase, mitochondrial;Fatty acid-binding protein;Glutamate oxaloacetate transaminase 2;Plasma membrane-associated fatty acid-binding protein;Transaminase A	Got2;Got-2	P05202	1	ENNEVLKSGRFVT	6.425e-76	209.6	_ASAELALGENNEVLK(ac)SGR_	9	ASAELALGENNEVLK(1)SGR	3	633.997	0.65377	2.4805	2.7139	2.2762	0.71639
IPI00117312	IPI00117312	159	IPI00117312	159	Aspartate aminotransferase, mitochondrial;Fatty acid-binding protein;Glutamate oxaloacetate transaminase 2;Plasma membrane-associated fatty acid-binding protein;Transaminase A	Got2;Got-2	P05202	1	RDVFLPKPSWGNH	1.64111e-19	132.05	_DVFLPK(ac)PSWGNHTPIFR_	15	DVFLPK(1)PSWGNHTPIFR	4	514.022	0.25812	2.3631	2.603	2.3536	0.62009
IPI00875068;IPI00262743;IPI00929787	IPI00875068	114	IPI00875068	114	Gpsn2 protein;Synaptic glycoprotein SC2;Trans-2,3-enoyl-CoA reductase;Putative uncharacterized protein	Gpsn2;Tecr;Gpsn2;Tecr;Gpsn2;Tecr	Q52L67;Q9CY27;Q3TAN8;Q9CWN2	1	PKGKSLKDEDVLQ	0.0434239	50.108	_SLK(ac)DEDVLQK_	3	SLK(1)DEDVLQK	2	608.825	0.031893	0.80062	1.0169	0.63032	0.97904
IPI00119058;IPI00648993;IPI00230539;IPI00649256	IPI00119058	50	IPI00119058	50	Adapter protein GRB2;Growth factor receptor-bound protein 2;SH2/SH3 adapter GRB2;Putative uncharacterized protein;Growth factor receptor bound protein 2;Growth factor receptor bound protein 2, isoform CRA_b;Growth factor receptor bound protein 2;Adapter protein GRB2;Growth factor receptor-bound protein 2;SH2/SH3 adapter GRB2;Growth factor receptor bound protein 2;Growth factor receptor bound prot…	Grb2;mCG_6612;RP23-28I4.1-001;Grb2;RP23-28I4.1-004;Grb2;mCG_6612;RP23-28I4.1-003;Grb2;RP23-28I4.1-005	Q60631-1;Q60631;Q3U1Q4;Q3U5I5;B1AT92;Q60631-2;B1AT94;B1AT95	0.99803	KDGFIPKNYIEMK	0.00338827	64.64	_DGFIPK(ac)NYIEM(ox)KPHPWFFGK_	6	DGFIPK(0.998)NYIEMK(0.002)PHPWFFGK	4	628.065	-0.27416	1.5634	1.5114	1.5634
IPI00116968;IPI00408178	IPI00116968	765	IPI00116968	765	Glucocorticoid receptor-interacting protein 1;Nuclear receptor coactivator 2;Transcriptional intermediary factor 2;Glucocorticoid receptor interacting protein 1;Ncoa2 protein;Putative uncharacterized protein	Grip1;Ncoa2;Tif2;GRIP1;Ncoa2	Q61026;A6P3E3;Q7TPU7;Q8BN74;Q8C961;Q8CBM5;Q8CE59	1	LPEITPKLERLDS	0.000789173	93.959	_DIGLPEITPK(ac)LER_	10	DIGLPEITPK(1)LER	3	508.287	0.25431	0.71174	0.6306	0.72304
IPI00116968;IPI00408178	IPI00116968	640	IPI00116968	640	Glucocorticoid receptor-interacting protein 1;Nuclear receptor coactivator 2;Transcriptional intermediary factor 2;Glucocorticoid receptor interacting protein 1;Ncoa2 protein;Putative uncharacterized protein	Grip1;Ncoa2;Tif2;GRIP1;Ncoa2	Q61026;A6P3E3;Q7TPU7;Q8BN74;Q8C961;Q8CBM5;Q8CE59	1	DSKGQTKLLQLLT	4.95268e-19	175.54	_GQTK(ac)LLQLLTTK_	4	GQTK(1)LLQLLTTK	2	693.422	0.40616	0.41035	0.37529	0.52315	1.3453
IPI00116968;IPI00408178	IPI00116968	648	IPI00116968	648	Glucocorticoid receptor-interacting protein 1;Nuclear receptor coactivator 2;Transcriptional intermediary factor 2;Glucocorticoid receptor interacting protein 1;Ncoa2 protein;Putative uncharacterized protein	Grip1;Ncoa2;Tif2;GRIP1;Ncoa2	Q61026;A6P3E3;Q7TPU7;Q8BN74;Q8C961;Q8CBM5;Q8CE59	1	LQLLTTKSDQMEP	4.95268e-19	175.54	_LLQLLTTK(ac)SDQM(ox)EPSPLPSSLSDTNK_	8	LLQLLTTK(1)SDQMEPSPLPSSLSDTNK	3	967.83	0.8479	0.54795		0.54795
IPI00116968;IPI00408178	IPI00116968	785	IPI00116968	785	Glucocorticoid receptor-interacting protein 1;Nuclear receptor coactivator 2;Transcriptional intermediary factor 2;Glucocorticoid receptor interacting protein 1;Ncoa2 protein;Putative uncharacterized protein	Grip1;Ncoa2;Tif2;GRIP1;Ncoa2	Q61026;A6P3E3;Q7TPU7;Q8BN74;Q8C961;Q8CBM5;Q8CE59	1	TKLIAMKTVKEEV	4.15542e-73	225.85	_TDPASNTK(ac)LIAM(ox)K(ac)TVK_	13	TDPASNTK(1)LIAMK(1)TVK	3	606.661	-2.3904	0.8379	0.78898	0.85234	1.48
IPI00116968;IPI00408178	IPI00116968	705	IPI00116968	705	Glucocorticoid receptor-interacting protein 1;Nuclear receptor coactivator 2;Transcriptional intermediary factor 2;Glucocorticoid receptor interacting protein 1;Ncoa2 protein;Putative uncharacterized protein	Grip1;Ncoa2;Tif2;GRIP1;Ncoa2	Q61026;A6P3E3;Q7TPU7;Q8BN74;Q8C961;Q8CBM5;Q8CE59	1	SPVDLAKLTAEAT	2.33821e-07	80.975	_LLQDSSSPVDLAK(ac)LTAEATGK_	13	LLQDSSSPVDLAK(1)LTAEATGK	3	729.39	-0.96689	0.23712	0.18213	0.30872
IPI00116968;IPI00408178	IPI00116968	713	IPI00116968	713	Glucocorticoid receptor-interacting protein 1;Nuclear receptor coactivator 2;Transcriptional intermediary factor 2;Glucocorticoid receptor interacting protein 1;Ncoa2 protein;Putative uncharacterized protein	Grip1;Ncoa2;Tif2;GRIP1;Ncoa2	Q61026;A6P3E3;Q7TPU7;Q8BN74;Q8C961;Q8CBM5;Q8CE59	1	TAEATGKELSQES	2.61245e-18	91.238	_LTAEATGK(ac)ELSQESSSTAPGSEVTVK_	8	LTAEATGK(1)ELSQESSSTAPGSEVTVK	3	883.775	-0.08781	0.70477		0.70477	1.4415
IPI00116968;IPI00408178	IPI00116968	780	IPI00116968	780	Glucocorticoid receptor-interacting protein 1;Nuclear receptor coactivator 2;Transcriptional intermediary factor 2;Glucocorticoid receptor interacting protein 1;Ncoa2 protein;Putative uncharacterized protein	Grip1;Ncoa2;Tif2;GRIP1;Ncoa2	Q61026;A6P3E3;Q7TPU7;Q8BN74;Q8C961;Q8CBM5;Q8CE59	1	DPASNTKLIAMKT	4.15542e-73	225.85	_TDPASNTK(ac)LIAM(ox)K(ac)TVK_	8	TDPASNTK(1)LIAMK(1)TVK	3	606.661	-2.3904	0.84495	0.78472	0.94615	1.3476
IPI00319992	IPI00319992	327	IPI00319992	327	78 kDa glucose-regulated protein;Heat shock 70 kDa protein 5;Immunoglobulin heavy chain-binding protein;Heat shock 70kD protein 5 (Glucose-regulated protein);Heat shock 70kD protein 5 (Glucose-regulated protein), isoform CRA_a;Putative uncharacterized protein	Grp78;Hspa5;mCG_21276;RP23-446N16.1-001	P20029;A2AUF6;Q3TI47;Q3TKF8;Q3TUS2;Q3TWF2;Q3U6V3;Q3U7T8;Q3U9G2;Q3UEM8;Q9DC41	1	ETLTRAKFEELNM	0.0464977	45.257	_AK(ac)FEELNM(ox)DLFR_	2	AK(1)FEELNMDLFR	2	785.882	-1.7954	0.92849		0.92849
IPI00319992	IPI00319992	214	IPI00319992	214	78 kDa glucose-regulated protein;Heat shock 70 kDa protein 5;Immunoglobulin heavy chain-binding protein;Heat shock 70kD protein 5 (Glucose-regulated protein);Heat shock 70kD protein 5 (Glucose-regulated protein), isoform CRA_a;Putative uncharacterized protein	Grp78;Hspa5;mCG_21276;RP23-446N16.1-001	P20029;A2AUF6;Q3TI47;Q3TKF8;Q3TUS2;Q3TWF2;Q3U6V3;Q3U7T8;Q3U9G2;Q3UEM8;Q9DC41	1	IAYGLDKREGEKN	0.000883766	85.619	_IINEPTAAAIAYGLDK(ac)R_	16	IINEPTAAAIAYGLDK(1)R	3	620.007	1.2058	1.1591	1.1591
IPI00117083	IPI00117083	215	IPI00117083	215	GrpE protein homolog 1, mitochondrial;Mt-GrpE#1;GrpE protein homolog	Grpel1	Q99LP6;Q3UTB8	1	ALVGVVKDA____	0.0130074	53.001	_TLRPALVGVVK(ac)DA_	6	TLRPALVGVVK(1)DA	2	690.914	0.72405	1.8359	1.8359
IPI00117083	IPI00117083	58	IPI00117083	58	GrpE protein homolog 1, mitochondrial;Mt-GrpE#1;GrpE protein homolog	Grpel1	Q99LP6;Q3UTB8	1	DPPSADKTLLEEK	0.0874799	38.189	_TDPPSADK(ac)TLLEEK_	11	TDPPSADK(1)TLLEEK	3	529.27	2.4037	2.3159	2.4213	2.2151
IPI00117167;IPI00759948	IPI00117167	582	IPI00117167	582	Actin-depolymerizing factor;Brevin;Gelsolin;Gelsolin, isoform CRA_b;Putative uncharacterized protein;Actin-depolymerizing factor;Brevin;Gelsolin;Gelsolin, isoform CRA_c;Gsn protein;Putative uncharacterized protein	Gsb;Gsn;mCG_21267;RP23-186B18.2-001;Gsb;Gsn;RP23-186B18.2-004;mCG_21267	P13020-1;P13020;A2AL35;Q3TGJ9;Q3U9Q8;Q3UCW8;P13020-2;A6PWS5;Q6PAC1	1	AVEVMPKSGALNS	2.70694e-30	147.92	_AVEVM(ox)PK(ac)SGALNSNDAFVLK_	7	AVEVMPK(1)SGALNSNDAFVLK	2	1074.55	-0.30694	0.8393	1.0476	0.6026
IPI00117167;IPI00759948	IPI00117167	392	IPI00117167	392	Actin-depolymerizing factor;Brevin;Gelsolin;Gelsolin, isoform CRA_b;Putative uncharacterized protein;Actin-depolymerizing factor;Brevin;Gelsolin;Gelsolin, isoform CRA_c;Gsn protein;Putative uncharacterized protein	Gsb;Gsn;mCG_21267;RP23-186B18.2-001;Gsb;Gsn;RP23-186B18.2-004;mCG_21267	P13020-1;P13020;A2AL35;Q3TGJ9;Q3U9Q8;Q3UCW8;P13020-2;A6PWS5;Q6PAC1	1	LFKQFFKNWRDPD	1.82622e-39	130.6	_QFFK(ac)NWRDPDQTDGPGLGYLSSHIANVER_	4	QFFK(1)NWRDPDQTDGPGLGYLSSHIANVER	4	848.163	-0.39765	0.87195	1.2219	0.62222
IPI00117167;IPI00759948	IPI00117167	366	IPI00117167	366	Actin-depolymerizing factor;Brevin;Gelsolin;Gelsolin, isoform CRA_b;Putative uncharacterized protein;Actin-depolymerizing factor;Brevin;Gelsolin;Gelsolin, isoform CRA_c;Gsn protein;Putative uncharacterized protein	Gsb;Gsn;mCG_21267;RP23-186B18.2-001;Gsb;Gsn;RP23-186B18.2-004;mCG_21267	P13020-1;P13020;A2AL35;Q3TGJ9;Q3U9Q8;Q3UCW8;P13020-2;A6PWS5;Q6PAC1	1	ASDFISKMQYPRQ	0.0305222	42.789	_TASDFISK(ac)MQYPR_	8	TASDFISK(1)MQYPR	3	529.261	0.48362	0.97365	0.97365
IPI00117167;IPI00759948	IPI00117167	621	IPI00117167	621	Actin-depolymerizing factor;Brevin;Gelsolin;Gelsolin, isoform CRA_b;Putative uncharacterized protein;Actin-depolymerizing factor;Brevin;Gelsolin;Gelsolin, isoform CRA_c;Gsn protein;Putative uncharacterized protein	Gsb;Gsn;mCG_21267;RP23-186B18.2-001;Gsb;Gsn;RP23-186B18.2-004;mCG_21267	P13020-1;P13020;A2AL35;Q3TGJ9;Q3U9Q8;Q3UCW8;P13020-2;A6PWS5;Q6PAC1	1	GAQELLKVLRSQH	0.00029203	68.44	_TGAQELLK(ac)VLR_	8	TGAQELLK(1)VLR	2	635.38	0.25871	1.3854	16.496	0.11635
IPI00111986	IPI00111986	403	IPI00111986	403	Gasdermin domain-containing protein 1;Gasdermin-D	Gsdmd;Gsdmdc1	Q9D8T2	1	ETTVLSKQLELVK	0.144887	33.751	_ALETTVLSK(ac)QLELVK_	7	ALETTVLSK(1)QLELVK	3	572.005	0.52013	2.3945	2.0313	2.8227
IPI00555023;IPI00283531;IPI00408829	IPI00555023	128	IPI00555023	128	Glutathione S-transferase P 1;GST class-pi;GST YF-YF;GST-piB;Preadipocyte growth factor;Glutathione S-transferase P 2;GST class-pi;GST YF-YF;GST-piA	Gstp1;Gstpib;Gstp2;Gstpia	P19157;P46425	1	ALPGHLKPFETLL	2.87666e-15	110.12	_ALPGHLK(ac)PFETLLSQNQGGK_	7	ALPGHLK(1)PFETLLSQNQGGK	3	726.395	0.47106	0.45407	0.50607	0.4074	0.81519
IPI00132417	IPI00132417	67	IPI00132417	67	General transcription factor IIE 56 kDa subunit;General transcription factor IIE subunit 1;Transcription initiation factor IIE subunit alpha;Putative uncharacterized protein	Gtf2e1	Q9D0D5;Q8BV40	1	SVLNNLKGDKFIK	0.0804632	42.001	_SVLNNLK(ac)GDK_	7	SVLNNLK(1)GDK	2	565.314	0.46231	1.5804	1.5804
IPI00808598;IPI00153986	IPI00808598	407	IPI00808598	407	General transcription factor IIF, polypeptide 1;General transcription factor IIF, polypeptide 1, isoform CRA_c;Putative uncharacterized protein;General transcription factor IIF subunit 1;Transcription initiation factor IIF subunit alpha	Gtf2f1;mCG_5591;Gtf2f1	Q8R5B7;Q9CSF1;Q3THK3	1	LRAAASKLEQGKR	0.0228625	54.608	_AAASK(ac)LEQGK_	5	AAASK(1)LEQGK	2	522.788	0.098422	0.94079		0.94079	1.4917
IPI00135812	IPI00135812	71	IPI00135812	71	ATP-dependent helicase GTF2F2;General transcription factor IIF subunit 2;Transcription initiation factor IIF subunit beta;General transcription factor IIF, polypeptide 2, isoform CRA_c;Putative uncharacterized protein	Gtf2f2;mCG_10600	Q8R0A0;Q3UMJ4;Q9CTB8	1	IHDIGGKPASVSA	0.0145993	33.548	_TEVSFTLNEDLANIHDIGGK(ac)PASVSAPR_	20	TEVSFTLNEDLANIHDIGGK(1)PASVSAPR	4	745.881	-0.097726	0.87768		0.87768
IPI00135812	IPI00135812	154	IPI00135812	154	ATP-dependent helicase GTF2F2;General transcription factor IIF subunit 2;Transcription initiation factor IIF subunit beta;General transcription factor IIF, polypeptide 2, isoform CRA_c;Putative uncharacterized protein	Gtf2f2;mCG_10600	Q8R0A0;Q3UMJ4;Q9CTB8	1	VVTTNYKPVANHQ	7.97136e-07	78.021	_VVTTNYK(ac)PVANHQYNIEYERK_	7	VVTTNYK(1)PVANHQYNIEYERK	4	652.834	-0.055758	1.2918	1.3545	1.2321	1.0259
IPI00856474;IPI00119472	IPI00856474	245	IPI00856474	245	Basic transcription factor 2 62 kDa subunit;General transcription factor IIH polypeptide 1;General transcription factor IIH subunit 1;TFIIH basal transcription factor complex p62 subunit;Gtf2h1 protein	Gtf2h1	Q9DBA9;Q7TPY0	1	RLNTGSKDLFAEC	0.0201558	45.825	_LNTGSK(ac)DLFAECAK_	6	LNTGSK(1)DLFAECAK	3	532.596	0.94096	0.46097	0.46097
IPI00111981	IPI00111981	294	IPI00111981	294	GTP-binding protein 9;Obg-like ATPase 1;Putative uncharacterized protein	Gtpbp9;Ola1	Q9CZ30-1;Q9CZ30;Q3TJF2;Q3TW21	1	TQSALPKIIKAGF	1.81728e-08	108.58	_YLEANM(ox)TQSALPK(ac)IIK_	13	YLEANMTQSALPK(1)IIK	2	939.506	0.011278	1.1131	1.1131	0.95633	0.88228
IPI00111981;IPI00754697;IPI00227836	IPI00111981	216	IPI00111981	216	GTP-binding protein 9;Obg-like ATPase 1;Putative uncharacterized protein;Obg-like ATPase 1;GTP-binding protein 9;Obg-like ATPase 1	Gtpbp9;Ola1;Ola1;RP23-275P21.1-005;Gtpbp9;Ola1	Q9CZ30-1;Q9CZ30;Q3TJF2;Q3TW21;B1AYJ9;Q9CZ30-2	1	EIEVLNKHLFLTS	0.000346252	70.622	_EIEVLNK(ac)HLFLTSK_	7	EIEVLNK(1)HLFLTSK	3	571.658	0.12165	0.89104	0.98562	0.80554
IPI00223713;IPI00331597	IPI00223713;IPI00331597	46;47	IPI00331597	47	H1 VAR.1;H1c;Histone H1.2;Putative uncharacterized protein;Histone 1, H1c;Histone cluster 1, H1c;MCG17001;H1 VAR.4;H1d;Histone H1.3;Histone cluster 1, H1d;MCG50184;Putative uncharacterized protein	H1f2;Hist1h1c;mCG_17001;RP23-480B19.5-001;H1f3;Hist1h1d;mCG_50184	P15864;Q3UXH2;Q5SZA3;P43277;Q149Z9;Q3U292	1	VSELITKAVAASK	9.13332e-50	174.95	_ASGPPVSELITK(ac)AVAASK_	12	ASGPPVSELITK(1)AVAASK	2	884.496	0.52751	1.103	1.103
IPI00223713;IPI00223714;IPI00230133;IPI00331597	IPI00223713;IPI00223714;IPI00230133;IPI00331597	85;85;85;86	IPI00223714	85	H1 VAR.1;H1c;Histone H1.2;Putative uncharacterized protein;Histone 1, H1c;Histone cluster 1, H1c;MCG17001;H1 VAR.2;H1e;Histone H1.4;H1 VAR.5;H1b;Histone H1.5;Hist1h1b protein;Histone 1, H1b;H1 VAR.4;H1d;Histone H1.3;Histone cluster 1, H1d;MCG50184;Putative uncharacterized protein	H1f2;Hist1h1c;mCG_17001;RP23-480B19.5-001;H1f4;Hist1h1e;H1f5;Hist1h1b;mCG_142319;RP23-138F20.13-001;H1f3;Hist1h1d;mCG_50184	P15864;Q3UXH2;Q5SZA3;P43274;P43276;Q1WWK3;Q5T003;P43277;Q149Z9;Q3U292	1	RIKLGLKSLVSKG	0.00470029	101.46	_LGLK(ac)SLVSK_	4	LGLK(1)SLVSK	2	493.816	0.099115	1.2475	1.2814	1.1472
IPI00223713;IPI00319556;IPI00223714;IPI00331597	IPI00223713;IPI00223714;IPI00331597	75;75;76	IPI00223714	75	H1 VAR.1;H1c;Histone H1.2;Putative uncharacterized protein;Histone 1, H1c;Histone cluster 1, H1c;MCG17001;Histone H1t;Testicular H1 histone;H1 VAR.2;H1e;Histone H1.4;H1 VAR.4;H1d;Histone H1.3;Histone cluster 1, H1d;MCG50184;Putative uncharacterized protein	H1f2;Hist1h1c;mCG_17001;RP23-480B19.5-001;H1ft;H1t;Hist1h1t;H1f4;Hist1h1e;H1f3;Hist1h1d;mCG_50184	P15864;Q3UXH2;Q5SZA3;Q07133;P43274;P43277;Q149Z9;Q3U292	1	AGYDVEKNNSRIK	0.026363	45.115	_ALAAAGYDVEK(ac)NNSR_	11	ALAAAGYDVEK(1)NNSR	3	540.937	0.91158	1.198	1.198
IPI00223714	IPI00223714	46	IPI00223714	46	H1 VAR.2;H1e;Histone H1.4	H1f4;Hist1h1e	P43274	1	VSELITKAVAASK	3.16375e-50	99.451	_TSGPPVSELITK(ac)AVAASK_	12	TSGPPVSELITK(1)AVAASK	3	600.003	-1.173	1.2149	1.2149
IPI00223714;IPI00230133;IPI00331597	IPI00223714;IPI00230133;IPI00331597	90;90;91	IPI00223714	90	H1 VAR.2;H1e;Histone H1.4;H1 VAR.5;H1b;Histone H1.5;Hist1h1b protein;Histone 1, H1b;H1 VAR.4;H1d;Histone H1.3;Histone cluster 1, H1d;MCG50184;Putative uncharacterized protein	H1f4;Hist1h1e;H1f5;Hist1h1b;mCG_142319;RP23-138F20.13-001;H1f3;Hist1h1d;mCG_50184	P43274;P43276;Q1WWK3;Q5T003;P43277;Q149Z9;Q3U292	1	LKSLVSKGTLVQT	0.00470029	101.46	_SLVSK(ac)GTLVQTK_	5	SLVSK(1)GTLVQTK	2	651.885	0.3343	1.7576	1.7576
IPI00230133	IPI00230133	46	IPI00230133	46	H1 VAR.5;H1b;Histone H1.5;Hist1h1b protein;Histone 1, H1b	H1f5;Hist1h1b;mCG_142319;RP23-138F20.13-001	P43276;Q1WWK3;Q5T003	1	VSELITKAVSASK	9.37173e-50	174.87	_ATGPPVSELITK(ac)AVSASK_	12	ATGPPVSELITK(1)AVSASK	3	600.003	-3.0136	1.0684	1.0687	0.94108
IPI00555055;IPI00919098;IPI00331734;IPI00651852;IPI00320149;IPI00918450;IPI00654026	IPI00555055	6	IPI00555055	6	H2A.F/Z;Histone H2A.V;Histone H2A;Histone H2A.Z;Histone H2A;Histone H2A;Histone H2A;Histone H2A	H2afv;H2av;mCG_121516;H2afz;H2az;H2afz;H2afv;RP23-74L9.1-002;H2afv;mCG_121516;H2afz	Q3THW5;B2RVP5;P0C0S6;Q3UA95;Q5NC91;Q8R029;Q3TFU6	1	_MVAGGKAGKDSG	5.93975e-05	94.616	_AGGK(ac)AGK(ac)DSGK_	4	AGGK(1)AGK(1)DSGK	2	530.275	-1.0813	0.36558	0.20756	0.6439
IPI00555055;IPI00919098;IPI00331734;IPI00651852;IPI00320149;IPI00918450;IPI00654026	IPI00555055	9	IPI00555055	9	H2A.F/Z;Histone H2A.V;Histone H2A;Histone H2A.Z;Histone H2A;Histone H2A;Histone H2A;Histone H2A	H2afv;H2av;mCG_121516;H2afz;H2az;H2afz;H2afv;RP23-74L9.1-002;H2afv;mCG_121516;H2afz	Q3THW5;B2RVP5;P0C0S6;Q3UA95;Q5NC91;Q8R029;Q3TFU6	1	AGGKAGKDSGKAK	5.93975e-05	94.616	_AGK(ac)DSGK(ac)AK_	3	AGK(1)DSGK(1)AK	2	473.254	0.17393	0.6439	0.3113	1.3296
IPI00555055;IPI00919098;IPI00331734;IPI00651852;IPI00320149;IPI00918450;IPI00654026	IPI00555055	13	IPI00555055	13	H2A.F/Z;Histone H2A.V;Histone H2A;Histone H2A.Z;Histone H2A;Histone H2A;Histone H2A;Histone H2A	H2afv;H2av;mCG_121516;H2afz;H2az;H2afz;H2afv;RP23-74L9.1-002;H2afv;mCG_121516;H2afz	Q3THW5;B2RVP5;P0C0S6;Q3UA95;Q5NC91;Q8R029;Q3TFU6	1	AGKDSGKAKAKAV	5.93975e-05	94.616	_AGK(ac)DSGK(ac)AK_	7	AGK(1)DSGK(1)AK	2	473.254	0.17393	1.3296	0.46689	1.4961
IPI00138238	IPI00138238	66	IPI00138238	66	Prefoldin subunit 6;Protein Ke2;H2-K region expressed gene 2;KE2;Putative uncharacterized protein	H2-Ke2;Pfd6;Pfdn6;mCG_23006	Q03958;Q792E4	1	LGPVLVKQELGEA	2.68575e-09	109.22	_LLGPVLVK(ac)QELGEAR_	8	LLGPVLVK(1)QELGEAR	2	832.491	-0.83395	0.99114	1.2205	0.87296	0.85902
IPI00282848;IPI00785343;IPI00230730;IPI00553538;IPI00607069;IPI00886422;IPI00886201;IPI00551538;IPI00719866;IPI00277753;IPI00659000	IPI00282848	125	IPI00282848	125	Histone H3.3;Histone H3;Histone H3.2;Histone H3;Histone H3.1;Histone H3	H3.3a;H3.3b;H3f3a;H3f3b;mCG_19829;mCG_6618;RP23-42F6.3-001;H3.2;H3.2-221;H3.2-614;H3.2-615;H3.2-616;H3-143;H3-53;H3b;H3-B;H3f;H3-F;Hist1h3b;Hist1h3c;Hist1h3d;Hist1h3e;Hist1h3f;Hist2h3b;Hist2h3c1;Hist2h3c2;Hist2h3ca1;Hist2h3ca2;mCG_122935;mCG_126480;mCG_140859;mCG_16737;mCG_7727;mCG_7728;mCG_7741;H3.1-221;H3.1-291;H3.1-I;H3a;H3g;H3h;H3i;Hist1h3a;Hist1h3g;Hist1h3h;Hist1h3i	P84244;A2A852;P84228;A1L0U3;B9EI85;P68433;A1L0V4	1	EIAQDFKTDLRFQ	0.0904833	128.17	_EIAQDFK(ac)TDLR_	7	EIAQDFK(1)TDLR	2	689.354	0.69469	0.7266	0.74069	0.53029
IPI00282848;IPI00785343;IPI00230730;IPI00553538;IPI00607069;IPI00886422;IPI00886201;IPI00551538;IPI00719866;IPI00659000;IPI00831580	IPI00282848	64	IPI00282848	64	Histone H3.3;Histone H3;Histone H3.2;Histone H3;Histone H3.1;Histone H3	H3.3a;H3.3b;H3f3a;H3f3b;mCG_19829;mCG_6618;RP23-42F6.3-001;H3.2;H3.2-221;H3.2-614;H3.2-615;H3.2-616;H3-143;H3-53;H3b;H3-B;H3f;H3-F;Hist1h3b;Hist1h3c;Hist1h3d;Hist1h3e;Hist1h3f;Hist2h3b;Hist2h3c1;Hist2h3c2;Hist2h3ca1;Hist2h3ca2;mCG_122935;mCG_126480;mCG_140859;mCG_16737;mCG_7727;mCG_7728;mCG_7741;H3.1-221;H3.1-291;H3.1-I;H3a;H3g;H3h;H3i;Hist1h3a;Hist1h3g;Hist1h3h;Hist1h3i	P84244;A2A852;P84228;A1L0U3;B9EI85;P68433;A1L0V4	1	GGKAPRKQLATKA	2.78225e-11	188.66	_K(ac)QLATK(ac)AAR_	1	K(1)QLATK(1)AAR	3	357.549	0.53948	0.60427	0.71144	0.45407
IPI00282848;IPI00785343;IPI00230730;IPI00553538;IPI00607069;IPI00886422;IPI00886201;IPI00551538;IPI00719866;IPI00659000;IPI00831580	IPI00282848	69	IPI00282848	69	Histone H3.3;Histone H3;Histone H3.2;Histone H3;Histone H3.1;Histone H3	H3.3a;H3.3b;H3f3a;H3f3b;mCG_19829;mCG_6618;RP23-42F6.3-001;H3.2;H3.2-221;H3.2-614;H3.2-615;H3.2-616;H3-143;H3-53;H3b;H3-B;H3f;H3-F;Hist1h3b;Hist1h3c;Hist1h3d;Hist1h3e;Hist1h3f;Hist2h3b;Hist2h3c1;Hist2h3c2;Hist2h3ca1;Hist2h3ca2;mCG_122935;mCG_126480;mCG_140859;mCG_16737;mCG_7727;mCG_7728;mCG_7741;H3.1-221;H3.1-291;H3.1-I;H3a;H3g;H3h;H3i;Hist1h3a;Hist1h3g;Hist1h3h;Hist1h3i	P84244;A2A852;P84228;A1L0U3;B9EI85;P68433;A1L0V4	1	RKQLATKAARKSA	2.78225e-11	188.66	_QLATK(ac)AAR_	5	QLATK(1)AAR	2	450.767	0.29044	0.59272	0.73353	0.47894
IPI00282848;IPI00785343;IPI00230730;IPI00553538;IPI00607069;IPI00886422;IPI00886201;IPI00551538;IPI00719866;IPI00277753;IPI00831580	IPI00282848	55	IPI00282848	55	Histone H3.3;Histone H3;Histone H3.2;Histone H3;Histone H3.1;Histone H3	H3.3a;H3.3b;H3f3a;H3f3b;mCG_19829;mCG_6618;RP23-42F6.3-001;H3.2;H3.2-221;H3.2-614;H3.2-615;H3.2-616;H3-143;H3-53;H3b;H3-B;H3f;H3-F;Hist1h3b;Hist1h3c;Hist1h3d;Hist1h3e;Hist1h3f;Hist2h3b;Hist2h3c1;Hist2h3c2;Hist2h3ca1;Hist2h3ca2;mCG_122935;mCG_126480;mCG_140859;mCG_16737;mCG_7727;mCG_7728;mCG_7741;H3.1-221;H3.1-291;H3.1-I;H3a;H3g;H3h;H3i;Hist1h3a;Hist1h3g;Hist1h3h;Hist1h3i	P84244;A2A852;P84228;A1L0U3;B9EI85;P68433;A1L0V4	1	TKQTARKSTGGKA	0.0233937	83.948	_K(ac)STGGK(ac)APR_	1	K(1)STGGK(1)APR	2	493.275	0.5431	0.58082	0.66888	0.45861
IPI00282848;IPI00785343;IPI00230730;IPI00553538;IPI00607069;IPI00886422;IPI00886201;IPI00551538;IPI00719866;IPI00277753;IPI00831580	IPI00282848	60	IPI00282848	60	Histone H3.3;Histone H3;Histone H3.2;Histone H3;Histone H3.1;Histone H3	H3.3a;H3.3b;H3f3a;H3f3b;mCG_19829;mCG_6618;RP23-42F6.3-001;H3.2;H3.2-221;H3.2-614;H3.2-615;H3.2-616;H3-143;H3-53;H3b;H3-B;H3f;H3-F;Hist1h3b;Hist1h3c;Hist1h3d;Hist1h3e;Hist1h3f;Hist2h3b;Hist2h3c1;Hist2h3c2;Hist2h3ca1;Hist2h3ca2;mCG_122935;mCG_126480;mCG_140859;mCG_16737;mCG_7727;mCG_7728;mCG_7741;H3.1-221;H3.1-291;H3.1-I;H3a;H3g;H3h;H3i;Hist1h3a;Hist1h3g;Hist1h3h;Hist1h3i	P84244;A2A852;P84228;A1L0U3;B9EI85;P68433;A1L0V4	1	RKSTGGKAPRKQL	0.0430202	89.752	_STGGK(ac)APR_	5	STGGK(1)APR	2	408.222	0.071965	0.72777	0.75424	0.70223
IPI00623776;IPI00624840;IPI00624933;IPI00844736;IPI00329998;IPI00621374;IPI00621789;IPI00874920;IPI00876005;IPI00407339	IPI00623776	64	IPI00623776	64	Histone H4	H4-12;H4-53;Hist1h4a;Hist1h4b;Hist1h4c;Hist1h4d;Hist1h4f;Hist1h4h;Hist1h4i;Hist1h4j;Hist1h4k;Hist1h4m;Hist2h4;Hist2h4a;Hist4h4;Gm11275;mCG_1027097;mCG_1044802;mCG_121063;mCG_142242;mCG_23033;mCG_23039;mCG_49272;mCG_49679;mCG_7726;mCG_7729;mCG_7731;OTTMUSG00000000446	P62806;B2RTM0;Q61667;Q6B822	1	GRGKGGKGLGKGG	0.00438046	113.22	_GK(ac)GGK(ac)GLGK_	5	GK(1)GGK(1)GLGK	2	443.261	0.44825	0.79564	0.96943	0.653
IPI00623776;IPI00624840;IPI00624933;IPI00844736;IPI00329998;IPI00621374;IPI00621789;IPI00874920;IPI00876005;IPI00407339	IPI00623776	68	IPI00623776	68	Histone H4	H4-12;H4-53;Hist1h4a;Hist1h4b;Hist1h4c;Hist1h4d;Hist1h4f;Hist1h4h;Hist1h4i;Hist1h4j;Hist1h4k;Hist1h4m;Hist2h4;Hist2h4a;Hist4h4;Gm11275;mCG_1027097;mCG_1044802;mCG_121063;mCG_142242;mCG_23033;mCG_23039;mCG_49272;mCG_49679;mCG_7726;mCG_7729;mCG_7731;OTTMUSG00000000446	P62806;B2RTM0;Q61667;Q6B822	1	GGKGLGKGGAKRH	4.48285e-11	187	_GLGK(ac)GGAK(ac)R_	4	GLGK(1)GGAK(1)R	3	309.851	-0.12768	1.4529	1.4529	1.456
IPI00623776;IPI00624840;IPI00624933;IPI00844736;IPI00329998;IPI00621374;IPI00621789;IPI00874920;IPI00876005;IPI00407339	IPI00623776	72	IPI00623776	72	Histone H4	H4-12;H4-53;Hist1h4a;Hist1h4b;Hist1h4c;Hist1h4d;Hist1h4f;Hist1h4h;Hist1h4i;Hist1h4j;Hist1h4k;Hist1h4m;Hist2h4;Hist2h4a;Hist4h4;Gm11275;mCG_1027097;mCG_1044802;mCG_121063;mCG_142242;mCG_23033;mCG_23039;mCG_49272;mCG_49679;mCG_7726;mCG_7729;mCG_7731;OTTMUSG00000000446	P62806;B2RTM0;Q61667;Q6B822	1	LGKGGAKRHRKVL	4.48285e-11	187	_GLGK(ac)GGAK(ac)R_	8	GLGK(1)GGAK(1)R	3	309.851	-0.12768	1.1862	1.2139	1.1671
IPI00623776;IPI00624840;IPI00624933;IPI00844736;IPI00329998;IPI00621374;IPI00621789;IPI00874920;IPI00876005;IPI00407339	IPI00623776	61	IPI00623776	61	Histone H4	H4-12;H4-53;Hist1h4a;Hist1h4b;Hist1h4c;Hist1h4d;Hist1h4f;Hist1h4h;Hist1h4i;Hist1h4j;Hist1h4k;Hist1h4m;Hist2h4;Hist2h4a;Hist4h4;Gm11275;mCG_1027097;mCG_1044802;mCG_121063;mCG_142242;mCG_23033;mCG_23039;mCG_49272;mCG_49679;mCG_7726;mCG_7729;mCG_7731;OTTMUSG00000000446	P62806;B2RTM0;Q61667;Q6B822	1	NMSGRGKGGKGLG	0.00438046	113.22	_GK(ac)GGK(ac)GLGK_	2	GK(1)GGK(1)GLGK	2	443.261	0.44825	0.82906	0.93433	0.73565
IPI00121105	IPI00121105	185	IPI00121105	185	Hydroxyacyl-coenzyme A dehydrogenase, mitochondrial;Medium and short-chain L-3-hydroxyacyl-coenzyme A dehydrogenase;Short-chain 3-hydroxyacyl-CoA dehydrogenase	Hadh;Hadhsc;Mschad;Schad	Q61425	1	KLVEVIKTPMTSQ	0.0244144	50.207	_LVEVIK(ac)TPM(ox)TSQK_	6	LVEVIK(1)TPMTSQK	3	511.285	0.22562	2.147	2.2594	2.0108	0.2967
IPI00830581;IPI00626132;IPI00320847	IPI00830581	212	IPI00830581	212	17beta-hydroxysteroid dehydrogenase type 10/short chain L-3-hydroxyacyl-CoA dehydrogenase;Hydroxysteroid (17-beta) dehydrogenase 10;Putative uncharacterized protein;Hydroxysteroid (17-beta) dehydrogenase 10;Putative uncharacterized protein;17-beta-hydroxysteroid dehydrogenase 10;3-hydroxy-2-methylbutyryl-CoA dehydrogenase;3-hydroxyacyl-CoA dehydrogenase type II;3-hydroxyacyl-CoA dehydrogenase typ…	Hadh2;Hsd17b10;Hsd17b10/Schad;RP23-419G22.2-001;Hsd17b10;RP23-419G22.2-003;Hadh2;Erab;Hadh2;Hsd17b10	Q99N15;A2AFQ2;Q9CYT3;O08756	1	LTTLPEKVRNFLA	1.02876e-34	149.36	_VVTIAPGLFATPLLTTLPEK(ac)VR_	20	VVTIAPGLFATPLLTTLPEK(1)VR	3	793.473	0.85659	1.6734	2.2023	1.5514
IPI00223092	IPI00223092	350	IPI00223092	350	Long chain 3-hydroxyacyl-CoA dehydrogenase;Long-chain enoyl-CoA hydratase;TP-alpha;Trifunctional enzyme subunit alpha, mitochondrial;Putative uncharacterized protein	Hadha	Q8BMS1;Q3TB39	1	NGQVLCKKNKFGA	9.57501e-14	114.72	_ALM(ox)GLYNGQVLCK(ac)K_	4	ALMGLYNGQVLCK(1)K	3	551.621	1.1661	1.7936		1.7936
IPI00223092	IPI00223092	326	IPI00223092	326	Long chain 3-hydroxyacyl-CoA dehydrogenase;Long-chain enoyl-CoA hydratase;TP-alpha;Trifunctional enzyme subunit alpha, mitochondrial;Putative uncharacterized protein	Hadha	Q8BMS1;Q3TB39	1	YLAESQKFGELAL	1.84938e-49	154.13	_AGLEQGSDAGYLAESQK(ac)FGELALTK_	13	AGLEQGSDAGYLAESQK(1)FGELALTK	3	875.773	-0.78672	2.3245	2.4798	2.179	1.5706
IPI00223092	IPI00223092	644	IPI00223092	644	Long chain 3-hydroxyacyl-CoA dehydrogenase;Long-chain enoyl-CoA hydratase;TP-alpha;Trifunctional enzyme subunit alpha, mitochondrial;Putative uncharacterized protein	Hadha	Q8BMS1;Q3TB39	1	IYQEGSKNKSLNS	0.000132706	78.653	_GFYIYQEGSK(ac)NK_	17	GFYIYQEGSK(1)NK	3	492.577	0.5425	3.0484		3.0484	3.5363
IPI00223092	IPI00223092	406	IPI00223092	406	Long chain 3-hydroxyacyl-CoA dehydrogenase;Long-chain enoyl-CoA hydratase;TP-alpha;Trifunctional enzyme subunit alpha, mitochondrial;Putative uncharacterized protein	Hadha	Q8BMS1;Q3TB39	1	GQQQVFKGLNDKV	0.0268243	45.915	_GQQQVFK(ac)GLNDK_	10	GQQQVFK(1)GLNDK	2	702.368	-0.90258	1.8414	1.9772	1.7271	3.0544
IPI00223092	IPI00223092	728	IPI00223092	728	Long chain 3-hydroxyacyl-CoA dehydrogenase;Long-chain enoyl-CoA hydratase;TP-alpha;Trifunctional enzyme subunit alpha, mitochondrial;Putative uncharacterized protein	Hadha	Q8BMS1;Q3TB39	1	DLYGAQKVVDRLR	8.81743e-21	124.21	_FVDLYGAQK(ac)VVDR_	7	FVDLYGAQK(1)VVDR	3	517.944	-1.1473	2.2846	2.2846	2.0755	1.2246
IPI00115607;IPI00474281;IPI00850941	IPI00115607	189	IPI00115607	189	3-ketoacyl-CoA thiolase;Acetyl-CoA acyltransferase;Beta-ketothiolase;TP-beta;Trifunctional enzyme subunit beta, mitochondrial	Hadhb	Q99JY0	1	MMLDLNKAKTLGQ	0.00496502	97.635	_M(ox)M(ox)LDLNK(ac)AK_	10	MMLDLNK(1)AK	2	569.286	-0.62119	2.3973	3.0386	2.2979	3.1107
IPI00115607;IPI00474281;IPI00850941	IPI00115607	349	IPI00115607	349	3-ketoacyl-CoA thiolase;Acetyl-CoA acyltransferase;Beta-ketothiolase;TP-beta;Trifunctional enzyme subunit beta, mitochondrial	Hadhb	Q99JY0	1	YVSQDPKDQLLLG	5.98198e-13	95.206	_DFIYVSQDPK(ac)DQLLLGPTYATPK_	14	DFIYVSQDPK(1)DQLLLGPTYATPK	3	884.458	-1.2638	1.1626	1.7206	0.78563	1.2863
IPI00115607;IPI00474281;IPI00850941	IPI00115607	292	IPI00115607	292	3-ketoacyl-CoA thiolase;Acetyl-CoA acyltransferase;Beta-ketothiolase;TP-beta;Trifunctional enzyme subunit beta, mitochondrial	Hadhb	Q99JY0	1	SLEQMAKLKPAFI	1.69849e-05	95.067	_DNGIRPSSLEQMAK(ac)LK_	11	DNGIRPSSLEQMAK(1)LK	3	610.324	0.074345	2.2318	2.4615	1.9542	2.44
IPI00115607;IPI00474281;IPI00858282	IPI00115607	73	IPI00115607	73	3-ketoacyl-CoA thiolase;Acetyl-CoA acyltransferase;Beta-ketothiolase;TP-beta;Trifunctional enzyme subunit beta, mitochondrial	Hadhb	Q99JY0	1	LSGTSYKDLMPHD	1.03827e-21	129.62	_IPFLLSGTSYK(ac)DLM(ox)PHDLAR_	9	IPFLLSGTSYK(1)DLMPHDLAR	3	778.072	-0.6673	1.9069	2.117	1.6723	0.98191
IPI00331327;IPI00116991	IPI00331327	112	IPI00331327	112	Hars;Putative uncharacterized protein;Hars protein;Histidine--tRNA ligase;Histidyl-tRNA synthetase, cytoplasmic	Hars;Hars	A7XUS2;Q3TKU3;Q3U890;Q3UDH1;Q8C2D1;Q8VDX8;Q9D094;Q61035	1	KYGEDSKLIYDLK	8.21071e-15	140.39	_YGEDSK(ac)LIYDLK_	6	YGEDSK(1)LIYDLK	3	495.921	-0.90327	1.3249	1.3249
IPI00515403;IPI00608043;IPI00228457;IPI00607967;IPI00403506	IPI00515403	279	IPI00515403	279	Histone acetyltransferase binding to ORC1;Histone acetyltransferase MYST2;MOZ, YBF2/SAS3, SAS2 and TIP60 protein 2;Histone acetyltransferase binding to ORC1;Histone acetyltransferase MYST2;MOZ, YBF2/SAS3, SAS2 and TIP60 protein 2;Histone acetyltransferase;MYST histone acetyltransferase 2, isoform CRA_c;Putative uncharacterized protein;Histone acetyltransferase binding to ORC1;Histone acetyltransf…	Hbo1;Myst2;Hbo1;Myst2;mCG_8466;Hbo1;Myst2;Hbo1;Myst2;Hbo1;Myst2	Q5SVQ0-1;Q5SVQ0;Q5SVQ0-3;Q1AJD0;Q3UGF2;Q3UGU8;Q5SVQ0-2;Q5SVQ0-4;Q3TD41;Q5SVQ0-5	1	RNSGLSKEQKEKY	0.0075777	92.062	_NSGLSK(ac)EQK_	6	NSGLSK(1)EQK	2	516.77	0.14921	0.87427	0.73925	1.034
IPI00133801;IPI00658779	IPI00133801	10	IPI00133801	10	Nuclear protein Hcc-1;SAP domain-containing ribonucleoprotein;MCG113697;MCG18674, isoform CRA_c;RIKEN cDNA 1110005A23 gene;1110005A23Rik protein	Hcc1;Sarnp;mCG_113697;mCG_18674	Q9D1J3;B2RXM7;B7ZWI2	1	ETVELHKLKLAEL	2.86819e-08	115.29	_(ac)AAETVELHK(ac)LK_	9	AAETVELHK(1)LK	2	661.869	0.10547	1.3642	1.2138	1.5332	1.2449
IPI00133801;IPI00658779	IPI00133801	119	IPI00133801	119	Nuclear protein Hcc-1;SAP domain-containing ribonucleoprotein;MCG113697;MCG18674, isoform CRA_c;RIKEN cDNA 1110005A23 gene;1110005A23Rik protein	Hcc1;Sarnp;mCG_113697;mCG_18674	Q9D1J3;B2RXM7;B7ZWI2	1	PVSLESKKAARAA	0.0216609	48.741	_FNVPVSLESK(ac)K_	10	FNVPVSLESK(1)K	3	430.575	1.7924	1.2612		1.2612
IPI00133801	IPI00133801	142	IPI00133801	142	Nuclear protein Hcc-1;SAP domain-containing ribonucleoprotein;MCG113697;MCG18674, isoform CRA_c;RIKEN cDNA 1110005A23 gene;1110005A23Rik protein	Hcc1;Sarnp;mCG_113697;mCG_18674	Q9D1J3;B2RXM7;B7ZWI2	1	GLSSDTKPMVNLD	4.18632e-20	128.31	_GLSSDTK(ac)PMVNLDK_	7	GLSSDTK(1)PMVNLDK	2	773.893	1.8013	1.2176	1.1899	1.5547	1.1631
IPI00828490;IPI00828543	IPI00828490	288	IPI00828490	288	C1 factor;HCF C-terminal chain 1;HCF C-terminal chain 2;HCF C-terminal chain 3;HCF C-terminal chain 4;HCF C-terminal chain 5;HCF C-terminal chain 6;HCF N-terminal chain 1;HCF N-terminal chain 2;HCF N-terminal chain 3;HCF N-terminal chain 4;HCF N-terminal chain 5;HCF N-terminal chain 6;Host cell factor 1;Host cell factor C1;Host cell factor C1;Putative uncharacterized protein	Hcfc1;RP23-252M19.5-005;Hcfc1;RP23-252M19.5-001	Q61191;B1AUX2;B1AUX1;Q3USQ6	1	KVATHEKEWKCTN	0.212103	40.352	_VATHEK(ac)EWK_	6	VATHEK(1)EWK	3	390.536	0.5312	1.6444	1.7485	1.2024	0.83052
IPI00828490;IPI00828543	IPI00828490	813	IPI00828490	813	C1 factor;HCF C-terminal chain 1;HCF C-terminal chain 2;HCF C-terminal chain 3;HCF C-terminal chain 4;HCF C-terminal chain 5;HCF C-terminal chain 6;HCF N-terminal chain 1;HCF N-terminal chain 2;HCF N-terminal chain 3;HCF N-terminal chain 4;HCF N-terminal chain 5;HCF N-terminal chain 6;Host cell factor 1;Host cell factor C1;Host cell factor C1;Putative uncharacterized protein	Hcfc1;RP23-252M19.5-005;Hcfc1;RP23-252M19.5-001	Q61191;B1AUX2;B1AUX1;Q3USQ6	1	GTGAPAKIITAVP	1.93866e-05	90.754	_VM(ox)TSGTGAPAK(ac)IITAVPK_	11	VMTSGTGAPAK(1)IITAVPK	2	900.5	-0.03778	0.8767	0.52424	1.231	1.1098
IPI00346073;IPI00798482	IPI00346073	56	IPI00346073	56	Heat shock 70 kDa protein 1;Heat shock 70 kDa protein 1B;Heat shock protein (hsp68);Heat shock 70 kDa protein 1A;Heat shock 70 kDa protein 3;Hsp68;Inducible heat shock protein 70;Heat shock protein 70;Putative uncharacterized protein;Heat shock protein 1B;Hspa1b protein	Hcp70.1;Hsp70-1;Hsp70a1;Hspa1;Hspa1b;Hsp70-3;Hsp70A1;Hspa1a;Hsp70.3;Hspa1b;mCG_1031930	P17879;Q61698;Q61696;A1E2B8;O88687;Q3TAI8;Q3TU85	1	LIGDAAKNQVALN	5.40475e-08	61.942	_LIGDAAK(ac)NQVALNPQNTVFDAK_	7	LIGDAAK(1)NQVALNPQNTVFDAK	3	790.42	0.23218	1.1555	1.1138	1.1988	0.9019
IPI00114232;IPI00850738;IPI00556893;IPI00874694;IPI00850181;IPI00137668;IPI00458262	IPI00114232;IPI00137668	89;90	IPI00114232	89	Histone deacetylase 1;Hdac1 protein;Histone deacetylase 2;YY1 transcription factor-binding protein;Putative uncharacterized protein;Putative uncharacterized protein	Hdac1;RP23-209C6.7-001;Hdac2;Yy1bp;Hdac2	O09106;Q58E49;P70288;Q3TMT1;Q3URA2;Q3UXH8;Q8BQ10	1	NMSEYSKQMQRFN	0.0191294	62.377	_SIRPDNMSEYSK(ac)QMQR_	12	SIRPDNMSEYSK(1)QMQR	3	671.316	-0.2641	1.6929	1.8525	1.547
IPI00315373;IPI00853931;IPI00315372;IPI00853711;IPI00227380;IPI00315371;IPI00315375;IPI00848819;IPI00315376;IPI00854034;IPI00849778;IPI00882049;IPI00468953;IPI00881527;IPI00881380;IPI00881719;IPI00881044	IPI00315373	605	IPI00315373	605	Histone deacetylase 7;Histone deacetylase 7A;Histone deacetylase 7;Histone deacetylase 7A;Histone deacetylase 7;Histone deacetylase 7A;Histone deacetylase 7;Histone deacetylase 7A;Histone deacetylase 7;Histone deacetylase 7A;Histone deacetylase 7;Histone deacetylase 7A;Putative uncharacterized protein;Histone deacetylase 7A, promoter 1;Histone deacetylase 7A, promoter 3;Histone deacetylase 7A, pr…	Hdac7;Hdac7a;Hdac7;Hdac7a;Hdac7;Hdac7a;Hdac7;Hdac7a;Hdac7;Hdac7a;Hdac7;Hdac7a;Hdac7;Hdac7a;mFLJ00062	Q8C2B3-3;Q8C2B3;Q8C2B3-2;Q8C2B3-4;Q8C2B3-1;Q8C2B3-5;Q8C2B3-6;Q3UJT5;Q1EDY4;Q1EDY5;Q6KAT4	1	LKLDNGKLTGLLA	0.000174524	71.888	_LDNGK(ac)LTGLLAQR_	5	LDNGK(1)LTGLLAQR	2	720.912	-0.076168	0.99677		0.99677
IPI00112128	IPI00112128	15	IPI00112128	15	Haloacid dehalogenase-like hydrolase domain-containing protein 3	Hdhd3	Q9CYW4	1	LLTWDVKDTLIKL	6.47772e-15	130.1	_LLTWDVK(ac)DTLIK_	7	LLTWDVK(1)DTLIK	2	743.929	-0.67257	1.3309	1.5373	1.3184	0.016834
IPI00411022	IPI00411022	693	IPI00411022	693	Putative uncharacterized protein;Heatr1 protein	Heatr1	Q3T9I0;Q3TMK0;Q3TNE1;Q3UNW7;Q3V1X6;Q8BLJ4;Q8CCT5;Q8VCK1	1	LVCAGEKESYSLK	0.00101919	77.222	_LVEDLVCAGEK(ac)ESYSLK_	11	LVEDLVCAGEK(1)ESYSLK	3	661.331	-0.49318	1.0992		1.0992
IPI00226287;IPI00886160;IPI00890018	IPI00226287	442	IPI00226287	442	Helicase POLQ-like;Mus308-like helicase;POLQ-like helicase;Putative uncharacterized protein;Helicase POLQ-like;Mus308-like helicase;POLQ-like helicase;Helicase POLQ-like;Mus308-like helicase;POLQ-like helicase	Hel308;Helq;Hel308;Helq;Hel308;Helq	Q2VPA6-1;Q2VPA6;Q8BYE0;Q2VPA6-2;Q2VPA6-3	1	LEMTLAKVLYTSK	0.0325192	45.873	_GAILEMTLAK(ac)VLYTSK_	10	GAILEMTLAK(1)VLYTSK	2	890.5	-2.0207	1.1308	1.1308
IPI00111523	IPI00111523	754	IPI00111523	754	DNA helicase B	Helb	Q6NVF4	1	IKDHEKKLIFAVG	0.03142	55.549	_K(ac)LIFAVGDK_	1	K(1)LIFAVGDK	2	516.808	0.0043199	2.0542		2.0542
IPI00116222	IPI00116222	237	IPI00116222	237	3-hydroxyisobutyrate dehydrogenase, mitochondrial;3-hydroxyisobutyrate dehydrogenase	Hibadh	Q99L13;A0ZNJ2	1	RSGLDPKLLAKIL	0.0640279	45.598	_SGLDPK(ac)LLAK_	6	SGLDPK(1)LLAK	2	542.324	0.56545	1.6595	1.6595
IPI00154047	IPI00154047	352	IPI00154047	352	3-hydroxyisobutyryl-CoA hydrolase, mitochondrial;3-hydroxyisobutyryl-coenzyme A hydrolase	Hibch	Q8QZS1	1	RAVLIDKDQTPKW	0.0947475	40.589	_AVLIDK(ac)DQTPK_	6	AVLIDK(1)DQTPK	2	635.356	-0.55915	1.3665	1.3665		1.9281
IPI00108189;IPI00880795	IPI00108189	21	IPI00108189	21	Adenosine 5'-monophosphoramidase;Histidine triad nucleotide-binding protein 1;Protein kinase C inhibitor 1;Protein kinase C-interacting protein 1;Histidine triad nucleotide binding protein;MCG1442, isoform CRA_b;Histidine triad nucleotide binding protein	Hint;Hint1;Pkci;Pkci1;Prkcnh1;mCG_1442;RP24-84L18.1-001;Hint1;RP24-84L18.1-002	P70349;B1AZK3;B0R1E3	1	GDTIFGKIIRKEI	2.38914e-19	125.89	_AQVAQPGGDTIFGK(ac)IIRK_	14	AQVAQPGGDTIFGK(1)IIRK	3	647.702	0.28929	1.3057	1.5473	1.2116	0.94726
IPI00108189;IPI00880795	IPI00108189	30	IPI00108189	30	Adenosine 5'-monophosphoramidase;Histidine triad nucleotide-binding protein 1;Protein kinase C inhibitor 1;Protein kinase C-interacting protein 1;Histidine triad nucleotide binding protein;MCG1442, isoform CRA_b;Histidine triad nucleotide binding protein	Hint;Hint1;Pkci;Pkci1;Prkcnh1;mCG_1442;RP24-84L18.1-001;Hint1;RP24-84L18.1-002	P70349;B1AZK3;B0R1E3	1	RKEIPAKIIFEDD	2.62754e-12	119.03	_EIPAK(ac)IIFEDDR_	5	EIPAK(1)IIFEDDR	3	496.596	-0.043548	1.0746	1.211	0.88581	1.0336
IPI00330000;IPI00272033	IPI00330000	96	IPI00330000	96	H2a-614;H2a-615;Histone H2A type 2-A;Histone H2A.2;Histone H2A;H2a-613B;Histone H2A type 2-C;Histone H2A	Hist2h2aa1;Hist2h2aa2;mCG_140446;Hist2h2ab;Hist2h2ac;mCG_50606	Q6GSS7;B2RWH3;Q64523;Q149V4	1	NDEELNKLLGKVT	9.84611e-05	88.596	_NDEELNK(ac)LLGK_	7	NDEELNK(1)LLGK	2	657.849	-0.61726	0.55904	0.55904
IPI00348270;IPI00124518;IPI00459318	IPI00348270	21	IPI00348270	21	H2b 616;Histone H2B type 2-B;Hist2h2bb protein;Putative uncharacterized protein	Hist2h2bb;Hist2h2bb;Hist1h2bp	Q64525;Q8VEE3;Q8C622	1	SKKAVTKVQKKDG	2.38634e-16	202.28	_K(ac)AVTK(ac)VQK_	5	K(1)AVTK(1)VQK	2	493.306	0.24211	0.72409	0.5699	0.72911
IPI00348270;IPI00124518;IPI00459318	IPI00348270	17	IPI00348270	17	H2b 616;Histone H2B type 2-B;Hist2h2bb protein;Putative uncharacterized protein	Hist2h2bb;Hist2h2bb;Hist1h2bp	Q64525;Q8VEE3;Q8C622	1	PKKGSKKAVTKVQ	2.38634e-16	202.28	_K(ac)AVTK(ac)VQK_	1	K(1)AVTK(1)VQK	2	493.306	0.24211	0.56069	0.71175	0.43704
IPI00221463;IPI00265761;IPI00229543;IPI00229545;IPI00229544;IPI00229542;IPI00153400	IPI00221463	96	IPI00221463	96	Histone H2A type 3;Histone H2A;Histone H2A type 1;Histone H2A;Histone H2A type 1-F;Gene for histone H2a;Histone H2A type 1-K;Histone H2A type 1-H;Histone H2A;Histone H2A;Histone H2A.J	Hist3h2a;mCG_140135;RP23-441I8.12-001;Hist1h2ab;Hist1h2ac;Hist1h2ad;Hist1h2ae;Hist1h2ag;Hist1h2ai;Hist1h2an;Hist1h2ao;mCG_1044806;mCG_122950;mCG_49394;mCG_49890;mCG_49891;mCG_49925;mCG_50406;mCG_50828;Hist1h2af;Hist1h2ak;Hist1h2ah;mCG_50260;Hist1h2aa;mCG_49751;RP23-462P2.5-001;H2afj	Q8BFU2;A2AB79;P22752;B2RVF0;Q8CGP5;Q61668;Q8CGP7;Q8CGP6;A0AUV1;A3KPD0;Q8CGP4;Q8R1M2	1	NDEELNKLLGRVT	2.22083e-10	158.05	_NDEELNK(ac)LLGR_	7	NDEELNK(1)LLGR	2	671.852	0.20289	0.65107	0.65107
IPI00221463;IPI00265761;IPI00229543;IPI00229545;IPI00229544;IPI00229542;IPI00153400;IPI00330000;IPI00272033	IPI00221463;IPI00330000	119;119	IPI00221463	119	Histone H2A type 3;Histone H2A;Histone H2A type 1;Histone H2A;Histone H2A type 1-F;Gene for histone H2a;Histone H2A type 1-K;Histone H2A type 1-H;Histone H2A;Histone H2A;Histone H2A.J;H2a-614;H2a-615;Histone H2A type 2-A;Histone H2A.2;Histone H2A;H2a-613B;Histone H2A type 2-C;Histone H2A	Hist3h2a;mCG_140135;RP23-441I8.12-001;Hist1h2ab;Hist1h2ac;Hist1h2ad;Hist1h2ae;Hist1h2ag;Hist1h2ai;Hist1h2an;Hist1h2ao;mCG_1044806;mCG_122950;mCG_49394;mCG_49890;mCG_49891;mCG_49925;mCG_50406;mCG_50828;Hist1h2af;Hist1h2ak;Hist1h2ah;mCG_50260;Hist1h2aa;mCG_49751;RP23-462P2.5-001;H2afj;Hist2h2aa1;Hist2h2aa2;mCG_140446;Hist2h2ab;Hist2h2ac;mCG_50606	Q8BFU2;A2AB79;P22752;B2RVF0;Q8CGP5;Q61668;Q8CGP7;Q8CGP6;A0AUV1;A3KPD0;Q8CGP4;Q8R1M2;Q6GSS7;B2RWH3;Q64523;Q149V4	1	QAVLLPKKTESHH	6.71775e-05	53.037	_VTIAQGGVLPNIQAVLLPK(ac)K_	19	VTIAQGGVLPNIQAVLLPK(1)K	3	701.096	0.92108	0.8401	0.8401
IPI00221463;IPI00265761;IPI00229543;IPI00229545;IPI00229544;IPI00330000;IPI00272033;IPI00623951	IPI00221463;IPI00330000;IPI00623951	6;6;6	IPI00221463	6	Histone H2A type 3;Histone H2A;Histone H2A type 1;Histone H2A;Histone H2A type 1-F;Gene for histone H2a;Histone H2A type 1-K;Histone H2A type 1-H;Histone H2A;H2a-614;H2a-615;Histone H2A type 2-A;Histone H2A.2;Histone H2A;H2a-613B;Histone H2A type 2-C;Histone H2A;H2a-613A;Histone H2A type 2-B	Hist3h2a;mCG_140135;RP23-441I8.12-001;Hist1h2ab;Hist1h2ac;Hist1h2ad;Hist1h2ae;Hist1h2ag;Hist1h2ai;Hist1h2an;Hist1h2ao;mCG_1044806;mCG_122950;mCG_49394;mCG_49890;mCG_49891;mCG_49925;mCG_50406;mCG_50828;Hist1h2af;Hist1h2ak;Hist1h2ah;mCG_50260;Hist2h2aa1;Hist2h2aa2;mCG_140446;Hist2h2ab;Hist2h2ac;mCG_50606;Hist2h2ab	Q8BFU2;A2AB79;P22752;B2RVF0;Q8CGP5;Q61668;Q8CGP7;Q8CGP6;A0AUV1;A3KPD0;Q6GSS7;B2RWH3;Q64523;Q149V4;Q64522	1	_MSGRGKQGGKAR	1.24943e-05	172.15	_GK(ac)QGGK(ac)AR_	2	GK(1)QGGK(1)AR	2	443.249	-0.20441	0.37069	0.27188	0.5054
IPI00221463;IPI00265761;IPI00229543;IPI00229545;IPI00229544;IPI00330000;IPI00272033;IPI00623951	IPI00221463;IPI00330000;IPI00623951	10;10;10	IPI00221463	10	Histone H2A type 3;Histone H2A;Histone H2A type 1;Histone H2A;Histone H2A type 1-F;Gene for histone H2a;Histone H2A type 1-K;Histone H2A type 1-H;Histone H2A;H2a-614;H2a-615;Histone H2A type 2-A;Histone H2A.2;Histone H2A;H2a-613B;Histone H2A type 2-C;Histone H2A;H2a-613A;Histone H2A type 2-B	Hist3h2a;mCG_140135;RP23-441I8.12-001;Hist1h2ab;Hist1h2ac;Hist1h2ad;Hist1h2ae;Hist1h2ag;Hist1h2ai;Hist1h2an;Hist1h2ao;mCG_1044806;mCG_122950;mCG_49394;mCG_49890;mCG_49891;mCG_49925;mCG_50406;mCG_50828;Hist1h2af;Hist1h2ak;Hist1h2ah;mCG_50260;Hist2h2aa1;Hist2h2aa2;mCG_140446;Hist2h2ab;Hist2h2ac;mCG_50606;Hist2h2ab	Q8BFU2;A2AB79;P22752;B2RVF0;Q8CGP5;Q61668;Q8CGP7;Q8CGP6;A0AUV1;A3KPD0;Q6GSS7;B2RWH3;Q64523;Q149V4;Q64522	1	RGKQGGKARAKAK	1.24943e-05	172.15	_GK(ac)QGGK(ac)AR_	6	GK(1)QGGK(1)AR	2	443.249	-0.20441	0.37069	0.27188	0.5054
IPI00283611;IPI00759938;IPI00762858;IPI00928559	IPI00283611	402	IPI00283611	402	Hexokinase type I;Hexokinase, tumor isozyme;Hexokinase-1;Hexokinase type I;Hexokinase, tumor isozyme;Hexokinase-1;Putative uncharacterized protein;Hexokinase 1, isoform CRA_d;Hk1 protein;Putative uncharacterized protein	Hk1;Hk1;Hk1;mCG_127656;Hk1	P17710-1;P17710;P17710-4;Q3UE51;Q6GQU1;Q3TTB4	1	AAIETDKEGVQNA	0.0607247	30.428	_FTTSDVAAIETDK(ac)EGVQNAK_	13	FTTSDVAAIETDK(1)EGVQNAK	3	722.69	-0.48604	1.1881	1.1881
IPI00283611;IPI00759938;IPI00762858;IPI00928559;IPI00283612;IPI00468553;IPI00928408;IPI00928114	IPI00283611	243	IPI00283611	243	Hexokinase type I;Hexokinase, tumor isozyme;Hexokinase-1;Hexokinase type I;Hexokinase, tumor isozyme;Hexokinase-1;Putative uncharacterized protein;Hexokinase 1, isoform CRA_d;Hk1 protein;Putative uncharacterized protein;Hexokinase type I;Hexokinase, tumor isozyme;Hexokinase-1;Hexokinase type I;Hexokinase, tumor isozyme;Hexokinase-1;Putative uncharacterized protein	Hk1;Hk1;Hk1;mCG_127656;Hk1;Hk1;Hk1	P17710-1;P17710;P17710-4;Q3UE51;Q6GQU1;Q3TTB4;P17710-2;P17710-3;Q3TJE3;Q3UPC4	1	EGADVVKLLNKAI	3.4836e-19	124.47	_ASGVEGADVVK(ac)LLNK_	11	ASGVEGADVVK(1)LLNK	3	514.623	0.33643	0.81443	0.99118	0.6692	0.95278
IPI00133589;IPI00408022;IPI00230382;IPI00877259	IPI00133589	74	IPI00133589	74	Hydroxymethylbilane synthase;Porphobilinogen deaminase;Pre-uroporphyrinogen synthase;Putative uncharacterized protein;Hydroxymethylbilane synthase;Hydroxymethylbilane synthase;Porphobilinogen deaminase;Pre-uroporphyrinogen synthase;Putative uncharacterized protein	Hmbs;Uros1;Hmbs;Hmbs;Uros1;Hmbs	P22907-1;P22907;Q3TIV0;Q3UBC6;Q99L41;P22907-2;Q3UPG1	1	LSKIGEKSLFTKE	0.0124029	74.267	_IGEK(ac)SLFTK_	4	IGEK(1)SLFTK	2	532.803	0.2291	1.4295		1.4295	0.76088
IPI00420261;IPI00665601;IPI00458851;IPI00761360;IPI00875792;IPI00462291;IPI00621282;IPI00848872;IPI00849249;IPI00461809	IPI00420261	157	IPI00420261	157	High mobility group protein 1;High mobility group protein B1;Putative uncharacterized protein;High mobility group box 1;Hmgb1 protein;High mobility group protein 2;High mobility group protein B2;MCG4647;Putative uncharacterized protein	Hmg1;Hmg-1;Hmgb1;Hmg2;Hmgb2;mCG_4647	P63158;Q3UBK2;Q3UJK0;Q497Z6;Q58EV5;Q6P202;Q8BNM0;Q8BQ02;Q8C7C4;P30681;Q3U566;Q3UAZ7;Q9CT19	1	LKEKYEKDIAAYR	0.00763892	62.408	_YEK(ac)DIAAYR_	3	YEK(1)DIAAYR	2	585.793	0.15756	1.6676	1.6676
IPI00420261;IPI00665601;IPI00458851;IPI00761360;IPI00753905;IPI00853656;IPI00752229;IPI00462291	IPI00420261	12	IPI00420261	12	High mobility group protein 1;High mobility group protein B1;Putative uncharacterized protein;High mobility group box 1;Hmgb1 protein;High mobility group protein 2;High mobility group protein B2;MCG4647;Putative uncharacterized protein	Hmg1;Hmg-1;Hmgb1;Hmg2;Hmgb2;mCG_4647	P63158;Q3UBK2;Q3UJK0;Q497Z6;Q58EV5;Q6P202;Q8BNM0;Q8BQ02;Q8C7C4;P30681;Q3U566;Q3UAZ7;Q9CT19	1	PKKPRGKMSSYAF	1.04193e-22	141.38	_GK(ac)MSSYAFFVQTCR_	2	GK(1)MSSYAFFVQTCR	2	862.4	0.13486	1.396	1.2295	1.6284
IPI00624005;IPI00673562;IPI00228879;IPI00669631	IPI00624005	12	IPI00624005	12	High mobility group protein 2a;High mobility group protein 4;High mobility group protein B3;High mobility group box 3;MCG10155, isoform CRA_a;Putative uncharacterized protein;High mobility group box 3	Hmg2a;Hmg4;Hmgb3;mCG_10155;RP23-478M17.2-001;Hmgb3;RP23-478M17.2-005	O54879;Q544R9;A2AP78	1	PKKPKGKMSAYAF	1.02475e-05	86.467	_GK(ac)M(ox)SAYAFFVQTCR_	2	GK(1)MSAYAFFVQTCR	3	575.269	1.4542	1.6092		1.6092
IPI00954304;IPI00954302;IPI00314240;IPI00954313;IPI00624711	IPI00954304	15	IPI00954304	15	High mobility group AT-hook protein 1;High mobility group protein HMG-I/HMG-Y;High mobility group AT-hook 1;High mobility group AT-hook I, related sequence 1;Putative uncharacterized protein;Putative uncharacterized protein;High mobility group AT-hook protein 1;High mobility group protein HMG-I/HMG-Y;MCG120563, isoform CRA_a;Putative uncharacterized protein	Hmga1;Hmgi;Hmgiy;Hmga1-rs1;RP23-99M13.1-001;Hmga1;Hmga1;Hmgi;Hmgiy;mCG_120563	P17095-2;P17095;Q566K0;Q3TE85;P17095-1;Q3TVP0	1	SQPLASKQEKDGT	0.00169285	69.01	_SSQPLASK(ac)QEK_	8	SSQPLASK(1)QEK	3	415.554	-0.19787	1.3403	1.4358	1.3252	1.3388
IPI00127625;IPI00379694	IPI00127625	48	IPI00127625	48	3-hydroxy-3-methylglutarate-CoA lyase;Hydroxymethylglutaryl-CoA lyase, mitochondrial;Putative uncharacterized protein;3-hydroxy-3-methylglutaryl-Coenzyme A lyase;Hmgcl protein	Hmgcl;Hmgcl;mCG_5482;RP23-161N17.7-001	P38060;Q3UMP2;Q8QZS6	1	DGLQNEKSIVPTP	2.92647e-45	192.65	_DGLQNEK(ac)SIVPTPVK_	7	DGLQNEK(1)SIVPTPVK	3	556.305	0.13955	1.1975	1.1004	1.3243	1.6926
IPI00331707;IPI00459269	IPI00331707	206	IPI00331707	206	3-hydroxy-3-methylglutaryl coenzyme A synthase;Hydroxymethylglutaryl-CoA synthase, cytoplasmic;Putative uncharacterized protein;3-hydroxy-3-methylglutaryl-Coenzyme A synthase 1;Putative uncharacterized protein	Hmgcs1;Hmgcs1	Q8JZK9;Q3UJ70;Q3UJQ2;Q3UKE7;Q3UWQ9;Q8K0I5;Q8C5F4	1	HAYDFYKPDMLSE	1.88684e-17	88.79	_GTHMQHAYDFYK(ac)PDMLSEYPVVDGK_	12	GTHMQHAYDFYK(1)PDMLSEYPVVDGK	4	743.341	-0.71513	0.26759	0.20468	0.29221	1.0605
IPI00331707;IPI00459269	IPI00331707	46	IPI00331707	46	3-hydroxy-3-methylglutaryl coenzyme A synthase;Hydroxymethylglutaryl-CoA synthase, cytoplasmic;Putative uncharacterized protein;3-hydroxy-3-methylglutaryl-Coenzyme A synthase 1;Putative uncharacterized protein	Hmgcs1;Hmgcs1	Q8JZK9;Q3UJ70;Q3UJQ2;Q3UKE7;Q3UWQ9;Q8K0I5;Q8C5F4	1	DGVDAGKYTIGLG	4.84441e-05	87.148	_YDGVDAGK(ac)YTIGLGQAR_	8	YDGVDAGK(1)YTIGLGQAR	3	609.307	-0.88564	0.2807	0.21231	0.45781	1.4188
IPI00309322;IPI00881090;IPI00881455	IPI00309322	37	IPI00309322	37	Heme oxygenase 2;Putative uncharacterized protein;Heme oxygenase (Decycling) 2	Hmox2;mCG_128722	O70252;Q3U6W4;Q544R7	1	DLSELLKEGTKEA	0.000234889	73.848	_M(ox)ADLSELLK(ac)EGTK_	9	MADLSELLK(1)EGTK	3	498.257	-0.27991	1.0839	1.0839
IPI00853914;IPI00828488;IPI00622847;IPI00405058;IPI00890022	IPI00853914	581	IPI00853914	581	Heterogeneous nuclear ribonucleoproteins A2/B1;Heterogeneous nuclear ribonucleoproteins A2/B1;Heterogeneous nuclear ribonucleoproteins A2/B1;Heterogeneous nuclear ribonucleoprotein A2/B1	Hnrnpa2b1;Hnrpa2b1;Hnrnpa2b1;Hnrpa2b1;Hnrnpa2b1;Hnrpa2b1;Hnrnpa2b1	O88569-1;O88569;O88569-2;O88569-3;B7ZP22	1	LFVGGIKEDTEEH	2.44005e-27	144.27	_LFVGGIK(ac)EDTEEHHLR_	7	LFVGGIK(1)EDTEEHHLR	4	481.25	-0.054274	0.85004	0.98746	0.72111
IPI00224575;IPI00223253;IPI00890005;IPI00465574	IPI00224575	422	IPI00224575	422	Heterogeneous nuclear ribonucleoprotein K;Putative uncharacterized protein;Hnrpk protein;Heterogeneous nuclear ribonucleoprotein K;Putative uncharacterized protein;Heterogeneous nuclear ribonucleoprotein K;Heterogeneous nuclear ribonucleoprotein K;Putative uncharacterized protein	Hnrnpk;Hnrpk;Hnrnpk;Hnrpk;Hnrnpk;Hnrpk;Hnrnpk;Hnrpk	P61979-2;P61979;Q3TJ38;Q3TL71;Q3TUA1;Q5FWJ5;P61979-1;Q3TG17;P61979-3;B2M1R6;Q3U6X2;Q3U9Q3	1	ESGASIKIDEPLE	0.0375023	36.637	_HESGASIK(ac)IDEPLEGSEDR_	8	HESGASIK(1)IDEPLEGSEDR	3	704.334	-1.9077	0.70223		0.70223	0.7786
IPI00224575;IPI00223253;IPI00890005;IPI00761237;IPI00875420;IPI00458719	IPI00224575	21	IPI00224575	21	Heterogeneous nuclear ribonucleoprotein K;Putative uncharacterized protein;Hnrpk protein;Heterogeneous nuclear ribonucleoprotein K;Putative uncharacterized protein;Heterogeneous nuclear ribonucleoprotein K;Putative uncharacterized protein	Hnrnpk;Hnrpk;Hnrnpk;Hnrpk;Hnrnpk;Hnrpk;Hnrpk	P61979-2;P61979;Q3TJ38;Q3TL71;Q3TUA1;Q5FWJ5;P61979-1;Q3TG17;P61979-3;Q8BT23	1	TNGEFGKRPAEDM	3.51914e-76	152.21	_(ac)M(ox)ETEQPEETFPNTETNGEFGK(ac)RPAEDMEEEQAFK_	21	METEQPEETFPNTETNGEFGK(1)RPAEDMEEEQAFK	4	1019.69	-0.057224	1.4817	1.4962	1.4302	1.0471
IPI00132443;IPI00480357	IPI00132443	697	IPI00132443	697	Heterogeneous nuclear ribonucleoprotein M;Heterogeneous nuclear ribonucleoprotein M, isoform CRA_c;Putative uncharacterized protein;Heterogeneous nuclear ribonucleoprotein M;Putative uncharacterized protein;MKIAA4193 protein	Hnrnpm;Hnrpm;mCG_22515;RP24-225N8.1-001;Hnrnpm;Hnrpm;RP24-225N8.1-002;mKIAA4193	Q9D0E1-1;Q9D0E1;B8JK30;Q3TL61;Q9D0E1-2;Q3THB3;Q3TQ66;Q3TW40;Q3UCL9;Q570Z0	1	KGCGVVKFESPEV	3.16651e-19	125.61	_GCGVVK(ac)FESPEVAER_	6	GCGVVK(1)FESPEVAER	3	569.279	2.1991	1.2475	1.4453	0.93433	0.91527
IPI00128441;IPI00135308;IPI00648869;IPI00406117;IPI00406118	IPI00128441;IPI00406117	103;100	IPI00406117	100	Putative uncharacterized protein;Heterogeneous nuclear ribonucleoprotein R;Hnrpr protein;Putative uncharacterized protein;Heterogeneous nuclear ribonucleoprotein R;Glycine- and tyrosine-rich RNA-binding protein;Heterogeneous nuclear ribonucleoprotein Q;NS1-associated protein 1;pp68;Synaptotagmin-binding, cytoplasmic RNA-interacting protein;Putative uncharacterized protein;Glycine- and tyrosine-ri…	Hnrnpr;Hnrpr;RP24-315O23.1-001;Hnrnpr;Hnrpr;Hnrnpr;RP24-315O23.1-006;Hnrpq;Nsap1;Nsap1l;Syncrip;Hnrpq;Nsap1;Nsap1l;Syncrip	Q3U8W9;Q3UKV5;Q3UMT8;Q3UZI0;Q8BL32;Q8VHM5;Q99KG1;Q9CT37;A2AW41;Q7TMK9-1;Q7TMK9;Q3TRV3;Q7TMK9-2	1	FLCGVMKTYRQRE	0.188739	65.179	_SAFLCGVMK(ac)TYR_	9	SAFLCGVMK(1)TYR	2	737.863	2.2523	1.6795		1.6795
IPI00458583	IPI00458583	541	IPI00458583	541	Heterogeneous nuclear ribonucleoprotein U;Scaffold attachment factor A;Heterogenous nuclear ribonucleoprotein U;Putative uncharacterized protein	Hnrnpu;Hnrpu;hnRNP U	Q8VEK3;O88568;Q3TGN5;Q3TS50;Q3TVV6;Q3TWN5;Q3TXW2;Q3ULH5;Q8C290;Q9R205	1	APQCLGKFIEIAA	0.0157529	48.467	_APQCLGK(ac)FIEIAAR_	7	APQCLGK(1)FIEIAAR	3	539.292	-0.62286	0.62186	0.62186
IPI00458583	IPI00458583	241	IPI00458583	241	Heterogeneous nuclear ribonucleoprotein U;Scaffold attachment factor A;Heterogenous nuclear ribonucleoprotein U;Putative uncharacterized protein	Hnrnpu;Hnrpu;hnRNP U	Q8VEK3;O88568;Q3TGN5;Q3TS50;Q3TVV6;Q3TWN5;Q3TXW2;Q3ULH5;Q8C290;Q9R205	1	EYIEENKYSRAKS	8.25411e-07	83.314	_GYFEYIEENK(ac)YSR_	10	GYFEYIEENK(1)YSR	2	870.399	0.92124	1.2687	1.2687		0.67281
IPI00458583	IPI00458583	328	IPI00458583	328	Heterogeneous nuclear ribonucleoprotein U;Scaffold attachment factor A;Heterogenous nuclear ribonucleoprotein U;Putative uncharacterized protein	Hnrnpu;Hnrpu;hnRNP U	Q8VEK3;O88568;Q3TGN5;Q3TS50;Q3TVV6;Q3TWN5;Q3TXW2;Q3ULH5;Q8C290;Q9R205	1	VRHLYTKDIDIHE	1.69848e-31	227.57	_HLYTK(ac)DIDIHEVR_	5	HLYTK(1)DIDIHEVR	4	420.973	0.85888	0.75508	0.8607	0.67677	0.97073
IPI00458583	IPI00458583	789	IPI00458583	789	Heterogeneous nuclear ribonucleoprotein U;Scaffold attachment factor A;Heterogenous nuclear ribonucleoprotein U;Putative uncharacterized protein	Hnrnpu;Hnrpu;hnRNP U	Q8VEK3;O88568;Q3TGN5;Q3TS50;Q3TVV6;Q3TWN5;Q3TXW2;Q3ULH5;Q8C290;Q9R205	1	GQFWGQKPWSQHY	2.61815e-40	135.68	_NQSQGYNQWQQGQFWGQK(ac)PWSQHYHQGYY_	18	NQSQGYNQWQQGQFWGQK(1)PWSQHYHQGYY	3	1234.21	-0.32428	0.64615	0.7807	0.52361	0.9419
IPI00458583	IPI00458583	527	IPI00458583	527	Heterogeneous nuclear ribonucleoprotein U;Scaffold attachment factor A;Heterogenous nuclear ribonucleoprotein U;Putative uncharacterized protein	Hnrnpu;Hnrpu;hnRNP U	Q8VEK3;O88568;Q3TGN5;Q3TS50;Q3TVV6;Q3TWN5;Q3TXW2;Q3ULH5;Q8C290;Q9R205	1	QMADTGKLNTLLQ	2.01006e-09	107.53	_QM(ox)ADTGK(ac)LNTLLQR_	7	QMADTGK(1)LNTLLQR	3	549.623	-0.32484	0.69698	0.88579	0.54841	0.91417
IPI00121760	IPI00121760	544	IPI00121760	544	Heterogeneous nuclear ribonucleoprotein L-like	Hnrpll	Q921F4-1;Q921F4	1	DAKASAKTLSGLL	0.118601	38.189	_ASAK(ac)TLSGLLEWK_	4	ASAK(1)TLSGLLEWK	3	482.605	2.5381	1.5146		1.5146
IPI00121760;IPI00555009;IPI00849712	IPI00121760	310	IPI00121760	310	Heterogeneous nuclear ribonucleoprotein L-like;Heterogeneous nuclear ribonucleoprotein L-like;Putative uncharacterized protein	Hnrpll;Hnrpll;Hnrpll	Q921F4-1;Q921F4;Q921F4-4;Q3TBR4;Q9CSH0	1	DSWDYTKPYLGRR	0.0238512	46.964	_NDNDSWDYTK(ac)PYLGR_	10	NDNDSWDYTK(1)PYLGR	3	629.283	0.46453	1.4869	1.4869
IPI00342766;IPI00896020;IPI00648970;IPI00648700	IPI00342766	29	IPI00342766	29	Heterochromatin protein 1-binding protein 3;Hp1bp3 protein;Heterochromatin protein 1-binding protein 3;Heterochromatin protein 1, binding protein 3;Heterochromatin protein 1, binding protein 3	Hp1bp3;Hp1bp3;Hp1bp3;RP23-25C1.1-006;Hp1bp3;RP23-25C1.1-005	Q3TEA8-1;Q3TEA8;Q3B7C1;Q3TEA8-2;A2AM70;A2AM69	1	QLIHADKLGEKAE	5.9997e-20	124.92	_ALPLIVGAQLIHADK(ac)LGEK_	15	ALPLIVGAQLIHADK(1)LGEK	3	676.733	0.16418	0.57579	0.57579
IPI00284806	IPI00284806	115	IPI00284806	115	HPRT B;Hypoxanthine-guanine phosphoribosyltransferase;Hypoxanthine guanine phosphoribosyl transferase 1;Hypoxanthine guanine phosphoribosyl transferase 1, isoform CRA_b;Hypoxanthine guanine phosphoribosyl transferase	Hprt;Hprt1;mCG_9991;RP23-173F3.3-001	P00493;B1B0W8;Q6TDG6;Q99KF5	1	QSTGDIKVIGGDD	5.36383e-61	167.59	_SYCNDQSTGDIK(ac)VIGGDDLSTLTGK_	12	SYCNDQSTGDIK(1)VIGGDDLSTLTGK	3	896.089	1.2931	1.2107	1.2135	1.2079	0.67518
IPI00120495;IPI00830289;IPI00876109;IPI00229961;IPI00229962;IPI00474360;IPI00420678	IPI00120495	145	IPI00120495	145	Protein arginine N-methyltransferase 1;Prmt1 protein;Protein arginine N-methyltransferase 1;Putative uncharacterized protein;Prmt1 protein;Protein arginine N-methyltransferase 1;Putative uncharacterized protein;Heterogeneous nuclear ribonucleoprotein methyltransferase-like protein 4;Protein arginine N-methyltransferase 8	Hrmt1l2;Mrmt1;Prmt1;Prmt1;Hrmt1l2;Mrmt1;Prmt1;Hrmt1l2;Mrmt1;Prmt1;Hrmt1l2;Prmt1;Hrmt1l4;Prmt8	Q9JIF0-1;Q9JIF0;Q80WV6;Q9JIF0-2;Q3TPF5;Q3UIG8;Q80WB1;Q8C2D7;Q9JIF0-3;Q9CX58;Q6PAK3	1	VTIIKGKVEEVEL	5.61099e-09	101.72	_GK(ac)VEEVELPVEK_	2	GK(1)VEEVELPVEK	3	466.589	0.32378	0.58155	0.71445	0.44593
IPI00323357;IPI00886297;IPI00457741	IPI00323357	319	IPI00323357	319	Heat shock 70 kDa protein 8;Heat shock cognate 71 kDa protein;Hspa8 protein;Putative uncharacterized protein;Putative uncharacterized protein;Hspa8 protein;Heat shock cognate hsc73	Hsc70;Hsc73;Hspa8;Hspa8	P63017;Q3KQJ4;Q3TB63;Q3TEK2;Q3TF16;Q3TH04;Q3TH56;Q3TQ13;Q3TRH3;Q3TZJ3;Q3U9L2;Q3UBA6;Q3UDS0;Q3ULM1;Q3UBR0;Q3UXU1;Q504P4;Q9QZ38	1	TLDPVEKALRDAK	0.0456019	139.15	_GTLDPVEK(ac)ALR_	8	GTLDPVEK(1)ALR	2	620.848	0.46374	0.9092	1.0149	0.5733	0.84029
IPI00323357;IPI00886297;IPI00457741;IPI00886370;IPI00885277	IPI00323357	56	IPI00323357	56	Heat shock 70 kDa protein 8;Heat shock cognate 71 kDa protein;Hspa8 protein;Putative uncharacterized protein;Putative uncharacterized protein;Hspa8 protein;Heat shock cognate hsc73	Hsc70;Hsc73;Hspa8;Hspa8	P63017;Q3KQJ4;Q3TB63;Q3TEK2;Q3TF16;Q3TH04;Q3TH56;Q3TQ13;Q3TRH3;Q3TZJ3;Q3U9L2;Q3UBA6;Q3UDS0;Q3ULM1;Q3UBR0;Q3UXU1;Q504P4;Q9QZ38	1	LIGDAAKNQVAMN	3.02842e-68	180.05	_LIGDAAK(ac)NQVAMNPTNTVFDAK_	7	LIGDAAK(1)NQVAMNPTNTVFDAK	3	787.402	-0.416	0.90148	0.90506	0.88009	0.92682
IPI00323357;IPI00886297	IPI00323357	246	IPI00323357	246	Heat shock 70 kDa protein 8;Heat shock cognate 71 kDa protein;Hspa8 protein;Putative uncharacterized protein;Putative uncharacterized protein;Hspa8 protein;Heat shock cognate hsc73	Hsc70;Hsc73;Hspa8;Hspa8	P63017;Q3KQJ4;Q3TB63;Q3TEK2;Q3TF16;Q3TH04;Q3TH56;Q3TQ13;Q3TRH3;Q3TZJ3;Q3U9L2;Q3UBA6;Q3UDS0;Q3ULM1;Q3UBR0;Q3UXU1;Q504P4;Q9QZ38	1	HFIAEFKRKHKKD	0.00607563	63.408	_M(ox)VNHFIAEFK(ac)R_	10	MVNHFIAEFK(1)R	3	483.915	-0.14515	0.86397	0.95651	0.78039	1.668
IPI00323357;IPI00886297;IPI00457741;IPI00387494;IPI00331546	IPI00323357	187	IPI00323357	187	Heat shock 70 kDa protein 8;Heat shock cognate 71 kDa protein;Hspa8 protein;Putative uncharacterized protein;Putative uncharacterized protein;Hspa8 protein;Heat shock cognate hsc73;Heat shock protein 70-2;Heat shock protein 2;Heat shock-related 70 kDa protein 2	Hsc70;Hsc73;Hspa8;Hspa8;Hspa2;Hcp70.2;Hsp70-2;Hspa2	P63017;Q3KQJ4;Q3TB63;Q3TEK2;Q3TF16;Q3TH04;Q3TH56;Q3TQ13;Q3TRH3;Q3TZJ3;Q3U9L2;Q3UBA6;Q3UDS0;Q3ULM1;Q3UBR0;Q3UXU1;Q504P4;Q9QZ38;B7U582;Q99KD7;P17156	1	IAYGLDKKVGAER	2.15886e-37	154.46	_IINEPTAAAIAYGLDK(ac)K_	16	IINEPTAAAIAYGLDK(1)K	2	915.504	-0.11379	0.92387	0.92387	0.92752
IPI00323357;IPI00886297;IPI00457741;IPI00387494;IPI00331546	IPI00323357	348	IPI00323357	348	Heat shock 70 kDa protein 8;Heat shock cognate 71 kDa protein;Hspa8 protein;Putative uncharacterized protein;Putative uncharacterized protein;Hspa8 protein;Heat shock cognate hsc73;Heat shock protein 70-2;Heat shock protein 2;Heat shock-related 70 kDa protein 2	Hsc70;Hsc73;Hspa8;Hspa8;Hspa2;Hcp70.2;Hsp70-2;Hspa2	P63017;Q3KQJ4;Q3TB63;Q3TEK2;Q3TF16;Q3TH04;Q3TH56;Q3TQ13;Q3TRH3;Q3TZJ3;Q3U9L2;Q3UBA6;Q3UDS0;Q3ULM1;Q3UBR0;Q3UXU1;Q504P4;Q9QZ38;B7U582;Q99KD7;P17156	1	RIPKIQKLLQDFF	2.31616e-29	201.46	_IQK(ac)LLQDFFNGK_	3	IQK(1)LLQDFFNGK	3	498.277	-1.58	0.94777	1.0272	0.86996
IPI00308885;IPI00461249	IPI00308885	249	IPI00308885	249	60 kDa chaperonin;60 kDa heat shock protein, mitochondrial;Chaperonin 60;Heat shock protein 60;HSP-65;Mitochondrial matrix protein P1	Hsp60;Hspd1	P63038-1;P63038	1	YVLLSEKKISSVQ	0.0325999	45.722	_CEFQDAYVLLSEK(ac)K_	13	CEFQDAYVLLSEK(1)K	3	591.291	0.41243	0.085602		0.085602
IPI00308885;IPI00461249	IPI00308885	205	IPI00308885	205	60 kDa chaperonin;60 kDa heat shock protein, mitochondrial;Chaperonin 60;Heat shock protein 60;HSP-65;Mitochondrial matrix protein P1	Hsp60;Hspd1	P63038-1;P63038	1	ITVKDGKTLNDEL	7.85293e-27	138.19	_DGK(ac)TLNDELEIIEGM(ox)K_	3	DGK(1)TLNDELEIIEGMK	2	931.956	0.31803	1.4649	1.4161	1.5888
IPI00308885;IPI00461249;IPI00830313	IPI00308885	191	IPI00308885	191	60 kDa chaperonin;60 kDa heat shock protein, mitochondrial;Chaperonin 60;Heat shock protein 60;HSP-65;Mitochondrial matrix protein P1	Hsp60;Hspd1	P63038-1;P63038	1	IISDAMKKVGRKG	4.42847e-15	128.67	_DIGNIISDAM(ox)K(ac)K_	11	DIGNIISDAMK(1)K	3	454.903	2.5078	1.3721	1.1617	1.5595
IPI00308885;IPI00461249;IPI00845678	IPI00308885	359	IPI00308885	359	60 kDa chaperonin;60 kDa heat shock protein, mitochondrial;Chaperonin 60;Heat shock protein 60;HSP-65;Mitochondrial matrix protein P1;60 kDa chaperonin;60 kDa heat shock protein, mitochondrial;Chaperonin 60;Heat shock protein 60;HSP-65;Mitochondrial matrix protein P1	Hsp60;Hspd1;Hsp60;Hspd1	P63038-1;P63038;P63038-2	0.998291	DDAMLLKGKGDKA	9.3165e-05	84.566	_VGEVIVTKDDAM(ox)LLK(ac)GK_	15	VGEVIVTK(0.002)DDAMLLK(0.998)GK	3	625.348	-0.26858	1.9753		1.9753
IPI00308885;IPI00461249;IPI00845678	IPI00308885	469	IPI00308885	469	60 kDa chaperonin;60 kDa heat shock protein, mitochondrial;Chaperonin 60;Heat shock protein 60;HSP-65;Mitochondrial matrix protein P1;60 kDa chaperonin;60 kDa heat shock protein, mitochondrial;Chaperonin 60;Heat shock protein 60;HSP-65;Mitochondrial matrix protein P1	Hsp60;Hspd1;Hsp60;Hspd1	P63038-1;P63038;P63038-2	1	IGIEIIKRALKIP	0.0147452	120.46	_IGIEIIK(ac)R_	7	IGIEIIK(1)R	2	492.316	0.037373	1.4784	1.4784	1.5217
IPI00229080	IPI00229080	491	IPI00229080	491	Heat shock protein 84b;Heat shock protein 90 alpha (Cytosolic), class B member 1;MCG18238;Putative uncharacterized protein;Hsp90ab1 protein	Hsp84b;Hsp90ab1;Hspcb;mCG_18238	Q71LX8;Q80YC2;Q811H6	1	YITGESKEQVANS	8.72093e-12	107.75	_SIYYITGESK(ac)EQVANSAFVER_	10	SIYYITGESK(1)EQVANSAFVER	3	811.736	1.4649	1.5809	1.3807	1.8102	1.141
IPI00229080;IPI00554929	IPI00229080;IPI00554929	481;481	IPI00229080	481	Heat shock protein 84b;Heat shock protein 90 alpha (Cytosolic), class B member 1;MCG18238;Putative uncharacterized protein;Hsp90ab1 protein;Heat shock 84 kDa;Heat shock protein HSP 90-beta;Tumor-specific transplantation 84 kDa antigen	Hsp84b;Hsp90ab1;Hspcb;mCG_18238;Hsp84;Hsp84-1;Hsp90ab1;Hspcb	Q71LX8;Q80YC2;Q811H6;P11499	1	RMKETQKSIYYIT	3.91738e-07	95.651	_ETQK(ac)SIYYITGESK_	4	ETQK(1)SIYYITGESK	2	844.923	0.12553	1.2215	1.2215		1.0065
IPI00229080;IPI00459253;IPI00554929	IPI00229080;IPI00554929	435;435	IPI00229080	435	Heat shock protein 84b;Heat shock protein 90 alpha (Cytosolic), class B member 1;MCG18238;Putative uncharacterized protein;Hsp90ab1 protein;Putative uncharacterized protein;Heat shock 84 kDa;Heat shock protein HSP 90-beta;Tumor-specific transplantation 84 kDa antigen	Hsp84b;Hsp90ab1;Hspcb;mCG_18238;Hsp84;Hsp84-1;Hsp90ab1;Hspcb	Q71LX8;Q80YC2;Q811H6;Q922F6;P11499	1	FYEAFSKNLKLGI	0.00166913	86.624	_FYEAFSK(ac)NLK_	7	FYEAFSK(1)NLK	2	644.832	0.18236	1.9486	3.0372	1.2501	1.1143
IPI00229080;IPI00554929	IPI00229080;IPI00554929	568;568	IPI00229080	568	Heat shock protein 84b;Heat shock protein 90 alpha (Cytosolic), class B member 1;MCG18238;Putative uncharacterized protein;Hsp90ab1 protein;Heat shock 84 kDa;Heat shock protein HSP 90-beta;Tumor-specific transplantation 84 kDa antigen	Hsp84b;Hsp90ab1;Hspcb;mCG_18238;Hsp84;Hsp84-1;Hsp90ab1;Hspcb	Q71LX8;Q80YC2;Q811H6;P11499	1	NLCKLMKEILDKK	0.0626225	101.64	_LMK(ac)EILDK_	3	LMK(1)EILDK	2	516.294	2.9113	1.2271		1.2271	1.0532
IPI00229080;IPI00554929	IPI00229080;IPI00554929	538;538	IPI00229080	538	Heat shock protein 84b;Heat shock protein 90 alpha (Cytosolic), class B member 1;MCG18238;Putative uncharacterized protein;Hsp90ab1 protein;Heat shock 84 kDa;Heat shock protein HSP 90-beta;Tumor-specific transplantation 84 kDa antigen	Hsp84b;Hsp90ab1;Hspcb;mCG_18238;Hsp84;Hsp84-1;Hsp90ab1;Hspcb	Q71LX8;Q80YC2;Q811H6;P11499	1	SLVSVTKEGLELP	9.70835e-06	82.707	_SLVSVTK(ac)EGLELPEDEEEK_	7	SLVSVTK(1)EGLELPEDEEEK	2	1087.04	0.11117	0.98684	0.98684		0.98789
IPI00229080;IPI00330804;IPI00554929	IPI00229080;IPI00330804;IPI00554929	284;293;284	IPI00229080	284	Heat shock protein 84b;Heat shock protein 90 alpha (Cytosolic), class B member 1;MCG18238;Putative uncharacterized protein;Hsp90ab1 protein;Heat shock 86 kDa;Heat shock protein HSP 90-alpha;Tumor-specific transplantation 86 kDa antigen;Hsp90aa1 protein;Putative uncharacterized protein;Heat shock protein 90, alpha (Cytosolic), class A member 1;Heat shock protein 90kDa alpha (Cytosolic), class A me…	Hsp84b;Hsp90ab1;Hspcb;mCG_18238;Hsp86;Hsp86-1;Hsp90aa1;Hspca;mCG_14932;RP23-60K23.1-001;Hsp84;Hsp84-1;Hsp90ab1;Hspcb	Q71LX8;Q80YC2;Q811H6;P07901;A0PJ91;Q3TJU7;Q3TKA2;Q3TKB9;Q3TKG0;Q3UIF3;Q80Y52;Q8C2A9;Q8C5U3;P11499	0.952002	DQEELNKTKPIWT	0.00169285	69.01	_YIDQEELNK(ac)TKPIWTR_	9	YIDQEELNK(0.952)TK(0.048)PIWTR	3	692.697	0.31514	1.0941	1.0941		1.0836
IPI00229080;IPI00330804;IPI00554929	IPI00229080;IPI00330804;IPI00554929	275;284;275	IPI00229080	275	Heat shock protein 84b;Heat shock protein 90 alpha (Cytosolic), class B member 1;MCG18238;Putative uncharacterized protein;Hsp90ab1 protein;Heat shock 86 kDa;Heat shock protein HSP 90-alpha;Tumor-specific transplantation 86 kDa antigen;Hsp90aa1 protein;Putative uncharacterized protein;Heat shock protein 90, alpha (Cytosolic), class A member 1;Heat shock protein 90kDa alpha (Cytosolic), class A me…	Hsp84b;Hsp90ab1;Hspcb;mCG_18238;Hsp86;Hsp86-1;Hsp90aa1;Hspca;mCG_14932;RP23-60K23.1-001;Hsp84;Hsp84-1;Hsp90ab1;Hspcb	Q71LX8;Q80YC2;Q811H6;P07901;A0PJ91;Q3TJU7;Q3TKA2;Q3TKB9;Q3TKG0;Q3UIF3;Q80Y52;Q8C2A9;Q8C5U3;P11499	1	KKKIKEKYIDQEE;TKKIKEKYIDQEE	0.00169285	69.01	_EK(ac)YIDQEELNK_	2	EK(1)YIDQEELNK	2	725.857	-1.013	1.3332	1.1575	1.5355
IPI00229080;IPI00330804;IPI00554929	IPI00229080;IPI00330804;IPI00554929	399;408;399	IPI00229080	399	Heat shock protein 84b;Heat shock protein 90 alpha (Cytosolic), class B member 1;MCG18238;Putative uncharacterized protein;Hsp90ab1 protein;Heat shock 86 kDa;Heat shock protein HSP 90-alpha;Tumor-specific transplantation 86 kDa antigen;Hsp90aa1 protein;Putative uncharacterized protein;Heat shock protein 90, alpha (Cytosolic), class A member 1;Heat shock protein 90kDa alpha (Cytosolic), class A me…	Hsp84b;Hsp90ab1;Hspcb;mCG_18238;Hsp86;Hsp86-1;Hsp90aa1;Hspca;mCG_14932;RP23-60K23.1-001;Hsp84;Hsp84-1;Hsp90ab1;Hspcb	Q71LX8;Q80YC2;Q811H6;P07901;A0PJ91;Q3TJU7;Q3TKA2;Q3TKB9;Q3TKG0;Q3UIF3;Q80Y52;Q8C2A9;Q8C5U3;P11499	1	EMLQQSKILKVIR	3.24384e-05	129.38	_EMLQQSK(ac)ILK_	7	EMLQQSK(1)ILK	2	630.355	-0.85756	1.1178	1.1274	1.0688	0.99386
IPI00229080;IPI00830562;IPI00330804;IPI00928340;IPI00928057;IPI00830977;IPI00554929	IPI00229080;IPI00330804;IPI00554929	64;69;64	IPI00229080	64	Heat shock protein 84b;Heat shock protein 90 alpha (Cytosolic), class B member 1;MCG18238;Putative uncharacterized protein;Hsp90ab1 protein;Heat shock 86 kDa;Heat shock protein HSP 90-alpha;Tumor-specific transplantation 86 kDa antigen;Hsp90aa1 protein;Putative uncharacterized protein;Heat shock protein 90, alpha (Cytosolic), class A member 1;Heat shock protein 90kDa alpha (Cytosolic), class A me…	Hsp84b;Hsp90ab1;Hspcb;mCG_18238;Hsp86;Hsp86-1;Hsp90aa1;Hspca;mCG_14932;RP23-60K23.1-001;Hsp90aa1;RP23-60K23.1-006;Hsp90aa1;RP23-60K23.1-005;Hsp90aa1;RP23-60K23.1-003;Hsp84;Hsp84-1;Hsp90ab1;Hspcb	Q71LX8;Q80YC2;Q811H6;P07901;A0PJ91;Q3TJU7;Q3TKA2;Q3TKB9;Q3TKG0;Q3UIF3;Q80Y52;Q8C2A9;Q8C5U3;B7ZC50;B7ZC49;A2A6A2;P11499	1	SLTDPSKLDSGKE	0.0325544	55.097	_IRYESLTDPSK(ac)LDSGK_	11	IRYESLTDPSK(1)LDSGK	3	617.655	0.47148	1.2933	1.2139	1.3779	0.95244
IPI00330804	IPI00330804	540	IPI00330804	540	Heat shock 86 kDa;Heat shock protein HSP 90-alpha;Tumor-specific transplantation 86 kDa antigen;Hsp90aa1 protein;Putative uncharacterized protein;Heat shock protein 90, alpha (Cytosolic), class A member 1;Heat shock protein 90kDa alpha (Cytosolic), class A member 1;MCG14932, isoform CRA_b	Hsp86;Hsp86-1;Hsp90aa1;Hspca;mCG_14932;RP23-60K23.1-001	P07901;A0PJ91;Q3TJU7;Q3TKA2;Q3TKB9;Q3TKG0;Q3UIF3;Q80Y52;Q8C2A9;Q8C5U3	1	LKEFEGKTLVSVT	2.96261e-06	85.288	_EFEGK(ac)TLVSVTK_	5	EFEGK(1)TLVSVTK	3	460.585	0.65703	1.1206	1.1206
IPI00330804	IPI00330804	559	IPI00330804	559	Heat shock 86 kDa;Heat shock protein HSP 90-alpha;Tumor-specific transplantation 86 kDa antigen;Hsp90aa1 protein;Putative uncharacterized protein;Heat shock protein 90, alpha (Cytosolic), class A member 1;Heat shock protein 90kDa alpha (Cytosolic), class A member 1;MCG14932, isoform CRA_b	Hsp86;Hsp86-1;Hsp90aa1;Hspca;mCG_14932;RP23-60K23.1-001	P07901;A0PJ91;Q3TJU7;Q3TKA2;Q3TKB9;Q3TKG0;Q3UIF3;Q80Y52;Q8C2A9;Q8C5U3	1	PEDEEEKKKQEEK	8.02037e-11	105.65	_EGLELPEDEEEK(ac)K_	12	EGLELPEDEEEK(1)K	3	529.586	-4.7466	1.1951	1.1951		0.92343
IPI00330804	IPI00330804	490	IPI00330804	490	Heat shock 86 kDa;Heat shock protein HSP 90-alpha;Tumor-specific transplantation 86 kDa antigen;Hsp90aa1 protein;Putative uncharacterized protein;Heat shock protein 90, alpha (Cytosolic), class A member 1;Heat shock protein 90kDa alpha (Cytosolic), class A member 1;MCG14932, isoform CRA_b	Hsp86;Hsp86-1;Hsp90aa1;Hspca;mCG_14932;RP23-60K23.1-001	P07901;A0PJ91;Q3TJU7;Q3TKA2;Q3TKB9;Q3TKG0;Q3UIF3;Q80Y52;Q8C2A9;Q8C5U3	1	RMKENQKHIYFIT	9.7898e-07	94.728	_ENQK(ac)HIYFITGETK_	4	ENQK(1)HIYFITGETK	3	583.965	1.1544	1.2882	1.7039	0.97383	1.0065
IPI00330804	IPI00330804	444	IPI00330804	444	Heat shock 86 kDa;Heat shock protein HSP 90-alpha;Tumor-specific transplantation 86 kDa antigen;Hsp90aa1 protein;Putative uncharacterized protein;Heat shock protein 90, alpha (Cytosolic), class A member 1;Heat shock protein 90kDa alpha (Cytosolic), class A member 1;MCG14932, isoform CRA_b	Hsp86;Hsp86-1;Hsp90aa1;Hspca;mCG_14932;RP23-60K23.1-001	P07901;A0PJ91;Q3TJU7;Q3TKA2;Q3TKB9;Q3TKG0;Q3UIF3;Q80Y52;Q8C2A9;Q8C5U3	1	FYEQFSKNIKLGI	0.000474841	95.573	_FYEQFSK(ac)NIK_	7	FYEQFSK(1)NIK	2	673.343	-0.36822	1.1589		1.1589	1.1143
IPI00330804	IPI00330804	577	IPI00330804	577	Heat shock 86 kDa;Heat shock protein HSP 90-alpha;Tumor-specific transplantation 86 kDa antigen;Hsp90aa1 protein;Putative uncharacterized protein;Heat shock protein 90, alpha (Cytosolic), class A member 1;Heat shock protein 90kDa alpha (Cytosolic), class A member 1;MCG14932, isoform CRA_b	Hsp86;Hsp86-1;Hsp90aa1;Hspca;mCG_14932;RP23-60K23.1-001	P07901;A0PJ91;Q3TJU7;Q3TKA2;Q3TKB9;Q3TKG0;Q3UIF3;Q80Y52;Q8C2A9;Q8C5U3	1	NLCKIMKDILEKK	0.0582613	71.223	_IM(ox)K(ac)DILEK_	3	IMK(1)DILEK	2	524.291	-0.89975	1.2271		1.2271	1.0532
IPI00330804;IPI00928340;IPI00928057;IPI00830977	IPI00330804	84	IPI00330804	84	Heat shock 86 kDa;Heat shock protein HSP 90-alpha;Tumor-specific transplantation 86 kDa antigen;Hsp90aa1 protein;Putative uncharacterized protein;Heat shock protein 90, alpha (Cytosolic), class A member 1;Heat shock protein 90kDa alpha (Cytosolic), class A member 1;MCG14932, isoform CRA_b;Heat shock protein 90kDa alpha (Cytosolic), class A member 1;Heat shock protein 90kDa alpha (Cytosolic), clas…	Hsp86;Hsp86-1;Hsp90aa1;Hspca;mCG_14932;RP23-60K23.1-001;Hsp90aa1;RP23-60K23.1-006;Hsp90aa1;RP23-60K23.1-005;Hsp90aa1;RP23-60K23.1-003	P07901;A0PJ91;Q3TJU7;Q3TKA2;Q3TKB9;Q3TKG0;Q3UIF3;Q80Y52;Q8C2A9;Q8C5U3;B7ZC50;B7ZC49;A2A6A2	1	INLIPSKQDRTLT	8.91871e-05	77.185	_ELHINLIPSK(ac)QDR_	10	ELHINLIPSK(1)QDR	3	535.63	0.11376	1.1751	1.2113	0.99704
IPI00880839	IPI00880839	625	IPI00880839	625	Putative uncharacterized protein;Heat shock protein 9;Heat shock protein 9A	Hspa9;Hspa9a;mCG_123914	Q3TW93;Q3UVN1;Q3V015;Q7TSZ0	1	RALLAGKDSETGE	3.55748e-08	101.6	_ALLAGK(ac)DSETGENIR_	6	ALLAGK(1)DSETGENIR	2	808.418	-0.46039	1.2847	1.259	1.2993
IPI00880839;IPI00133903	IPI00880839	377	IPI00880839	377	Putative uncharacterized protein;Heat shock protein 9;Heat shock protein 9A;75 kDa glucose-regulated protein;Heat shock 70 kDa protein 9;Mortalin;p66 MOT;Peptide-binding protein 74;Stress-70 protein, mitochondrial	Hspa9;Hspa9a;mCG_123914;Grp75;Hsp74;Hspa9;Hspa9a	Q3TW93;Q3UVN1;Q3V015;Q7TSZ0;P38647	1	QDAEVSKSDIGEV	0.000117782	49.662	_AM(ox)QDAEVSK(ac)SDIGEVILVGGM(ox)TR_	9	AMQDAEVSK(1)SDIGEVILVGGMTR	3	827.405	0.40789	1.3461	1.4488	1.2506
IPI00880839;IPI00133903	IPI00880839	360	IPI00880839	360	Putative uncharacterized protein;Heat shock protein 9;Heat shock protein 9A;75 kDa glucose-regulated protein;Heat shock 70 kDa protein 9;Mortalin;p66 MOT;Peptide-binding protein 74;Stress-70 protein, mitochondrial	Hspa9;Hspa9a;mCG_123914;Grp75;Hsp74;Hspa9;Hspa9a	Q3TW93;Q3UVN1;Q3V015;Q7TSZ0;P38647	1	IVTDLIKRTIAPC	2.04154e-33	120.6	_AQFEGIVTDLIK(ac)R_	12	AQFEGIVTDLIK(1)R	2	766.428	0.68474	1.3407	1.3263	1.3552
IPI00880839;IPI00133903	IPI00880839	159	IPI00880839	159	Putative uncharacterized protein;Heat shock protein 9;Heat shock protein 9A;75 kDa glucose-regulated protein;Heat shock 70 kDa protein 9;Mortalin;p66 MOT;Peptide-binding protein 74;Stress-70 protein, mitochondrial	Hspa9;Hspa9a;mCG_123914;Grp75;Hsp74;Hspa9;Hspa9a	Q3TW93;Q3UVN1;Q3V015;Q7TSZ0;P38647	1	WVEAHGKLYSPSQ	8.78629e-47	144.83	_ASNGDAWVEAHGK(ac)LYSPSQIGAFVLM(ox)K_	13	ASNGDAWVEAHGK(1)LYSPSQIGAFVLMK	3	978.82	0.99847	1.2405	1.357	1.0989	0.49582
IPI00880839;IPI00133903	IPI00880839	555	IPI00880839	555	Putative uncharacterized protein;Heat shock protein 9;Heat shock protein 9A;75 kDa glucose-regulated protein;Heat shock 70 kDa protein 9;Mortalin;p66 MOT;Peptide-binding protein 74;Stress-70 protein, mitochondrial	Hspa9;Hspa9a;mCG_123914;Grp75;Hsp74;Hspa9;Hspa9a	Q3TW93;Q3UVN1;Q3V015;Q7TSZ0;P38647	1	SSGGLSKDDIENM	6.47455e-05	53.585	_EQQIVIQSSGGLSK(ac)DDIENM(ox)VK_	14	EQQIVIQSSGGLSK(1)DDIENMVK	3	826.079	0.75822	1.6344		1.6344
IPI00880839;IPI00133903	IPI00880839	300	IPI00880839	300	Putative uncharacterized protein;Heat shock protein 9;Heat shock protein 9A;75 kDa glucose-regulated protein;Heat shock 70 kDa protein 9;Mortalin;p66 MOT;Peptide-binding protein 74;Stress-70 protein, mitochondrial	Hspa9;Hspa9a;mCG_123914;Grp75;Hsp74;Hspa9;Hspa9a	Q3TW93;Q3UVN1;Q3V015;Q7TSZ0;P38647	1	TGVDLTKDNMALQ	1.09817e-34	167.05	_RETGVDLTK(ac)DNMALQR_	9	RETGVDLTK(1)DNMALQR	3	630.323	-0.10358	1.2875	1.2339	1.2983	0.91421
IPI00880839;IPI00133903	IPI00880839	288	IPI00880839	288	Putative uncharacterized protein;Heat shock protein 9;Heat shock protein 9A;75 kDa glucose-regulated protein;Heat shock 70 kDa protein 9;Mortalin;p66 MOT;Peptide-binding protein 74;Stress-70 protein, mitochondrial	Hspa9;Hspa9a;mCG_123914;Grp75;Hsp74;Hspa9;Hspa9a	Q3TW93;Q3UVN1;Q3V015;Q7TSZ0;P38647	1	LLRHIVKEFKRET	0.186165	94.662	_HIVK(ac)EFK_	4	HIVK(1)EFK	2	471.774	0.11981	1.2528	1.3998	1.1213
IPI00880839;IPI00133903	IPI00880839	394	IPI00880839	394	Putative uncharacterized protein;Heat shock protein 9;Heat shock protein 9A;75 kDa glucose-regulated protein;Heat shock 70 kDa protein 9;Mortalin;p66 MOT;Peptide-binding protein 74;Stress-70 protein, mitochondrial	Hspa9;Hspa9a;mCG_123914;Grp75;Hsp74;Hspa9;Hspa9a	Q3TW93;Q3UVN1;Q3V015;Q7TSZ0;P38647	1	GMTRMPKVQQTVQ	0.0159304	52.101	_M(ox)PK(ac)VQQTVQDLFGR_	3	MPK(1)VQQTVQDLFGR	3	568.963	-1.1142	2.2197		2.2197
IPI00880839;IPI00133903	IPI00880839	143	IPI00880839	143	Putative uncharacterized protein;Heat shock protein 9;Heat shock protein 9A;75 kDa glucose-regulated protein;Heat shock 70 kDa protein 9;Mortalin;p66 MOT;Peptide-binding protein 74;Stress-70 protein, mitochondrial	Hspa9;Hspa9a;mCG_123914;Grp75;Hsp74;Hspa9;Hspa9a	Q3TW93;Q3UVN1;Q3V015;Q7TSZ0;P38647	1	TKNVPFKIVRASN	0.0968943	54.776	_NVPFK(ac)IVR_	5	NVPFK(1)IVR	2	507.808	1.6386	1.2565	1.3574	1.1024	2.022
IPI00880839;IPI00133903	IPI00880839	234	IPI00880839	234	Putative uncharacterized protein;Heat shock protein 9;Heat shock protein 9A;75 kDa glucose-regulated protein;Heat shock 70 kDa protein 9;Mortalin;p66 MOT;Peptide-binding protein 74;Stress-70 protein, mitochondrial	Hspa9;Hspa9a;mCG_123914;Grp75;Hsp74;Hspa9;Hspa9a	Q3TW93;Q3UVN1;Q3V015;Q7TSZ0;P38647	1	LAYGLDKSEDKVI	7.41463e-40	154.12	_VINEPTAAALAYGLDK(ac)SEDK_	16	VINEPTAAALAYGLDK(1)SEDK	2	1074.05	-1.2638	1.385	1.2817	1.5463	1.4826
IPI00263863;IPI00120045	IPI00263863	66	IPI00263863	66	10 kDa chaperonin;10 kDa heat shock protein, mitochondrial;Chaperonin 10;Heat shock protein 1 (Chaperonin 10);MCG117539;Putative uncharacterized protein;CPN10-like protein	Hspe1;mCG_117539;Cpn10-rs1;Hspe1-rs1	Q64433;Q4KL76;Q9JI95	1	IEPVSVKVGDKVL	0.000320021	71.558	_SGEIEPVSVK(ac)VGDK_	10	SGEIEPVSVK(1)VGDK	2	743.393	-0.47643	1.4016	1.4016
IPI00263863;IPI00120045	IPI00263863	70	IPI00263863	70	10 kDa chaperonin;10 kDa heat shock protein, mitochondrial;Chaperonin 10;Heat shock protein 1 (Chaperonin 10);MCG117539;Putative uncharacterized protein;CPN10-like protein	Hspe1;mCG_117539;Cpn10-rs1;Hspe1-rs1	Q64433;Q4KL76;Q9JI95	1	SVKVGDKVLLPEY	1.15108e-13	109.95	_VGDK(ac)VLLPEYGGTK_	4	VGDK(1)VLLPEYGGTK	2	759.414	0.1991	1.2592	1.2041	1.3168	1.0085
IPI00263863;IPI00120045	IPI00263863	40	IPI00263863	40	10 kDa chaperonin;10 kDa heat shock protein, mitochondrial;Chaperonin 10;Heat shock protein 1 (Chaperonin 10);MCG117539;Putative uncharacterized protein;CPN10-like protein	Hspe1;mCG_117539;Cpn10-rs1;Hspe1-rs1	Q64433;Q4KL76;Q9JI95	1	PEKSQGKVLQATV	0.0047132	51.495	_SQGK(ac)VLQATVVAVGSGGK_	4	SQGK(1)VLQATVVAVGSGGK	2	864.486	0.47539	1.0838		1.0838	1.0881
IPI00263863;IPI00120045	IPI00263863	80	IPI00263863	80	10 kDa chaperonin;10 kDa heat shock protein, mitochondrial;Chaperonin 10;Heat shock protein 1 (Chaperonin 10);MCG117539;Putative uncharacterized protein;CPN10-like protein	Hspe1;mCG_117539;Cpn10-rs1;Hspe1-rs1	Q64433;Q4KL76;Q9JI95	1	PEYGGTKVVLDDK	3.466e-19	130.98	_VLLPEYGGTK(ac)VVLDDK_	10	VLLPEYGGTK(1)VVLDDK	2	894.493	-0.015418	1.2717	1.2324	1.3513	1.0139
IPI00263863;IPI00120045	IPI00263863	86	IPI00263863	86	10 kDa chaperonin;10 kDa heat shock protein, mitochondrial;Chaperonin 10;Heat shock protein 1 (Chaperonin 10);MCG117539;Putative uncharacterized protein;CPN10-like protein	Hspe1;mCG_117539;Cpn10-rs1;Hspe1-rs1	Q64433;Q4KL76;Q9JI95	1	KVVLDDKDYFLFR	8.57e-15	139.86	_VVLDDK(ac)DYFLFR_	6	VVLDDK(1)DYFLFR	3	524.608	0.61886	1.2349	1.2623	1.215	1.0643
IPI00395035;IPI00129354;IPI00653462	IPI00395035	137	IPI00395035	137	60 kDa Tat-interactive protein;Histone acetyltransferase HTATIP;Histone acetyltransferase KAT5;Lysine acetyltransferase 5;60 kDa Tat-interactive protein;Histone acetyltransferase HTATIP;Histone acetyltransferase KAT5;Lysine acetyltransferase 5;HIV-1 tat interactive protein, homolog (Human), isoform CRA_a;Putative uncharacterized protein;Kat5 protein;Tip55	Htatip;Kat5;Tip60;Htatip;Kat5;Tip60;mCG_19860;Htatip;Kat5;Tip60	Q8CHK4-3;Q8CHK4;Q8CHK4-1;Q3UJQ1;Q3YFI9	1	SAQASGKTLPIPV	0.000215092	45.069	_EVPASAQASGK(ac)TLPIPVQITLR_	11	EVPASAQASGK(1)TLPIPVQITLR	3	773.441	0.53599	1.7573	1.7573		0.67294
IPI00321978;IPI00858118	IPI00321978	150	IPI00321978	150	HpaII tiny fragments locus 9a protein;Ran-binding protein 1;Ran-specific GTPase-activating protein;Htf9-a/RanBP1 protein;Putative uncharacterized protein	Htf9a;Htf9-a;Ranbp1;Htf9-a/RanBP1	P34022;O08846;Q3U6M5	1	NAENAQKFKTKFE	0.157605	70.977	_FLNAENAQK(ac)FK_	9	FLNAENAQK(1)FK	2	676.354	0.21641	1.2202	1.2202		1.0354
IPI00321978	IPI00321978	50	IPI00321978	50	HpaII tiny fragments locus 9a protein;Ran-binding protein 1;Ran-specific GTPase-activating protein;Htf9-a/RanBP1 protein;Putative uncharacterized protein	Htf9a;Htf9-a;Ranbp1;Htf9-a/RanBP1	P34022;O08846;Q3U6M5	1	DEEELFKMRAKLF	2.76272e-07	93.623	_TLEEDEEELFK(ac)M(ox)R_	11	TLEEDEEELFK(1)MR	3	576.266	-0.11411	1.0479	1.0813	1.0155	1.0792
IPI00321978;IPI00858118	IPI00321978	182	IPI00321978	182	HpaII tiny fragments locus 9a protein;Ran-binding protein 1;Ran-specific GTPase-activating protein;Htf9-a/RanBP1 protein;Putative uncharacterized protein	Htf9a;Htf9-a;Ranbp1;Htf9-a/RanBP1	P34022;O08846;Q3U6M5	1	AEKVAEKLEALSV	2.39183e-08	112.15	_VAEK(ac)LEALSVR_	4	VAEK(1)LEALSVR	3	419.578	-0.20052	1.2484	0.83316	1.2799	1.1387
IPI00463909;IPI00655012;IPI00453615;IPI00453613	IPI00463909	2268	IPI00463909	2268	E3 ubiquitin-protein ligase HUWE1;E3Histone;HECT, UBA and WWE domain-containing protein 1;Upstream regulatory element-binding protein 1;HECT, UBA and WWE domain containing 1;Mcl-1 ubiquitin ligase;E3 ubiquitin-protein ligase HUWE1;E3Histone;HECT, UBA and WWE domain-containing protein 1;Upstream regulatory element-binding protein 1;HECT, UBA and WWE domain containing 1;Putative uncharacterized pro…	Huwe1;Kiaa0312;Ureb1;RP23-211L10.4-002;Mule;Huwe1;Kiaa0312;Ureb1;RP23-211L10.4-001;Huwe1;Kiaa0312;Ureb1;Huwe1;Kiaa0312;Ureb1	Q7TMY8-1;Q7TMY8;A2AFQ0;Q4JG03;Q7TMY8-3;A2AFQ1;Q3TL29;Q3TMX4;Q3TNP1;Q8BKX3;Q9CU76;Q7TMY8-4;Q7TMY8-2	1	SSLFGSKSASSKN	0.178322	28.212	_IVNQPSSLFGSK(ac)SASSK_	12	IVNQPSSLFGSK(1)SASSK	2	889.968	0.71486	2.4256		2.4256
IPI00463909;IPI00655012;IPI00453615;IPI00453613	IPI00463909	1931	IPI00463909	1931	E3 ubiquitin-protein ligase HUWE1;E3Histone;HECT, UBA and WWE domain-containing protein 1;Upstream regulatory element-binding protein 1;HECT, UBA and WWE domain containing 1;Mcl-1 ubiquitin ligase;E3 ubiquitin-protein ligase HUWE1;E3Histone;HECT, UBA and WWE domain-containing protein 1;Upstream regulatory element-binding protein 1;HECT, UBA and WWE domain containing 1;Putative uncharacterized pro…	Huwe1;Kiaa0312;Ureb1;RP23-211L10.4-002;Mule;Huwe1;Kiaa0312;Ureb1;RP23-211L10.4-001;Huwe1;Kiaa0312;Ureb1;Huwe1;Kiaa0312;Ureb1	Q7TMY8-1;Q7TMY8;A2AFQ0;Q4JG03;Q7TMY8-3;A2AFQ1;Q3TL29;Q3TMX4;Q3TNP1;Q8BKX3;Q9CU76;Q7TMY8-4;Q7TMY8-2	1	VKTTPLKPSSLPV	0.201073	28.032	_TTPLK(ac)PSSLPVIPDTIK_	5	TTPLK(1)PSSLPVIPDTIK	3	617.028	1.1577	1.157	1.157
IPI00463909;IPI00655012;IPI00453615;IPI00453613	IPI00463909	2249	IPI00463909	2249	E3 ubiquitin-protein ligase HUWE1;E3Histone;HECT, UBA and WWE domain-containing protein 1;Upstream regulatory element-binding protein 1;HECT, UBA and WWE domain containing 1;Mcl-1 ubiquitin ligase;E3 ubiquitin-protein ligase HUWE1;E3Histone;HECT, UBA and WWE domain-containing protein 1;Upstream regulatory element-binding protein 1;HECT, UBA and WWE domain containing 1;Putative uncharacterized pro…	Huwe1;Kiaa0312;Ureb1;RP23-211L10.4-002;Mule;Huwe1;Kiaa0312;Ureb1;RP23-211L10.4-001;Huwe1;Kiaa0312;Ureb1;Huwe1;Kiaa0312;Ureb1	Q7TMY8-1;Q7TMY8;A2AFQ0;Q4JG03;Q7TMY8-3;A2AFQ1;Q3TL29;Q3TMX4;Q3TNP1;Q8BKX3;Q9CU76;Q7TMY8-4;Q7TMY8-2	1	TVNAALKPLETLS	4.87736e-14	79.237	_VPHSLDLSSPNM(ox)ANTVNAALK(ac)PLETLSR_	21	VPHSLDLSSPNMANTVNAALK(1)PLETLSR	4	759.147	1.0115	1.1489	1.1489	0.98875	0.69779
IPI00225201;IPI00943445	IPI00225201	1042	IPI00225201	1042	Isoleucine--tRNA ligase;Isoleucyl-tRNA synthetase, cytoplasmic;Putative uncharacterized protein;Isoleucine-tRNA synthetase;Iars protein	Iars;Iars;mCG_122886	Q8BU30;Q3UWS7;Q6NXK4;Q99LT1	1	TIKAPLKPYPVPT	1.44367e-69	189.51	_APLK(ac)PYPVPTSDNILIQEQTQLK_	4	APLK(1)PYPVPTSDNILIQEQTQLK	3	879.15	0.25125	0.92581	1.0582	0.80996
IPI00225201;IPI00943445	IPI00225201	844	IPI00225201	844	Isoleucine--tRNA ligase;Isoleucyl-tRNA synthetase, cytoplasmic;Putative uncharacterized protein;Isoleucine-tRNA synthetase;Iars protein	Iars;Iars;mCG_122886	Q8BU30;Q3UWS7;Q6NXK4;Q99LT1	1	RKTIPIKYPLKEI	0.0210502	65.347	_TIPIK(ac)YPLK_	5	TIPIK(1)YPLK	2	557.847	0.94068	0.7471	0.88553	0.73612
IPI00453499	IPI00453499	775	IPI00453499	775	Isoleucine--tRNA ligase;Isoleucyl-tRNA synthetase, mitochondrial;Iars2 protein	Iars2	Q8BIJ6;Q810V2;Q8R2M5	1	KITDSYKQYDFGK	1.27805e-15	151.07	_ITDSYK(ac)QYDFGK_	6	ITDSYK(1)QYDFGK	2	753.859	-0.40283	1.2489	1.2625	1.1842
IPI00453499;IPI00830173;IPI00720234	IPI00453499	241	IPI00453499	241	Isoleucine--tRNA ligase;Isoleucyl-tRNA synthetase, mitochondrial;Iars2 protein;Putative uncharacterized protein	Iars2;Iars2	Q8BIJ6;Q810V2;Q8R2M5;Q8BIL6;Q8C1P9	1	LVYRSYKPVYWSP	5.79054e-05	80.979	_SYK(ac)PVYWSPSSR_	3	SYK(1)PVYWSPSSR	2	749.87	1.5503	1.1559	1.1559		0.96844
IPI00453499;IPI00830173;IPI00720234	IPI00453499	74	IPI00453499	74	Isoleucine--tRNA ligase;Isoleucyl-tRNA synthetase, mitochondrial;Iars2 protein;Putative uncharacterized protein	Iars2;Iars2	Q8BIJ6;Q810V2;Q8R2M5;Q8BIL6;Q8C1P9	1	QTSFPMKLLGRQQ	7.26222e-05	81.723	_YRDTVLLPQTSFPM(ox)K(ac)LLGR_	15	YRDTVLLPQTSFPMK(1)LLGR	3	765.084	0.87502	1.1651	1.2397	1.0951
IPI00828796;IPI00119784	IPI00828796	192	IPI00828796	192	Insulin degrading enzyme;Insulin protease;Insulin-degrading enzyme;Insulysin	Ide;Ide	Q8CGB9;Q9JHR7	1	VDSEHEKNVMNDA	1.37189e-05	56.529	_DREVNAVDSEHEK(ac)NVMNDAWR_	13	DREVNAVDSEHEK(1)NVMNDAWR	4	639.794	-0.16611	1.397	1.6056	1.2068	1.055
IPI00828796;IPI00119784	IPI00828796	308	IPI00828796	308	Insulin degrading enzyme;Insulin protease;Insulin-degrading enzyme;Insulysin	Ide;Ide	Q8CGB9;Q9JHR7	1	YKIVPIKDIRNLY	0.13841	50.878	_IVPIK(ac)DIR_	5	IVPIK(1)DIR	2	498.316	0.37341	0.98341		0.98341
IPI00135231;IPI00762452;IPI00830693	IPI00135231	58	IPI00135231	58	Cytosolic NADP-isocitrate dehydrogenase;IDP;Isocitrate dehydrogenase [NADP] cytoplasmic;NADP(+)-specific ICDH;Oxalosuccinate decarboxylase;Putative uncharacterized protein;Isocitrate dehydrogenase 1 (NADP+), soluble;Isocitrate dehydrogenase 1;Isocitrate dehydrogenase 1 (NADP+), soluble, isoform CRA_a;Putative uncharacterized protein	Idh1;Idh1;IDH1;mCG_123128	O88844;Q3TJ51;Q5HZJ8;Q8C338;Q0QER9;Q3UAV7	0.996414	TNDQVTKDAAEAI	5.18789e-05	89.541	_DATNDQVTK(ac)DAAEAIKK_	9	DATNDQVTK(0.996)DAAEAIK(0.004)K	3	620.65	0.40719	0.61027	0.67331	0.42353	1.0637
IPI00135231;IPI00762452	IPI00135231	345	IPI00135231	345	Cytosolic NADP-isocitrate dehydrogenase;IDP;Isocitrate dehydrogenase [NADP] cytoplasmic;NADP(+)-specific ICDH;Oxalosuccinate decarboxylase;Putative uncharacterized protein;Isocitrate dehydrogenase 1 (NADP+), soluble;Isocitrate dehydrogenase 1;Isocitrate dehydrogenase 1 (NADP+), soluble, isoform CRA_a;Putative uncharacterized protein	Idh1;Idh1;IDH1;mCG_123128	O88844;Q3TJ51;Q5HZJ8;Q8C338;Q0QER9;Q3UAV7	1	GLAHRAKLDNNTE	0.000346252	70.622	_AK(ac)LDNNTELSFFAK_	2	AK(1)LDNNTELSFFAK	2	820.42	-0.70229	0.52416	0.52416
IPI00135231;IPI00762452;IPI00830693	IPI00135231	81	IPI00135231	81	Cytosolic NADP-isocitrate dehydrogenase;IDP;Isocitrate dehydrogenase [NADP] cytoplasmic;NADP(+)-specific ICDH;Oxalosuccinate decarboxylase;Putative uncharacterized protein;Isocitrate dehydrogenase 1 (NADP+), soluble;Isocitrate dehydrogenase 1;Isocitrate dehydrogenase 1 (NADP+), soluble, isoform CRA_a;Putative uncharacterized protein	Idh1;Idh1;IDH1;mCG_123128	O88844;Q3TJ51;Q5HZJ8;Q8C338;Q0QER9;Q3UAV7	1	TITPDEKRVEEFK	0.168502	35.809	_CATITPDEK(ac)RVEEFK_	9	CATITPDEK(1)RVEEFK	3	622.308	-0.48399	1.1201		1.1201	1.0521
IPI00135231;IPI00762452	IPI00135231	224	IPI00135231	224	Cytosolic NADP-isocitrate dehydrogenase;IDP;Isocitrate dehydrogenase [NADP] cytoplasmic;NADP(+)-specific ICDH;Oxalosuccinate decarboxylase;Putative uncharacterized protein;Isocitrate dehydrogenase 1 (NADP+), soluble;Isocitrate dehydrogenase 1;Isocitrate dehydrogenase 1 (NADP+), soluble, isoform CRA_a;Putative uncharacterized protein	Idh1;Idh1;IDH1;mCG_123128	O88844;Q3TJ51;Q5HZJ8;Q8C338;Q0QER9;Q3UAV7	1	KYDGRFKDIFQEI	2.49494e-09	130.01	_FK(ac)DIFQEIYDK_	2	FK(1)DIFQEIYDK	2	744.374	0.17588	0.74317	1.0118	0.54588	1.228
IPI00135231;IPI00762452;IPI00830693	IPI00135231	126	IPI00135231	126	Cytosolic NADP-isocitrate dehydrogenase;IDP;Isocitrate dehydrogenase [NADP] cytoplasmic;NADP(+)-specific ICDH;Oxalosuccinate decarboxylase;Putative uncharacterized protein;Isocitrate dehydrogenase 1 (NADP+), soluble;Isocitrate dehydrogenase 1;Isocitrate dehydrogenase 1 (NADP+), soluble, isoform CRA_a;Putative uncharacterized protein	Idh1;Idh1;IDH1;mCG_123128	O88844;Q3TJ51;Q5HZJ8;Q8C338;Q0QER9;Q3UAV7	1	LVTGWVKPIIIGR	0.00288837	58.674	_LVTGWVK(ac)PIIIGR_	7	LVTGWVK(1)PIIIGR	2	747.464	0.32025	0.74692	0.74692
IPI00135231;IPI00762452	IPI00135231	243	IPI00135231	243	Cytosolic NADP-isocitrate dehydrogenase;IDP;Isocitrate dehydrogenase [NADP] cytoplasmic;NADP(+)-specific ICDH;Oxalosuccinate decarboxylase;Putative uncharacterized protein;Isocitrate dehydrogenase 1 (NADP+), soluble;Isocitrate dehydrogenase 1;Isocitrate dehydrogenase 1 (NADP+), soluble, isoform CRA_a;Putative uncharacterized protein	Idh1;Idh1;IDH1;mCG_123128	O88844;Q3TJ51;Q5HZJ8;Q8C338;Q0QER9;Q3UAV7	1	SQFEAQKICYEHR	0.000322979	68.676	_SQFEAQK(ac)ICYEHR_	7	SQFEAQK(1)ICYEHR	3	579.939	-0.28106	0.73865	0.88842	0.61413
IPI00875110;IPI00318614;IPI00857308	IPI00875110	123	IPI00875110	123	ICD-M;IDP;Isocitrate dehydrogenase [NADP], mitochondrial;NADP(+)-specific ICDH;Oxalosuccinate decarboxylase	Idh2	P54071	1	SALATQKYSVAVK	4.06572e-69	186.11	_YFDLGLPNRDQTNDQVTIDSALATQK(ac)YSVAVK_	26	YFDLGLPNRDQTNDQVTIDSALATQK(1)YSVAVK	4	903.96	0.41668	1.4295	1.5678	1.4295
IPI00875110;IPI00318614	IPI00875110	401	IPI00875110	401	ICD-M;IDP;Isocitrate dehydrogenase [NADP], mitochondrial;NADP(+)-specific ICDH;Oxalosuccinate decarboxylase	Idh2	P54071	1	GLEHRGKLDGNQD	2.99622e-09	141.95	_GK(ac)LDGNQDLIR_	2	GK(1)LDGNQDLIR	2	635.841	0.65024	1.4539	1.6024	1.3557
IPI00875110;IPI00318614;IPI00857308	IPI00875110	197	IPI00875110	197	ICD-M;IDP;Isocitrate dehydrogenase [NADP], mitochondrial;NADP(+)-specific ICDH;Oxalosuccinate decarboxylase	Idh2	P54071	1	AHGDQYKATDFVV	6.73859e-19	125.28	_HAHGDQYK(ac)ATDFVVDR_	8	HAHGDQYK(1)ATDFVVDR	2	950.95	0.31106	1.3976	1.6236	1.3237
IPI00875110;IPI00318614;IPI00857308	IPI00875110	183	IPI00875110	183	ICD-M;IDP;Isocitrate dehydrogenase [NADP], mitochondrial;NADP(+)-specific ICDH;Oxalosuccinate decarboxylase	Idh2	P54071	1	LVPGWTKPITIGR	0.000198306	70.412	_LVPGWTK(ac)PITIGR_	7	LVPGWTK(1)PITIGR	2	740.438	0.30813	0.99372	1.1434	0.86361
IPI00126635	IPI00126635	95	IPI00126635	95	Isocitrate dehydrogenase 3 (NAD+) beta;Tumor-related protein	Idh3b;mCG_9915;RP23-20A6.5-001	Q91VA7	1	NMASEEKLEQVLS	1.50549e-17	90.464	_EHHLSEVQNMASEEK(ac)LEQVLSSMK_	15	EHHLSEVQNMASEEK(1)LEQVLSSMK	4	707.092	0.063092	1.611	1.8084	1.4352	0.92269
IPI00126635	IPI00126635	71	IPI00126635	71	Isocitrate dehydrogenase 3 (NAD+) beta;Tumor-related protein	Idh3b;mCG_9915;RP23-20A6.5-001	Q91VA7	1	AVKEVFKAAAVPV	0.000171282	72.089	_EVFK(ac)AAAVPVEFK_	4	EVFK(1)AAAVPVEFK	2	738.908	0.30565	1.9718	2.0992	1.9052
IPI00875090;IPI00895388;IPI00816989;IPI00850061	IPI00875090	578	IPI00875090	578	Interferon-activable protein 204;Interferon-inducible protein p204;Interferon-activable protein 204;Interferon-inducible protein p204	Ifi204;Ifi204	P15092-1;P15092;P15092-2	1	KKTERNKFIYYGI	9.22328e-05	118.37	_NK(ac)FIYYGIGDDTGK_	2	NK(1)FIYYGIGDDTGK	3	544.935	-1.5857	0.43531	0.43531
IPI00116668	IPI00116668	426	IPI00116668	426	Integrin-linked protein kinase	Ilk	O55222	1	HVCKLMKICMNED	1.52795e-15	154.66	_LMK(ac)ICMNEDPAK_	3	LMK(1)ICMNEDPAK	2	746.354	0.46446	0.89287	0.98519	0.80989	0.98711
IPI00554845;IPI00228150;IPI00381412;IPI00381413;IPI00875638	IPI00554845	505	IPI00554845	505	Mitochondrial inner membrane protein;Mitofilin;Immt protein;Mitochondrial inner membrane protein;Mitofilin;Immt protein;Putative uncharacterized protein;Mitochondrial inner membrane protein;Mitofilin;Putative uncharacterized protein;Mitochondrial inner membrane protein;Mitofilin;Putative uncharacterized protein;Immt protein	Immt;Immt;Immt;Immt;Immt	Q8CAQ8-5;Q8CAQ8;A6H604;Q8CAQ8-1;Q2YDW0;Q3TEY5;Q8CAQ8-2;Q3TQL4;Q3TVZ5;Q3U7N2;Q8CAQ8-3;Q3TZK4;Q6P8Y5	1	VQEQELKYEFEQG	0.0392044	40.014	_VQEQELK(ac)YEFEQGLSEK_	7	VQEQELK(1)YEFEQGLSEK	3	709.348	-0.038057	1.7577	1.7577
IPI00625248;IPI00115085;IPI00473176;IPI00881452	IPI00625248	49	IPI00625248	49	Putative uncharacterized protein;Inositol (Myo)-1(Or 4)-monophosphatase 1;Inositol (Myo)-1(Or 4)-monophosphatase 1, isoform CRA_a;Myo-inositol monophosphatase 1;Inositol monophosphatase 1;Inositol-1(or 4)-monophosphatase 1;Lithium-sensitive myo-inositol monophosphatase A1;Impa1 protein	Impa1;mCG_1639;Impa1;Impa1	Q3TME6;Q3U5R8;Q924B0;Q9D066;O55023;Q80ZJ2	1	VTVTDQKVEKMLM	7.55817e-08	101.2	_SSPADLVTVTDQK(ac)VEK_	13	SSPADLVTVTDQK(1)VEK	2	879.96	0.10836	1.4405	1.4626	1.3755
IPI00312189;IPI00776073;IPI00776108	IPI00312189	264	IPI00312189	264	Inhibitor of growth protein 3;p47ING3;Putative uncharacterized protein	Ing3	Q8VEK6;Q3V3Y2	1	NDFQLGKEFSIPR	2.80119e-07	162.48	_NNDFQLGK(ac)EFSIPR_	8	NNDFQLGK(1)EFSIPR	2	853.928	-2.4547	1.3026	1.0882	1.351	0.93762
IPI00312189;IPI00776073;IPI00776108	IPI00312189	181	IPI00312189	181	Inhibitor of growth protein 3;p47ING3;Putative uncharacterized protein	Ing3	Q8VEK6;Q3V3Y2	1	LTSDASKENTLGC	2.13553e-23	136.35	_SEALLSTLTSDASK(ac)ENTLGCR_	14	SEALLSTLTSDASK(1)ENTLGCR	3	765.709	0.88225	1.811	1.019	1.8145	1.0357
IPI00336376;IPI00515729;IPI00515461;IPI00187468	IPI00336376	127	IPI00336376	127	Inhibitor of growth protein 4;p29ING4;Inhibitor of growth protein 4;p29ING4;Inhibitor of growth protein 4;p29ING4;Inhibitor of growth protein 4;p29ING4	Ing4;Ing4;Ing4;Ing4	Q8C0D7-1;Q8C0D7;Q8C0D7-2;Q8C0D7-3;Q8C0D7-4	1	YDSSSSKGKKKGR	0.0621784	51.771	_QIESSDYDSSSSK(ac)GK(ac)K_	13	QIESSDYDSSSSK(1)GK(1)K	3	610.618	-0.12738	1.928	1.928		1.0584
IPI00336376;IPI00515729;IPI00515461;IPI00187468	IPI00336376	129	IPI00336376	129	Inhibitor of growth protein 4;p29ING4;Inhibitor of growth protein 4;p29ING4;Inhibitor of growth protein 4;p29ING4;Inhibitor of growth protein 4;p29ING4	Ing4;Ing4;Ing4;Ing4	Q8C0D7-1;Q8C0D7;Q8C0D7-2;Q8C0D7-3;Q8C0D7-4	1	SSSSKGKKKGRTQ	0.0621784	51.771	_QIESSDYDSSSSK(ac)GK(ac)K_	15	QIESSDYDSSSSK(1)GK(1)K	3	610.618	-0.12738	1.928	1.928		1.129
IPI00131516;IPI00473263	IPI00131516	131	IPI00131516	131	Cytosolic inhibitor of Nrf2;Kelch-like ECH-associated protein 1;Keap1 protein;Putative uncharacterized protein;Ring canal protein	Inrf2;Keap1;Kiaa0132;Keap1;kelch	Q9Z2X8;Q05DM3;Q3UWI4;O89076	1	IEGIHPKVMERLI	0.00105351	56.121	_EQGM(ox)EVVSIEGIHPK(ac)VM(ox)ER_	15	EQGMEVVSIEGIHPK(1)VMER	3	748.033	-0.63192	2.0789		2.0789	0.84844
IPI00133241	IPI00133241	360	IPI00133241	360	Integrator complex subunit 12;PHD finger protein 22	Ints12;Phf22	Q9D168	1	SPSVPLKPLPPLT	7.23749e-08	62.19	_IGSGNSTSPSVPLK(ac)PLPPLTLGK_	14	IGSGNSTSPSVPLK(1)PLPPLTLGK	3	768.105	0.46694	1.0564	0.88922	1.255
[truncated: 671 more rows]

## Sheet: Protein groups
All quantified protein groups (MEF cells)
													Ratio H/L (Sirt3 knockout/wild-type)
Protein IDs	Majority Protein IDs	Protein Names	Gene Names	Protein Descriptions	Uniprot	Proteins	Peptides	Unique Peptides	Sequence Coverage [%]	Molecular weight [kDa]	Sequence Length	PEP	Combined	Experiment 1	Experiment 2
[truncated: 4,728 more rows]

## Sheet: Sites regulated in MEF and U2OS
Mitochondrial acetylation sites upregulated in MEF and U2OS cells
[truncated: 13 more rows]
