# Supplementary material for: Proteomic Investigations of Lysine Acetylation Identify Diverse Substrates of Mitochondrial Deacetylase Sirt3
Source: PLoS One. 2012 Dec 7;7(12):e50545. doi: 10.1371/journal.pone.0050545 (PMC3517600; doi:10.1371/journal.pone.0050545)
Supplement: Table S2 — List of all acetylation sites quantified in human U2OS Sirt3 knockdown cells. Column header descriptions for Tables S1, S2. Proteins: Identifiers of all proteins that contain the acetylation site. Leading proteins: Identifiers of the best scoring proteins that contain acetylation the site.Positions: Position of the acetylation site for all leading proteins. Protein: Best scoring protein that contains the acetylation site. Position: Position of the acetylation for the best scoring protein. Protein Names: Names of all proteins that contain the acetylation site. Gene Names: Names of all genes associated with the proteins that contain the acetylation site. Uniprot: Uniprot database identifiers. Localization probability: Probability that modification occurs at the specified position in the peptide. Sequence window: Amino acid sequence flanking the acetylated lysine. Modified sequence: Peptide sequence with modifications, oxidation (ox) and acetylation (ac) indicated. Localization (K) probabilities: Probabilities for the localization of the acetyl group on all lysines in the peptide sequence. Score: Andromeda search engine peptide score. PEP: Posterior Error Probability of the identification. Charge: Charge state of the peptide. m/z: The mass-over-charge of the peptide. Mass Error (ppm): Mass error of the recalibrated mass-over-charge value of the precursor ion in comparison to the predicted monoisotopic mass of the identified peptide sequence. Ratio H/L: SILAC ratio for the acetylation sites. (XLSX) [file pone.0050545.s002.xlsx]

## Sheet: Acetylation sites
All quantified acetylation sites (U2OS cells)
Proteins	Leading Proteins	Positions	Protein	Position	Protein Names	Gene Names	Uniprot	Localization probability	Sequence window	PEP	Score	Modified Sequence	Position in peptide	Acetyl (K) Probabilities	Charge	m/z	Mass Error [ppm]	Ratio H/L (Sirt3 knockdown/Sirt3 overexpression)
IPI00019046;IPI00909290	IPI00019046	212	IPI00019046	212	Pre-mRNA-splicing factor RBM22;RNA-binding motif protein 22;Zinc finger CCCH domain-containing protein 16;Pre-mRNA-splicing factor RBM22;RNA-binding motif protein 22;Zinc finger CCCH domain-containing protein 16	199G4;RBM22;ZC3H16;199G4;RBM22;ZC3H16	Q9NW64-1;Q9NW64;Q9NW64-2	1	NDPVADKLLKRAS	7.29e-13	135.47	_YYGINDPVADK(ac)LLK_	11	YYGINDPVADK(1)LLK	3	550.963	0.23549	1.3153
IPI00297779	IPI00297779	272	IPI00297779	272	CCT-beta;T-complex protein 1 subunit beta;cDNA FLJ75037, highly similar to Homo sapiens chaperonin containing TCP1, subunit 2 (beta) (CCT2),mRNA;cDNA FLJ50480, highly similar to T-complex protein 1 subunit beta;cDNA FLJ50585, highly similar to T-complex protein 1 subunit beta;cDNA FLJ52359, highly similar to T-complex protein 1 subunit beta;cDNA, FLJ79296, highly similar to T-complex protein 1 su…	99D8.1;CCT2;CCTB;hCG_24460	P78371;A8K402;B5BTY7;B7Z243;B7Z4R3;B7Z7K4;B7ZAT2;Q9H369	1	EIEHAEKEKMKEK	0.0016806	85.377	_VAEIEHAEK(ac)EK_	9	VAEIEHAEK(1)EK	3	442.23	0.64361	0.85628
IPI00297779;IPI00791487	IPI00297779	222	IPI00297779	222	CCT-beta;T-complex protein 1 subunit beta;cDNA FLJ75037, highly similar to Homo sapiens chaperonin containing TCP1, subunit 2 (beta) (CCT2),mRNA;cDNA FLJ50480, highly similar to T-complex protein 1 subunit beta;cDNA FLJ50585, highly similar to T-complex protein 1 subunit beta;cDNA FLJ52359, highly similar to T-complex protein 1 subunit beta;cDNA, FLJ79296, highly similar to T-complex protein 1 su…	99D8.1;CCT2;CCTB;hCG_24460	P78371;A8K402;B5BTY7;B7Z243;B7Z4R3;B7Z7K4;B7ZAT2;Q9H369	1	EGFLLDKKIGVNQ	0.00125516	56.906	_LGGSLADSYLDEGFLLDK(ac)K_	18	LGGSLADSYLDEGFLLDK(1)K	3	695.025	1.0925	0.47814
IPI00297779;IPI00791487	IPI00297779	248	IPI00297779	248	CCT-beta;T-complex protein 1 subunit beta;cDNA FLJ75037, highly similar to Homo sapiens chaperonin containing TCP1, subunit 2 (beta) (CCT2),mRNA;cDNA FLJ50480, highly similar to T-complex protein 1 subunit beta;cDNA FLJ50585, highly similar to T-complex protein 1 subunit beta;cDNA FLJ52359, highly similar to T-complex protein 1 subunit beta;cDNA, FLJ79296, highly similar to T-complex protein 1 su…	99D8.1;CCT2;CCTB;hCG_24460	P78371;A8K402;B5BTY7;B7Z243;B7Z4R3;B7Z7K4;B7ZAT2;Q9H369	1	TGMDTDKIKIFGS	5.48e-12	160.38	_ILIANTGMDTDK(ac)IK_	12	ILIANTGMDTDK(1)IK	2	787.927	-1.1648	1.109
IPI00297779	IPI00297779	13	IPI00297779	13	CCT-beta;T-complex protein 1 subunit beta;cDNA FLJ75037, highly similar to Homo sapiens chaperonin containing TCP1, subunit 2 (beta) (CCT2),mRNA;cDNA FLJ50480, highly similar to T-complex protein 1 subunit beta;cDNA FLJ50585, highly similar to T-complex protein 1 subunit beta;cDNA FLJ52359, highly similar to T-complex protein 1 subunit beta;cDNA, FLJ79296, highly similar to T-complex protein 1 su…	99D8.1;CCT2;CCTB;hCG_24460	P78371;A8K402;B5BTY7;B7Z243;B7Z4R3;B7Z7K4;B7ZAT2;Q9H369	1	APVNIFKAGADEE	3.51e-17	99.86	_(ac)ASLSLAPVNIFK(ac)AGADEERAETAR_	12	ASLSLAPVNIFK(1)AGADEERAETAR	3	867.449	-0.77921	1.5823
IPI00297779	IPI00297779	154	IPI00297779	154	CCT-beta;T-complex protein 1 subunit beta;cDNA FLJ75037, highly similar to Homo sapiens chaperonin containing TCP1, subunit 2 (beta) (CCT2),mRNA;cDNA FLJ50480, highly similar to T-complex protein 1 subunit beta;cDNA FLJ50585, highly similar to T-complex protein 1 subunit beta;cDNA FLJ52359, highly similar to T-complex protein 1 subunit beta;cDNA, FLJ79296, highly similar to T-complex protein 1 su…	99D8.1;CCT2;CCTB;hCG_24460	P78371;A8K402;B5BTY7;B7Z243;B7Z4R3;B7Z7K4;B7ZAT2;Q9H369	1	HGSDEVKFRQDLM	9.31e-22	160.81	_EALLSSAVDHGSDEVK(ac)FR_	16	EALLSSAVDHGSDEVK(1)FR	2	1001.5	0.35485	0.97706
IPI00645078	IPI00645078	465	IPI00645078	465	Protein A1S9;Ubiquitin-activating enzyme E1;Ubiquitin-like modifier-activating enzyme 1;cDNA FLJ54582, highly similar to Ubiquitin-activating enzyme E1	A1S9T;UBA1;UBE1	P22314;B4DDE4	1	GSDLQEKLGKQKY	2.97e-05	75.239	_YDGQVAVFGSDLQEK(ac)LGK_	15	YDGQVAVFGSDLQEK(1)LGK	3	666.006	-0.50396	1.1319
IPI00645078;IPI00908755;IPI00026119	IPI00645078	838	IPI00645078	838	Protein A1S9;Ubiquitin-activating enzyme E1;Ubiquitin-like modifier-activating enzyme 1;cDNA FLJ54582, highly similar to Ubiquitin-activating enzyme E1;cDNA FLJ53392, highly similar to Ubiquitin-activating enzyme E1;cDNA FLJ40024 fis, clone STOMA2007745, highly similar to UBIQUITIN-ACTIVATING ENZYME E1;Ubiquitin-like modifier activating enzyme 1;Ubiquitin activating enzyme E1	A1S9T;UBA1;UBE1;CTD-2522E6.1-003;UBA1;UBE1	P22314;B4DDE4;B4DL67;B3KUJ2;Q5JRR6;Q712V1	1	TLPSPDKLPGFKM	9.32e-06	117.23	_ATLPSPDK(ac)LPGFK_	8	ATLPSPDK(1)LPGFK	3	471.598	-0.015394	0.56722
IPI00645078;IPI00908755;IPI00026119	IPI00645078	671	IPI00645078	671	Protein A1S9;Ubiquitin-activating enzyme E1;Ubiquitin-like modifier-activating enzyme 1;cDNA FLJ54582, highly similar to Ubiquitin-activating enzyme E1;cDNA FLJ53392, highly similar to Ubiquitin-activating enzyme E1;cDNA FLJ40024 fis, clone STOMA2007745, highly similar to UBIQUITIN-ACTIVATING ENZYME E1;Ubiquitin-like modifier activating enzyme 1;Ubiquitin activating enzyme E1	A1S9T;UBA1;UBE1;CTD-2522E6.1-003;UBA1;UBE1	P22314;B4DDE4;B4DL67;B3KUJ2;Q5JRR6;Q712V1	1	QYLTDPKFVERTL	3.94e-72	237.4	_QPAENVNQYLTDPK(ac)FVER_	14	QPAENVNQYLTDPK(1)FVER	2	1095.54	0.19994	0.82771
IPI00456359;IPI00456363;IPI00642402;IPI00639962;IPI00456361;IPI00883782;IPI00456365;IPI00456367;IPI00456369	IPI00456359	670	IPI00456359	670	Ataxin-2 domain protein;Ataxin-2-like protein;Ataxin-2-related protein;Ataxin-2 domain protein;Ataxin-2-like protein;Ataxin-2-related protein;ATXN2L protein;Ataxin-2 domain protein;Ataxin-2-like protein;Ataxin-2-related protein;cDNA FLJ77026, highly similar to Homo sapiens ataxin 2-like (ATXN2L), transcript variant E, mRNA;Ataxin-2 domain protein;Ataxin-2-like protein;Ataxin-2-related protein;Ata…	A2D;A2LG;A2LP;A2RP;ATXN2L;A2D;A2LG;A2LP;A2RP;ATXN2L;A2D;A2LG;A2LP;A2RP;ATXN2L;A2D;A2LG;A2LP;A2RP;ATXN2L;A2D;A2LG;A2LP;A2RP;ATXN2L;A2D;A2LG;A2LP;A2RP;ATXN2L	Q8WWM7-1;Q8WWM7;Q8WWM7-3;Q63ZY4;Q8WWM7-2;A8K1R6;Q8WWM7-4;Q8WWM7-5;Q8WWM7-6	1	KEFNPTKPLLSVN	0.00110901	78.964	_EFNPTK(ac)PLLSVNK_	6	EFNPTK(1)PLLSVNK	2	764.922	0.43856	0.83189
IPI00217272;IPI00789348	IPI00217272	646	IPI00217272	646	Acetoacetyl-CoA synthetase;Acyl-CoA synthetase family member 1;Protein sur-5 homolog;Acetoacetyl-CoA synthetase;Acyl-CoA synthetase family member 1;Protein sur-5 homolog;cDNA: FLJ21107 fis, clone CAS05192	AACS;ACSF1;AACS;ACSF1	Q86V21-1;Q86V21;Q86V21-3;Q9H7A6	1	KQIIAGKAVEQGG	6.59e-08	66.906	_QIIAGK(ac)AVEQGGAFSNPETLDLYR_	6	QIIAGK(1)AVEQGGAFSNPETLDLYR	3	873.785	-0.95682	0.7416
IPI00062120	IPI00062120	25	IPI00062120	25	Aging-associated gene 13 protein;Protein S100-A16;Protein S100-F;S100 calcium-binding protein A16	AAG13;S100A16;S100F	Q96FQ6	1	FYKYVSKYSLVKN	0.0285109	69.375	_YVSK(ac)YSLVK_	4	YVSK(1)YSLVK	2	564.819	0.62634	0.48192
IPI00062120	IPI00062120	61	IPI00062120	61	Aging-associated gene 13 protein;Protein S100-A16;Protein S100-F;S100 calcium-binding protein A16	AAG13;S100A16;S100F	Q96FQ6	1	NRKAADKLIQNLD	1.89e-26	189.1	_AADK(ac)LIQNLDANHDGR_	4	AADK(1)LIQNLDANHDGR	3	598.303	0.20872	1.2938
IPI00010349	IPI00010349	169	IPI00010349	169	Aging-associated gene 5 protein;Alkyldihydroxyacetonephosphate synthase, peroxisomal;Alkylglycerone-phosphate synthase;cDNA FLJ51873, highly similar to Alkyldihydroxyacetonephosphate synthase, peroxisomal (EC 2.5.1.26);cDNA, FLJ79139, highly similar to Alkyldihydroxyacetonephosphate synthase, peroxisomal (EC 2.5.1.26);Putative uncharacterized protein AGPS	AAG5;AGPS	O00116;B7Z3Q4;B7ZAC5;Q53S12;Q53SG6;Q53SN7	1	DFLHDLKETNISY	6.2e-22	102.51	_ASLNPSDTPPSVVNEDFLHDLK(ac)ETNISYSQEADDR_	22	ASLNPSDTPPSVVNEDFLHDLK(1)ETNISYSQEADDR	4	987.212	0.47756	1.302
IPI00010349;IPI00917312	IPI00010349	102	IPI00010349	102	Aging-associated gene 5 protein;Alkyldihydroxyacetonephosphate synthase, peroxisomal;Alkylglycerone-phosphate synthase;cDNA FLJ51873, highly similar to Alkyldihydroxyacetonephosphate synthase, peroxisomal (EC 2.5.1.26);cDNA, FLJ79139, highly similar to Alkyldihydroxyacetonephosphate synthase, peroxisomal (EC 2.5.1.26);Putative uncharacterized protein AGPS;Putative uncharacterized protein AGPS	AAG5;AGPS;AGPS	O00116;B7Z3Q4;B7ZAC5;Q53S12;Q53SG6;Q53SN7;B8ZZ81	1	WGYNDSKFIFNKK	5.09e-08	115.06	_WNGWGYNDSK(ac)FIFNK_	10	WNGWGYNDSK(1)FIFNK	3	639.969	0.72428	1.567
IPI00027442;IPI00910701	IPI00027442	231	IPI00027442	231	Alanine--tRNA ligase;Alanyl-tRNA synthetase, cytoplasmic;Renal carcinoma antigen NY-REN-42;cDNA FLJ61339, highly similar to Alanyl-tRNA synthetase (EC 6.1.1.7)	AARS	P49588;B4DR45	1	EADGILKPLPKKS	0.00226977	80.916	_EADGILK(ac)PLPK_	7	EADGILK(1)PLPK	2	611.856	0.11021	0.92327
IPI00027442;IPI00910701	IPI00027442	876	IPI00027442	876	Alanine--tRNA ligase;Alanyl-tRNA synthetase, cytoplasmic;Renal carcinoma antigen NY-REN-42;cDNA FLJ61339, highly similar to Alanyl-tRNA synthetase (EC 6.1.1.7)	AARS	P49588;B4DR45	1	ALNEALKLFKMHS	0.00086609	102.06	_ALNEALK(ac)LFK_	7	ALNEALK(1)LFK	2	594.853	0.33075	1.0941
IPI00027442;IPI00910701	IPI00027442	558	IPI00027442	558	Alanine--tRNA ligase;Alanyl-tRNA synthetase, cytoplasmic;Renal carcinoma antigen NY-REN-42;cDNA FLJ61339, highly similar to Alanyl-tRNA synthetase (EC 6.1.1.7)	AARS	P49588;B4DR45	1	DDSSEDKTEFTVK	3.93e-08	129.71	_VDDSSEDK(ac)TEFTVK_	8	VDDSSEDK(1)TEFTVK	2	821.378	0.84962	0.97667
IPI00033217;IPI00924639;IPI00926352	IPI00033217	539	IPI00033217	539	Alpha-aminoadipic semialdehyde synthase, mitochondrial;LKR/SDH;Lysine ketoglutarate reductase;Saccharopine dehydrogenase;Aminoadipate-semialdehyde synthase;Aminoadipate-semialdehyde synthase, isoform CRA_a;cDNA FLJ57358, highly similar to Alpha-aminoadipic semialdehyde synthase, mitochondrial	AASS;hCG_33410;tcag7.61	Q9UDR5;A4D0W4;B4DFY7;C9JZ35	1	ICKQEEKLGFLVA	1.37e-06	152.07	_QEEK(ac)LGFLVAK_	4	QEEK(1)LGFLVAK	2	652.366	0.31589	0.54182
IPI00033217;IPI00924639;IPI00926352;IPI00927017	IPI00033217	286	IPI00033217	286	Alpha-aminoadipic semialdehyde synthase, mitochondrial;LKR/SDH;Lysine ketoglutarate reductase;Saccharopine dehydrogenase;Aminoadipate-semialdehyde synthase;Aminoadipate-semialdehyde synthase, isoform CRA_a;cDNA FLJ57358, highly similar to Alpha-aminoadipic semialdehyde synthase, mitochondrial	AASS;hCG_33410;tcag7.61	Q9UDR5;A4D0W4;B4DFY7;C9JZ35;C9JPX6	1	DPAEYDKHPERYI	7.66e-14	150.11	_TDAVYDPAEYDK(ac)HPER_	12	TDAVYDPAEYDK(1)HPER	3	649.962	0.28249	1.3822
IPI00464999;IPI00784697	IPI00464999	568	IPI00464999	568	Amplified in breast cancer protein 1;HEAT repeat-containing protein 6;HEATR6 protein	ABC1;HEATR6;HEATR6	Q6AI08;Q0VD96	1	KVWNQIKPYIRHK	1.97e-07	153.05	_VWNQIK(ac)PYIR_	6	VWNQIK(1)PYIR	2	679.883	-0.14803	0.77686
IPI00556553;IPI00306748	IPI00556553	217	IPI00556553	217	ATP-binding cassette sub-family B member 7, mitochondrial;ATP-binding cassette transporter 7;cDNA FLJ10556 fis, clone NT2RP2002479, highly similar to ATP-binding cassette sub-family B member 7, mitochondrial;ATP-binding cassette sub-family B member 7, mitochondrial;ATP-binding cassette transporter 7;cDNA FLJ53391, highly similar to ATP-binding cassette sub-family B member 7, mitochondrial	ABC7;ABCB7;ABC7;ABCB7	O75027-2;O75027;B3KM98;O75027-1;B4DGL8	1	RNAVFGKVAQNSI	1.07e-05	136.7	_NAVFGK(ac)VAQNSIR_	6	NAVFGK(1)VAQNSIR	2	723.397	0.11732	0.92815
IPI00908804;IPI00002372;IPI00185503	IPI00908804	284	IPI00908804	284	cDNA FLJ53353, highly similar to ATP-binding cassette sub-family D member 3;70 kDa peroxisomal membrane protein;ATP-binding cassette sub-family D member 3;cDNA FLJ54042, highly similar to ATP-binding cassette sub-family D member 3;70 kDa peroxisomal membrane protein;ATP-binding cassette sub-family D member 3	ABCD3;PMP70;PXMP1;ABCD3;PMP70;PXMP1	B4DL07;P28288-1;P28288;B4DZ22;P28288-2	1	MTITEQKYEGEYR	1.13e-05	136.27	_M(ox)TITEQK(ac)YEGEYR_	7	MTITEQK(1)YEGEYR	2	853.391	-1.0629	1.0772
IPI00303207	IPI00303207	210	IPI00303207	210	2'-5'-oligoadenylate-binding protein;ATP-binding cassette sub-family E member 1;HuHP68;Ribonuclease 4 inhibitor;RNase L inhibitor	ABCE1;OK/SW-cl.40;RLI;RNASEL1;RNASELI;RNS4I	P61221	1	LDLTHLKERNVED	1.19e-05	110.38	_TQAIVCQQLDLTHLK(ac)ER_	15	TQAIVCQQLDLTHLK(1)ER	3	699.037	1.7902	0.58881
IPI00303207	IPI00303207	191	IPI00303207	191	2'-5'-oligoadenylate-binding protein;ATP-binding cassette sub-family E member 1;HuHP68;Ribonuclease 4 inhibitor;RNase L inhibitor	ABCE1;OK/SW-cl.40;RLI;RNASEL1;RNASELI;RNS4I	P61221	1	GSILDRKDETKTQ	1.44e-07	110.29	_GTVGSILDRK(ac)DETK_	10	GTVGSILDRK(1)DETK	3	520.946	-0.42647	1.0268
IPI00068506;IPI00005045	IPI00068506	608	IPI00068506	608	ATP-binding cassette, sub-family F (GCN20), member 2, isoform CRA_d;Putative uncharacterized protein ABCF2;ATP-binding cassette sub-family F member 2;Iron-inhibited ABC transporter 2;ATP-binding cassette, sub-family F (GCN20), member 2;ATP-binding cassette, sub-family F (GCN20), member 2, isoform CRA_b;Putative uncharacterized protein ABCF2	ABCF2;hCG_1643314;ABCF2;HUSSY-18;hCG_1643314	Q75MJ1;Q9UG63;Q75MJ0	1	KEHLKSKLVDEEP	0.00150614	81.565	_SK(ac)LVDEEPQLTK_	2	SK(1)LVDEEPQLTK	2	714.883	-0.35887	0.22187
IPI00759562;IPI00413659;IPI00936011	IPI00759562	235	IPI00759562	235	Alkylated DNA repair protein alkB homolog 5;Probable alpha-ketoglutarate-dependent dioxygenase ABH5;Alkylated DNA repair protein alkB homolog 5;Probable alpha-ketoglutarate-dependent dioxygenase ABH5;cDNA FLJ51727, highly similar to Alkylated repair protein alkB	ABH5;ALKBH5;OFOXD1;ABH5;ALKBH5;OFOXD1	Q6P6C2-1;Q6P6C2;Q6P6C2-2;B4DVJ4	1	GCKFQFKPIRVSE	0.0259244	134.66	_FQFK(ac)PIR_	4	FQFK(1)PIR	2	489.282	0.55638	0.45723
IPI00759562;IPI00413659;IPI00936011	IPI00759562	321	IPI00759562	321	Alkylated DNA repair protein alkB homolog 5;Probable alpha-ketoglutarate-dependent dioxygenase ABH5;Alkylated DNA repair protein alkB homolog 5;Probable alpha-ketoglutarate-dependent dioxygenase ABH5;cDNA FLJ51727, highly similar to Alkylated repair protein alkB	ABH5;ALKBH5;OFOXD1;ABH5;ALKBH5;OFOXD1	Q6P6C2-1;Q6P6C2;Q6P6C2-2;B4DVJ4	1	NRDPALKPKRSHR	0.000108438	95.417	_LSGNNRDPALK(ac)PK_	11	LSGNNRDPALK(1)PK	3	484.604	0.64422	0.8204
IPI00759562;IPI00413659;IPI00936011	IPI00759562	132	IPI00759562	132	Alkylated DNA repair protein alkB homolog 5;Probable alpha-ketoglutarate-dependent dioxygenase ABH5;Alkylated DNA repair protein alkB homolog 5;Probable alpha-ketoglutarate-dependent dioxygenase ABH5;cDNA FLJ51727, highly similar to Alkylated repair protein alkB	ABH5;ALKBH5;OFOXD1;ABH5;ALKBH5;OFOXD1	Q6P6C2-1;Q6P6C2;Q6P6C2-2;B4DVJ4	1	RAPLRNKYFFGEG	1.2e-16	129.93	_NK(ac)YFFGEGYTYGAQLQK_	2	NK(1)YFFGEGYTYGAQLQK	3	685.999	1.2831	0.41184
IPI00020075;IPI00790966	IPI00020075	69	IPI00020075	69	Abhydrolase domain-containing protein 10, mitochondrial;cDNA FLJ50858, highly similar to Homo sapiens abhydrolase domain containing 10 (ABHD10), mRNA;Putative uncharacterized protein ABHD10	ABHD10;ABHD10	Q9NUJ1;B7Z6A8;C9IZX5	1	LPNLAYKKLKGKS	2.23e-11	121.19	_TSLSFLNRPDLPNLAYK(ac)K_	17	TSLSFLNRPDLPNLAYK(1)K	3	707.056	0.0042004	1.8197
IPI00178352;IPI00413958	IPI00178352	1438	IPI00178352	1438	ABP-280-like protein;ABP-L;Actin-binding-like protein;Filamin-2;Filamin-C;Gamma-filamin;Gamma filamin variant;ABP-280-like protein;ABP-L;Actin-binding-like protein;Filamin-2;Filamin-C;Gamma-filamin;cDNA FLJ10186 fis, clone HEMBA1004534, highly similar to Filamin-C;Filamin C	ABPL;FLN2;FLNC;ABPL;FLN2;FLNC	Q14315-1;Q14315;Q59H94;Q14315-2;B3KM41;B5AGT3	1	PFRVPVKDVVDPG	0.00456406	74.611	_VPVK(ac)DVVDPGK_	4	VPVK(1)DVVDPGK	2	597.84	-0.36929	1.0321
IPI00178352;IPI00413958	IPI00178352	1935	IPI00178352	1935	ABP-280-like protein;ABP-L;Actin-binding-like protein;Filamin-2;Filamin-C;Gamma-filamin;Gamma filamin variant;ABP-280-like protein;ABP-L;Actin-binding-like protein;Filamin-2;Filamin-C;Gamma-filamin;cDNA FLJ10186 fis, clone HEMBA1004534, highly similar to Filamin-C;Filamin C	ABPL;FLN2;FLNC;ABPL;FLN2;FLNC	Q14315-1;Q14315;Q59H94;Q14315-2;B3KM41;B5AGT3	1	IVRFDDKHIPGSP	0.001059	75.764	_FDDK(ac)HIPGSPFTAK_	4	FDDK(1)HIPGSPFTAK	3	534.603	-0.096653	1.0534
IPI00178352;IPI00413958	IPI00178352	734	IPI00178352	734	ABP-280-like protein;ABP-L;Actin-binding-like protein;Filamin-2;Filamin-C;Gamma-filamin;Gamma filamin variant;ABP-280-like protein;ABP-L;Actin-binding-like protein;Filamin-2;Filamin-C;Gamma-filamin;cDNA FLJ10186 fis, clone HEMBA1004534, highly similar to Filamin-C;Filamin C	ABPL;FLN2;FLNC;ABPL;FLN2;FLNC	Q14315-1;Q14315;Q59H94;Q14315-2;B3KM41;B5AGT3	1	CSYVPTKPIKHTI	0.000917412	109.66	_CSYVPTK(ac)PIK_	7	CSYVPTK(1)PIK	2	617.829	-0.67063	0.98608
IPI00178352;IPI00413958	IPI00178352	1818	IPI00178352	1818	ABP-280-like protein;ABP-L;Actin-binding-like protein;Filamin-2;Filamin-C;Gamma-filamin;Gamma filamin variant;ABP-280-like protein;ABP-L;Actin-binding-like protein;Filamin-2;Filamin-C;Gamma-filamin;cDNA FLJ10186 fis, clone HEMBA1004534, highly similar to Filamin-C;Filamin C	ABPL;FLN2;FLNC;ABPL;FLN2;FLNC	Q14315-1;Q14315;Q59H94;Q14315-2;B3KM41;B5AGT3	1	PNITDNKDGTITV	0.00086467	65.225	_TARPNITDNK(ac)DGTITVR_	10	TARPNITDNK(1)DGTITVR	3	638.673	0.60995	1.2932
IPI00178352;IPI00413958	IPI00178352	2291	IPI00178352	2291	ABP-280-like protein;ABP-L;Actin-binding-like protein;Filamin-2;Filamin-C;Gamma-filamin;Gamma filamin variant;ABP-280-like protein;ABP-L;Actin-binding-like protein;Filamin-2;Filamin-C;Gamma-filamin;cDNA FLJ10186 fis, clone HEMBA1004534, highly similar to Filamin-C;Filamin C	ABPL;FLN2;FLNC;ABPL;FLN2;FLNC	Q14315-1;Q14315;Q59H94;Q14315-2;B3KM41;B5AGT3	1	PHTVAVKYRGQHV	0.000328067	83.729	_FVPQEMGPHTVAVK(ac)YR_	14	FVPQEMGPHTVAVK(1)YR	3	634.329	-0.036636	1.0162
IPI00178352;IPI00413958	IPI00178352	120	IPI00178352	120	ABP-280-like protein;ABP-L;Actin-binding-like protein;Filamin-2;Filamin-C;Gamma-filamin;Gamma filamin variant;ABP-280-like protein;ABP-L;Actin-binding-like protein;Filamin-2;Filamin-C;Gamma-filamin;cDNA FLJ10186 fis, clone HEMBA1004534, highly similar to Filamin-C;Filamin C	ABPL;FLN2;FLNC;ABPL;FLN2;FLNC	Q14315-1;Q14315;Q59H94;Q14315-2;B3KM41;B5AGT3	1	LVSIDSKAIVDGN	0.00026156	134.75	_LVSIDSK(ac)AIVDGNLK_	7	LVSIDSK(1)AIVDGNLK	2	807.459	0.82379	1.1449
IPI00178352;IPI00413958	IPI00178352	113	IPI00178352	113	ABP-280-like protein;ABP-L;Actin-binding-like protein;Filamin-2;Filamin-C;Gamma-filamin;Gamma filamin variant;ABP-280-like protein;ABP-L;Actin-binding-like protein;Filamin-2;Filamin-C;Gamma-filamin;cDNA FLJ10186 fis, clone HEMBA1004534, highly similar to Filamin-C;Filamin C	ABPL;FLN2;FLNC;ABPL;FLN2;FLNC	Q14315-1;Q14315;Q59H94;Q14315-2;B3KM41;B5AGT3	1	LEREHIKLVSIDS	0.00026156	134.75	_EHIK(ac)LVSIDSK_	4	EHIK(1)LVSIDSK	2	655.869	0.51968	1.1447
IPI00178352;IPI00413958	IPI00178352	776	IPI00178352	776	ABP-280-like protein;ABP-L;Actin-binding-like protein;Filamin-2;Filamin-C;Gamma-filamin;Gamma filamin variant;ABP-280-like protein;ABP-L;Actin-binding-like protein;Filamin-2;Filamin-C;Gamma-filamin;cDNA FLJ10186 fis, clone HEMBA1004534, highly similar to Filamin-C;Filamin C	ABPL;FLN2;FLNC;ABPL;FLN2;FLNC	Q14315-1;Q14315;Q59H94;Q14315-2;B3KM41;B5AGT3	1	YGPGVEKTGLKAN	0.000108031	100.72	_VYGPGVEK(ac)TGLK_	8	VYGPGVEK(1)TGLK	3	430.575	0.52662	1.0685
IPI00178352;IPI00413958	IPI00178352	1299	IPI00178352	1299	ABP-280-like protein;ABP-L;Actin-binding-like protein;Filamin-2;Filamin-C;Gamma-filamin;Gamma filamin variant;ABP-280-like protein;ABP-L;Actin-binding-like protein;Filamin-2;Filamin-C;Gamma-filamin;cDNA FLJ10186 fis, clone HEMBA1004534, highly similar to Filamin-C;Filamin C	ABPL;FLN2;FLNC;ABPL;FLN2;FLNC	Q14315-1;Q14315;Q59H94;Q14315-2;B3KM41;B5AGT3	1	LNPSGAKTDTYVT	1.32e-07	72.883	_VLNPSGAK(ac)TDTYVTDNGDGTYR_	8	VLNPSGAK(1)TDTYVTDNGDGTYR	3	796.043	-0.27946	1.3056
IPI00178352;IPI00413958	IPI00178352	1831	IPI00178352	1831	ABP-280-like protein;ABP-L;Actin-binding-like protein;Filamin-2;Filamin-C;Gamma-filamin;Gamma filamin variant;ABP-280-like protein;ABP-L;Actin-binding-like protein;Filamin-2;Filamin-C;Gamma-filamin;cDNA FLJ10186 fis, clone HEMBA1004534, highly similar to Filamin-C;Filamin C	ABPL;FLN2;FLNC;ABPL;FLN2;FLNC	Q14315-1;Q14315;Q59H94;Q14315-2;B3KM41;B5AGT3	1	RYAPTEKGLHQMG	2.29e-08	114.72	_YAPTEK(ac)GLHQMGIK_	6	YAPTEK(1)GLHQMGIK	2	807.919	-0.080532	1.0448
IPI00178352;IPI00413958	IPI00178352	968	IPI00178352	968	ABP-280-like protein;ABP-L;Actin-binding-like protein;Filamin-2;Filamin-C;Gamma-filamin;Gamma filamin variant;ABP-280-like protein;ABP-L;Actin-binding-like protein;Filamin-2;Filamin-C;Gamma-filamin;cDNA FLJ10186 fis, clone HEMBA1004534, highly similar to Filamin-C;Filamin C	ABPL;FLN2;FLNC;ABPL;FLN2;FLNC	Q14315-1;Q14315;Q59H94;Q14315-2;B3KM41;B5AGT3	1	PPLDLSKIKVQGL	5.45e-11	117.37	_SPFVVNVAPPLDLSK(ac)IK_	15	SPFVVNVAPPLDLSK(1)IK	2	933.54	0.436	0.96443
IPI00178352;IPI00413958	IPI00178352	2030	IPI00178352	2030	ABP-280-like protein;ABP-L;Actin-binding-like protein;Filamin-2;Filamin-C;Gamma-filamin;Gamma filamin variant;ABP-280-like protein;ABP-L;Actin-binding-like protein;Filamin-2;Filamin-C;Gamma-filamin;cDNA FLJ10186 fis, clone HEMBA1004534, highly similar to Filamin-C;Filamin C	ABPL;FLN2;FLNC;ABPL;FLN2;FLNC	Q14315-1;Q14315;Q59H94;Q14315-2;B3KM41;B5AGT3	1	VTNSPFKILVGPS	2.49e-15	118.52	_HVTNSPFK(ac)ILVGPSEIGDASK_	8	HVTNSPFK(1)ILVGPSEIGDASK	3	746.73	0.054568	0.94834
IPI00178352;IPI00413958	IPI00178352	1014	IPI00178352	1014	ABP-280-like protein;ABP-L;Actin-binding-like protein;Filamin-2;Filamin-C;Gamma-filamin;Gamma filamin variant;ABP-280-like protein;ABP-L;Actin-binding-like protein;Filamin-2;Filamin-C;Gamma-filamin;cDNA FLJ10186 fis, clone HEMBA1004534, highly similar to Filamin-C;Filamin C	ABPL;FLN2;FLNC;ABPL;FLN2;FLNC	Q14315-1;Q14315;Q59H94;Q14315-2;B3KM41;B5AGT3	1	RRPIPCKLEPGGG	3.32e-17	130.56	_RPIPCK(ac)LEPGGGAEAQAVR_	6	RPIPCK(1)LEPGGGAEAQAVR	3	683.362	0.21469	1.1491
IPI00178352;IPI00413958	IPI00178352	832	IPI00178352	832	ABP-280-like protein;ABP-L;Actin-binding-like protein;Filamin-2;Filamin-C;Gamma-filamin;Gamma filamin variant;ABP-280-like protein;ABP-L;Actin-binding-like protein;Filamin-2;Filamin-C;Gamma-filamin;cDNA FLJ10186 fis, clone HEMBA1004534, highly similar to Filamin-C;Filamin C	ABPL;FLN2;FLNC;ABPL;FLN2;FLNC	Q14315-1;Q14315;Q59H94;Q14315-2;B3KM41;B5AGT3	1	NDTFTVKYTPPGA	4.79e-48	235.35	_NDNDTFTVK(ac)YTPPGAGR_	9	NDNDTFTVK(1)YTPPGAGR	2	947.95	-0.14581	0.92716
IPI00178352;IPI00413958;IPI00333541;IPI00302592;IPI00644576;IPI00900293;IPI00477536;IPI00943563;IPI00953109;IPI00289334;IPI00382697;IPI00382698;IPI00382699;IPI00553169;IPI00927825	IPI00178352;IPI00333541;IPI00900293;IPI00553169	35;42;15;15	IPI00333541	42	ABP-280-like protein;ABP-L;Actin-binding-like protein;Filamin-2;Filamin-C;Gamma-filamin;Gamma filamin variant;ABP-280-like protein;ABP-L;Actin-binding-like protein;Filamin-2;Filamin-C;Gamma-filamin;cDNA FLJ10186 fis, clone HEMBA1004534, highly similar to Filamin-C;Filamin C;Actin-binding protein 280;Alpha-filamin;Endothelial actin-binding protein;Filamin-1;Filamin-A;Non-muscle filamin;Filamin A;A…	ABPL;FLN2;FLNC;ABPL;FLN2;FLNC;FLN;FLN1;FLNA;FLN;FLN1;FLNA;FLJ00119;FLNA;XX-FW83128A1.1-010;FLNB;FLN1L;FLN3;FLNB;TABP;TAP;FLN1L;FLN3;FLNB;TABP;TAP;FLN1L;FLN3;FLNB;TABP;TAP;FLN1L;FLN3;FLNB;TABP;TAP;FLN1L;FLN3;FLNB;TABP;TAP;FLN1L;FLN3;FLNB;TABP;TAP;FLNA	Q14315-1;Q14315;Q59H94;Q14315-2;B3KM41;B5AGT3;P21333-1;P21333;Q5HY55;Q60FE5;P21333-2;Q5HY53;Q60FE6;Q6NXF2;Q8TES4;Q5HY54;Q96C61;B2ZZ83;O75369-2;O75369;Q60FE7;O75369-6;C9JMC4;O75369-1;B2ZZ85;O75369-3;O75369-4;O75369-5;A6NDY9;B2ZZ80;B4E2F9;Q86TQ3;C9JL59	1	AEDAPWKKIQQNT	0.00126272	107.24	_DLAEDAPWK(ac)K_	9	DLAEDAPWK(1)K	2	607.806	0.91793	1.0824
IPI00178352;IPI00413958;IPI00455021	IPI00178352	2630	IPI00178352	2630	ABP-280-like protein;ABP-L;Actin-binding-like protein;Filamin-2;Filamin-C;Gamma-filamin;Gamma filamin variant;ABP-280-like protein;ABP-L;Actin-binding-like protein;Filamin-2;Filamin-C;Gamma-filamin;cDNA FLJ10186 fis, clone HEMBA1004534, highly similar to Filamin-C;Filamin C;Similar to Filamin C (Gamma-filamin) (Filamin 2) (Protein FLNc) (Actin-binding like protein) (ABP-L) (ABP-280-like protein)	ABPL;FLN2;FLNC;ABPL;FLN2;FLNC;LOC392787;tcag7.1102	Q14315-1;Q14315;Q59H94;Q14315-2;B3KM41;B5AGT3;A4D1J9	1	SYSSIPKFSSDAS	0.000978768	72.615	_GSSYSSIPK(ac)FSSDASK_	9	GSSYSSIPK(1)FSSDASK	2	845.402	-0.044234	1.1018
IPI00178352;IPI00413958;IPI00455021	IPI00178352	2699	IPI00178352	2699	ABP-280-like protein;ABP-L;Actin-binding-like protein;Filamin-2;Filamin-C;Gamma-filamin;Gamma filamin variant;ABP-280-like protein;ABP-L;Actin-binding-like protein;Filamin-2;Filamin-C;Gamma-filamin;cDNA FLJ10186 fis, clone HEMBA1004534, highly similar to Filamin-C;Filamin C;Similar to Filamin C (Gamma-filamin) (Filamin 2) (Protein FLNc) (Actin-binding like protein) (ABP-L) (ABP-280-like protein)	ABPL;FLN2;FLNC;ABPL;FLN2;FLNC;LOC392787;tcag7.1102	Q14315-1;Q14315;Q59H94;Q14315-2;B3KM41;B5AGT3;A4D1J9	1	NVTYTVKEKGDYI	0.000400511	130.23	_VYNVTYTVK(ac)EK_	9	VYNVTYTVK(1)EK	2	693.369	-0.41151	1.2345
IPI00178352;IPI00413958;IPI00455021	IPI00178352	2685	IPI00178352	2685	ABP-280-like protein;ABP-L;Actin-binding-like protein;Filamin-2;Filamin-C;Gamma-filamin;Gamma filamin variant;ABP-280-like protein;ABP-L;Actin-binding-like protein;Filamin-2;Filamin-C;Gamma-filamin;cDNA FLJ10186 fis, clone HEMBA1004534, highly similar to Filamin-C;Filamin C;Similar to Filamin C (Gamma-filamin) (Filamin 2) (Protein FLNc) (Actin-binding like protein) (ABP-L) (ABP-280-like protein)	ABPL;FLN2;FLNC;ABPL;FLN2;FLNC;LOC392787;tcag7.1102	Q14315-1;Q14315;Q59H94;Q14315-2;B3KM41;B5AGT3;A4D1J9	1	CEEVYVKHMGNRV	4.56e-09	142.91	_TPCEEVYVK(ac)HMGNR_	9	TPCEEVYVK(1)HMGNR	3	587.94	-0.69021	1.0467
IPI00012828;IPI00927496;IPI00303933;IPI00926442;IPI00926669;IPI00925964;IPI00790196	IPI00012828	234	IPI00012828	234	3-ketoacyl-CoA thiolase, peroxisomal;Acetyl-CoA acyltransferase;Beta-ketothiolase;Peroxisomal 3-oxoacyl-CoA thiolase;cDNA FLJ55549, highly similar to 3-ketoacyl-CoA thiolase, peroxisomal (EC 2.3.1.16);3-oxoacyl-CoA thiolase;Putative uncharacterized protein ACAA1;ACAA1 protein;Putative uncharacterized protein ACAA1;cDNA FLJ61196, highly similar to 3-ketoacyl-CoA thiolase, peroxisomal (EC 2.3.1.16)	ACAA;ACAA1;PTHIO;ACAA1;ACAA1;ACAA1	P09110;B4DEN6;Q8NCW8;C9JDE9;Q96CA6;C9J6A6;C9JKE9;B4E072	1	TTVHDDKGTKRSI	2.69e-20	136.2	_GCFQAEIVPVTTTVHDDK(ac)GTK_	18	GCFQAEIVPVTTTVHDDK(1)GTK	3	782.386	-0.063349	1.4023
IPI00012828;IPI00927496;IPI00303933;IPI00926442;IPI00926669;IPI00925964;IPI00790196	IPI00012828	259	IPI00012828	259	3-ketoacyl-CoA thiolase, peroxisomal;Acetyl-CoA acyltransferase;Beta-ketothiolase;Peroxisomal 3-oxoacyl-CoA thiolase;cDNA FLJ55549, highly similar to 3-ketoacyl-CoA thiolase, peroxisomal (EC 2.3.1.16);3-oxoacyl-CoA thiolase;Putative uncharacterized protein ACAA1;ACAA1 protein;Putative uncharacterized protein ACAA1;cDNA FLJ61196, highly similar to 3-ketoacyl-CoA thiolase, peroxisomal (EC 2.3.1.16)	ACAA;ACAA1;PTHIO;ACAA1;ACAA1;ACAA1	P09110;B4DEN6;Q8NCW8;C9JDE9;Q96CA6;C9J6A6;C9JKE9;B4E072	1	TMEGLAKLKPAFK	6.67e-24	131.71	_SITVTQDEGIRPSTTMEGLAK(ac)LK_	21	SITVTQDEGIRPSTTMEGLAK(1)LK	3	839.779	0.029877	1.3692
IPI00873829;IPI00001539	IPI00873829	38	IPI00873829	38	3-ketoacyl-CoA thiolase, mitochondrial;Acetyl-CoA acyltransferase;Beta-ketothiolase;Mitochondrial 3-oxoacyl-CoA thiolase;T1;cDNA, FLJ95265, highly similar to Homo sapiens acetyl-Coenzyme A acyltransferase 2 (mitochondrial 3-oxoacyl-Coenzyme A thiolase) (ACAA2), nuclear gene encoding mitochondrial protein, mRNA;cDNA FLJ30111 fis, clone BNGH42000360, highly similar to 3-ketoacyl-CoA thiolase, mitoc…	ACAA2	A8MVT9;P42765;B2RB23;B3KNP8	1	LSEFAAKAALSAG	0.000693663	52.298	_DFTATDLSEFAAK(ac)AALSAGK_	13	DFTATDLSEFAAK(1)AALSAGK	3	686.013	0.32526	1.4112
IPI00873829;IPI00001539	IPI00873829	137	IPI00873829	137	3-ketoacyl-CoA thiolase, mitochondrial;Acetyl-CoA acyltransferase;Beta-ketothiolase;Mitochondrial 3-oxoacyl-CoA thiolase;T1;cDNA, FLJ95265, highly similar to Homo sapiens acetyl-Coenzyme A acyltransferase 2 (mitochondrial 3-oxoacyl-Coenzyme A thiolase) (ACAA2), nuclear gene encoding mitochondrial protein, mRNA;cDNA FLJ30111 fis, clone BNGH42000360, highly similar to 3-ketoacyl-CoA thiolase, mitoc…	ACAA2	A8MVT9;P42765;B2RB23;B3KNP8	1	NVRFGTKLGSDIK	0.000447061	125.7	_FGTK(ac)LGSDIK_	4	FGTK(1)LGSDIK	2	554.306	-0.18324	1.4587
IPI00873829;IPI00001539	IPI00873829	234	IPI00873829	234	3-ketoacyl-CoA thiolase, mitochondrial;Acetyl-CoA acyltransferase;Beta-ketothiolase;Mitochondrial 3-oxoacyl-CoA thiolase;T1;cDNA, FLJ95265, highly similar to Homo sapiens acetyl-Coenzyme A acyltransferase 2 (mitochondrial 3-oxoacyl-Coenzyme A thiolase) (ACAA2), nuclear gene encoding mitochondrial protein, mRNA;cDNA FLJ30111 fis, clone BNGH42000360, highly similar to 3-ketoacyl-CoA thiolase, mitoc…	ACAA2	A8MVT9;P42765;B2RB23;B3KNP8	1	TLEQLQKLPPVFK	1.95e-52	172.42	_QTMQVDEHARPQTTLEQLQK(ac)LPPVFK_	20	QTMQVDEHARPQTTLEQLQK(1)LPPVFK	4	776.91	0.3393	1.0419
IPI00152981;IPI00910925	IPI00152981	47	IPI00152981	47	Acyl-CoA dehydrogenase family member 9, mitochondrial;Acyl-Coenzyme A dehydrogenase family, member 9 variant;cDNA FLJ59879, highly similar to Acyl-CoA dehydrogenase family member 9, mitochondrial (EC 1.3.99.-)	ACAD9	Q9H845;Q59FN3;B4DGH4	1	KELFLGKIKKKEV	0.0322787	89.752	_ELFLGK(ac)IK_	6	ELFLGK(1)IK	2	495.305	-1.3593	1.4938
IPI00024623	IPI00024623	284	IPI00024623	284	2-methyl branched chain acyl-CoA dehydrogenase;2-methylbutyryl-coenzyme A dehydrogenase;Short/branched chain specific acyl-CoA dehydrogenase, mitochondrial;cDNA FLJ57418, highly similar to Short/branched chain specific acyl-CoAdehydrogenase, mitochondrial (EC 1.3.99.-);Acyl-Coenzyme A dehydrogenase, short/branched chain;cDNA, FLJ94986, Homo sapiens acyl-Coenzyme A dehydrogenase, short/branched ch…	ACADSB;hCG_1781685;RP11-162A23.1-001	P45954;B4DQ51;Q5SQN6	1	QIGHGYKYAIGSL	8.44e-53	177.7	_VPEANILGQIGHGYK(ac)YAIGSLNEGR_	15	VPEANILGQIGHGYK(1)YAIGSLNEGR	3	900.136	-1.0901	0.88434
IPI00028031;IPI00178744;IPI00937735;IPI00793599	IPI00028031	285	IPI00028031	285	cDNA FLJ56425, highly similar to Very-long-chain specific acyl-CoAdehydrogenase, mitochondrial (EC 1.3.99.-);Acyl-Coenzyme A dehydrogenase, very long chain variant;Very long-chain specific acyl-CoA dehydrogenase, mitochondrial;Acyl-Coenzyme A dehydrogenase, very long chain, isoform CRA_e;cDNA FLJ31521 fis, clone NT2RI2000255, highly similar to Very-long-chain specific acyl-CoAdehydrogenase, mitoc…	ACADVL;VLCAD;hCG_42007;ACADVL;VLCAD	B4DEA8;Q53HR2;P49748-2;P49748;B3KPA6;B3KPX1;P49748-1;B4DEB6;B4DYY0	1	VPSPCGKYYTLNG	0.00241438	51.147	_TSAVPSPCGK(ac)YYTLNGSK_	10	TSAVPSPCGK(1)YYTLNGSK	2	986.478	-0.33612	0.81557
IPI00028031;IPI00178744;IPI00937735	IPI00028031	418	IPI00028031	418	cDNA FLJ56425, highly similar to Very-long-chain specific acyl-CoAdehydrogenase, mitochondrial (EC 1.3.99.-);Acyl-Coenzyme A dehydrogenase, very long chain variant;Very long-chain specific acyl-CoA dehydrogenase, mitochondrial;Acyl-Coenzyme A dehydrogenase, very long chain, isoform CRA_e;cDNA FLJ31521 fis, clone NT2RI2000255, highly similar to Very-long-chain specific acyl-CoAdehydrogenase, mitoc…	ACADVL;VLCAD;hCG_42007;ACADVL;VLCAD	B4DEA8;Q53HR2;P49748-2;P49748;B3KPA6;B3KPX1;P49748-1;B4DEB6	1	RTQFGEKIHNFGL	0.000191033	87.566	_TQFGEK(ac)IHNFGLIQEK_	6	TQFGEK(1)IHNFGLIQEK	3	644.339	-0.066317	2.1066
IPI00028031;IPI00178744;IPI00937735	IPI00028031	322	IPI00028031	322	cDNA FLJ56425, highly similar to Very-long-chain specific acyl-CoAdehydrogenase, mitochondrial (EC 1.3.99.-);Acyl-Coenzyme A dehydrogenase, very long chain variant;Very long-chain specific acyl-CoA dehydrogenase, mitochondrial;Acyl-Coenzyme A dehydrogenase, very long chain, isoform CRA_e;cDNA FLJ31521 fis, clone NT2RI2000255, highly similar to Very-long-chain specific acyl-CoAdehydrogenase, mitoc…	ACADVL;VLCAD;hCG_42007;ACADVL;VLCAD	B4DEA8;Q53HR2;P49748-2;P49748;B3KPA6;B3KPX1;P49748-1;B4DEB6	1	PATGAVKEKITAF	4.65e-17	177.81	_TPVTDPATGAVK(ac)EK_	12	TPVTDPATGAVK(1)EK	2	728.388	-0.41246	2.2161
IPI00030363	IPI00030363	263	IPI00030363	263	Acetoacetyl-CoA thiolase;Acetyl-CoA acetyltransferase, mitochondrial;T2	ACAT;ACAT1;MAT	P24752	1	KRVDFSKVPKLKT	0.0237381	90.108	_RVDFSK(ac)VPK_	6	RVDFSK(1)VPK	3	373.217	-0.2207	26.482
IPI00030363	IPI00030363	251	IPI00030363	251	Acetoacetyl-CoA thiolase;Acetyl-CoA acetyltransferase, mitochondrial;T2	ACAT;ACAT1;MAT	P24752	1	QPDVVVKEDEEYK	1.04e-07	107.14	_GQPDVVVK(ac)EDEEYK_	8	GQPDVVVK(1)EDEEYK	3	559.605	0.02603	0.77794
IPI00030363	IPI00030363	181	IPI00030363	181	Acetoacetyl-CoA thiolase;Acetyl-CoA acetyltransferase, mitochondrial;T2	ACAT;ACAT1;MAT	P24752	1	LEDLIVKDGLTDV	1.59e-20	178.14	_LEDLIVK(ac)DGLTDVYNK_	7	LEDLIVK(1)DGLTDVYNK	2	938.999	0.52057	1.5309
IPI00030363	IPI00030363	174	IPI00030363	174	Acetoacetyl-CoA thiolase;Acetyl-CoA acetyltransferase, mitochondrial;T2	ACAT;ACAT1;MAT	P24752	1	TPYGGVKLEDLIV	1.59e-20	178.14	_GSTPYGGVK(ac)LEDLIVK_	9	GSTPYGGVK(1)LEDLIVK	2	859.472	-0.66631	1.3682
IPI00030363;IPI00062003	IPI00030363	87	IPI00030363	87	Acetoacetyl-CoA thiolase;Acetyl-CoA acetyltransferase, mitochondrial;T2;ACAT1 protein	ACAT;ACAT1;MAT;ACAT1	P24752;Q96FG8	1	IPKEEVKEAYMGN	2.19e-16	129.15	_EEVK(ac)EAYMGNVLQGGEGQAPTR_	4	EEVK(1)EAYMGNVLQGGEGQAPTR	3	802.385	-0.22066	1.0878
IPI00291419	IPI00291419	209	IPI00291419	209	Acetyl-CoA acetyltransferase, cytosolic;Acetyl-CoA transferase-like protein;Cytosolic acetoacetyl-CoA thiolase;cDNA FLJ76813, highly similar to Homo sapiens acetyl-Coenzyme A acetyltransferase 2 (acetoacetyl Coenzyme A thiolase), mRNA;cDNA FLJ53975, highly similar to Acetyl-CoA acetyltransferase, cytosolic (EC 2.3.1.9);Acetyl-CoA acetyltransferase, cytosolic variant	ACAT2;ACTL	Q9BWD1;A8K4W5;B7Z233;Q59GW6	1	SREDQDKVAVLSQ	0.000965574	80.469	_EDQDK(ac)VAVLSQNR_	5	EDQDK(1)VAVLSQNR	3	515.262	0.94247	0.82339
IPI00291419	IPI00291419	262	IPI00291419	262	Acetyl-CoA acetyltransferase, cytosolic;Acetyl-CoA transferase-like protein;Cytosolic acetoacetyl-CoA thiolase;cDNA FLJ76813, highly similar to Homo sapiens acetyl-Coenzyme A acetyltransferase 2 (acetoacetyl Coenzyme A thiolase), mRNA;cDNA FLJ53975, highly similar to Acetyl-CoA acetyltransferase, cytosolic (EC 2.3.1.9);Acetyl-CoA acetyltransferase, cytosolic variant	ACAT2;ACTL	Q9BWD1;A8K4W5;B7Z233;Q59GW6	1	NIEAMSKLKPYFL	0.000285502	96.103	_HGSNIEAMSK(ac)LK_	10	HGSNIEAMSK(1)LK	3	452.903	-0.64111	0.78532
IPI00291419	IPI00291419	264	IPI00291419	264	Acetyl-CoA acetyltransferase, cytosolic;Acetyl-CoA transferase-like protein;Cytosolic acetoacetyl-CoA thiolase;cDNA FLJ76813, highly similar to Homo sapiens acetyl-Coenzyme A acetyltransferase 2 (acetoacetyl Coenzyme A thiolase), mRNA;cDNA FLJ53975, highly similar to Acetyl-CoA acetyltransferase, cytosolic (EC 2.3.1.9);Acetyl-CoA acetyltransferase, cytosolic variant	ACAT2;ACTL	Q9BWD1;A8K4W5;B7Z233;Q59GW6	1	EAMSKLKPYFLTD	1.21e-47	131.2	_LK(ac)PYFLTDGTGTVTPANASGINDGAAAVVLM(ox)K_	2	LK(1)PYFLTDGTGTVTPANASGINDGAAAVVLMK	3	1084.23	0.7251	0.77393
IPI00009315	IPI00009315	347	IPI00009315	347	Acyl-CoA-binding domain-containing protein 3;Golgi complex-associated protein 1;Golgi phosphoprotein 1;Golgi resident protein GCP60;PBR- and PKA-associated protein 7;Peripheral benzodiazepine receptor-associated protein PAP7	ACBD3;GCP60;GOCAP1;GOLPH1	Q9H3P7	1	HTDSSEKELEPEA	2.98e-17	92.95	_THTDSSEK(ac)ELEPEAAEEALENGPK_	8	THTDSSEK(1)ELEPEAAEEALENGPK	3	885.075	-0.10466	0.99242
IPI00398874;IPI00872663	IPI00398874	27	IPI00398874	27	Acyl-CoA-binding domain-containing protein 7	ACBD7	Q8N6N7	1	PDDGELKELYGLY	0.000671441	83.751	_ARPDDGELK(ac)ELYGLYK_	9	ARPDDGELK(1)ELYGLYK	3	636.995	-0.3757	0.64686
IPI00007334;IPI00946415;IPI00911038	IPI00007334	238	IPI00007334	238	Apoptotic chromatin condensation inducer in the nucleus;ACIN1 protein;cDNA FLJ50838, highly similar to Apoptotic chromatin condensation inducer in thenucleus;Putative uncharacterized protein DKFZp667N107	ACIN1;ACINUS;KIAA0670;ACIN1;DKFZp667N107	Q9UKV3-1;Q9UKV3;B2RTT4;B4DQZ7;Q69YJ6	1	RQARAAKLSEGSQ	2.49e-16	120.11	_AAK(ac)LSEGSQPAEEEEDQETPSR_	3	AAK(1)LSEGSQPAEEEEDQETPSR	3	810.702	0.29203	1.252
IPI00021290;IPI00939422;IPI00394838;IPI00935456	IPI00021290	968	IPI00021290	968	ATP-citrate (pro-S-)-lyase;ATP-citrate synthase;Citrate cleavage enzyme;cDNA FLJ37765 fis, clone BRHIP2024742, highly similar to ATP-CITRATE;cDNA FLJ56442, highly similar to ATP-citrate synthase (EC 2.3.3.8);ACLY variant protein;cDNA FLJ55447, highly similar to ATP-citrate synthase (EC 2.3.3.8)	ACLY;ACLY variant protein	P53396;Q8N9C4;B4DIM0;Q4LE36;B4E3P0	1	KMKKEGKLIMGIG	0.00256873	78.653	_EGK(ac)LIMGIGHR_	3	EGK(1)LIMGIGHR	3	418.233	0.82154	0.96214
IPI00021290;IPI00939422;IPI00394838;IPI00935456	IPI00021290	554	IPI00021290	554	ATP-citrate (pro-S-)-lyase;ATP-citrate synthase;Citrate cleavage enzyme;cDNA FLJ37765 fis, clone BRHIP2024742, highly similar to ATP-CITRATE;cDNA FLJ56442, highly similar to ATP-citrate synthase (EC 2.3.3.8);ACLY variant protein;cDNA FLJ55447, highly similar to ATP-citrate synthase (EC 2.3.3.8)	ACLY;ACLY variant protein	P53396;Q8N9C4;B4DIM0;Q4LE36;B4E3P0	1	ILIPVFKNMADAM	8.91e-05	96.464	_EILIPVFK(ac)NMADAM(ox)R_	8	EILIPVFK(1)NMADAMR	3	602.648	0.73405	0.88191
IPI00021290;IPI00939422;IPI00394838	IPI00021290	259	IPI00021290	259	ATP-citrate (pro-S-)-lyase;ATP-citrate synthase;Citrate cleavage enzyme;cDNA FLJ37765 fis, clone BRHIP2024742, highly similar to ATP-CITRATE;cDNA FLJ56442, highly similar to ATP-citrate synthase (EC 2.3.3.8);ACLY variant protein	ACLY;ACLY variant protein	P53396;Q8N9C4;B4DIM0;Q4LE36	1	IADLDAKSGASLK	2.28e-35	162.77	_EAYPEEAYIADLDAK(ac)SGASLK_	15	EAYPEEAYIADLDAK(1)SGASLK	3	761.706	-0.56618	0.74712
IPI00008485;IPI00643595	IPI00008485	141	IPI00008485	141	Citrate hydro-lyase;Cytoplasmic aconitate hydratase;Ferritin repressor protein;Iron regulatory protein 1;Iron-responsive element-binding protein 1;Aconitase 1 variant;Aconitase 1, soluble	ACO1;IREB1;IRP1;ACO1;RP11-334P12.1-003	P21399;Q5VZA7;Q9HBB2;Q59FI0;Q5VZA6	1	RADSLQKNQDLEF	0.00148973	82.651	_RADSLQK(ac)NQDLEFER_	7	RADSLQK(1)NQDLEFER	3	630.982	0.26908	1.5628
IPI00790739;IPI00017855;IPI00909879	IPI00790739	545	IPI00790739	545	Aconitase 2, mitochondrial;Aconitate hydratase, mitochondrial;Citrate hydro-lyase;cDNA, FLJ95737, highly similar to Homo sapiens aconitase 2, mitochondrial (ACO2), nuclear geneencoding mitochondrial protein, mRNA;cDNA FLJ60429, highly similar to Aconitate hydratase, mitochondrial (EC 4.2.1.3);cDNA FLJ54329, highly similar to Aconitate hydratase, mitochondrial(EC 4.2.1.3);cDNA FLJ52327, highly sim…	ACO2;RP3-347H13.8-002;ACO2	A2A274;Q99798;B2RBW5;B4DEC3;B4DJW1;B4DLY4;B4DZ08;Q71UF1;B4DW08	1	LTGTDGKKFRLEA	0.000913981	84.173	_FNPETDYLTGTDGK(ac)K_	14	FNPETDYLTGTDGK(1)K	3	576.609	1.0056	1.1535
IPI00790739;IPI00017855;IPI00909879	IPI00790739	559	IPI00790739	559	Aconitase 2, mitochondrial;Aconitate hydratase, mitochondrial;Citrate hydro-lyase;cDNA, FLJ95737, highly similar to Homo sapiens aconitase 2, mitochondrial (ACO2), nuclear geneencoding mitochondrial protein, mRNA;cDNA FLJ60429, highly similar to Aconitate hydratase, mitochondrial (EC 4.2.1.3);cDNA FLJ54329, highly similar to Aconitate hydratase, mitochondrial(EC 4.2.1.3);cDNA FLJ52327, highly sim…	ACO2;RP3-347H13.8-002;ACO2	A2A274;Q99798;B2RBW5;B4DEC3;B4DJW1;B4DLY4;B4DZ08;Q71UF1;B4DW08	1	DADELPKGEFDPG	1.07e-18	96.019	_LEAPDADELPK(ac)GEFDPGQDTYQHPPK_	11	LEAPDADELPK(1)GEFDPGQDTYQHPPK	3	979.458	0.60986	0.79366
IPI00790739;IPI00017855;IPI00909879;IPI00382844	IPI00790739	395	IPI00790739	395	Aconitase 2, mitochondrial;Aconitate hydratase, mitochondrial;Citrate hydro-lyase;cDNA, FLJ95737, highly similar to Homo sapiens aconitase 2, mitochondrial (ACO2), nuclear geneencoding mitochondrial protein, mRNA;cDNA FLJ60429, highly similar to Aconitate hydratase, mitochondrial (EC 4.2.1.3);cDNA FLJ54329, highly similar to Aconitate hydratase, mitochondrial(EC 4.2.1.3);cDNA FLJ52327, highly sim…	ACO2;RP3-347H13.8-002;ACO2;ACON	A2A274;Q99798;B2RBW5;B4DEC3;B4DJW1;B4DLY4;B4DZ08;Q71UF1;B4DW08;O75944	1	VGKVAEKEGWPLD	0.000233271	131.17	_VAEK(ac)EGWPLDIR_	4	VAEK(1)EGWPLDIR	2	727.886	-0.27071	0.86163
IPI00790739;IPI00017855;IPI00909879;IPI00382844	IPI00790739	598	IPI00790739	598	Aconitase 2, mitochondrial;Aconitate hydratase, mitochondrial;Citrate hydro-lyase;cDNA, FLJ95737, highly similar to Homo sapiens aconitase 2, mitochondrial (ACO2), nuclear geneencoding mitochondrial protein, mRNA;cDNA FLJ60429, highly similar to Aconitate hydratase, mitochondrial (EC 4.2.1.3);cDNA FLJ54329, highly similar to Aconitate hydratase, mitochondrial(EC 4.2.1.3);cDNA FLJ52327, highly sim…	ACO2;RP3-347H13.8-002;ACO2;ACON	A2A274;Q99798;B2RBW5;B4DEC3;B4DJW1;B4DLY4;B4DZ08;Q71UF1;B4DW08;O75944	1	LLEPFDKWDGKDL	7.6e-05	91.914	_LQLLEPFDK(ac)WDGK_	9	LQLLEPFDK(1)WDGK	2	815.927	-0.71373	0.94798
IPI00220906;IPI00333838;IPI00922628	IPI00220906	104	IPI00220906	104	Acyl-coenzyme A thioester hydrolase 2a;Acyl-coenzyme A thioesterase 2, mitochondrial;CTE-Ia;Long-chain acyl-CoA thioesterase 2;ZAP128;Acyl-coenzyme A thioesterase 1;CTE-I;CTE-Ib;Inducible cytosolic acyl-coenzyme A thioester hydrolase;Long chain acyl-CoA thioester hydrolase;Acyl-CoA thioesterase 1;cDNA FLJ54503, highly similar to Acyl-coenzyme A thioesterase 1 (EC 3.1.2.2);Putative uncharacterized…	ACOT2;PTE2;PTE2A;ACOT1;CTE1	P49753-1;P49753;Q86TX2;A1L172;B4DV16;B7ZMC1	1	ASLRDEKGALFQA	0.00189639	78.324	_DEK(ac)GALFQAHAR_	3	DEK(1)GALFQAHAR	3	462.237	0.38725	4.2007
IPI00010415;IPI00395748;IPI00219451;IPI00219452;IPI00746126;IPI00395469;IPI00883762	IPI00010415	157	IPI00010415	157	Acyl-CoA thioesterase 7;Brain acyl-CoA hydrolase;CTE-IIa;Cytosolic acyl coenzyme A thioester hydrolase;Long chain acyl-CoA thioester hydrolase;Acyl-CoA thioesterase 7;Brain acyl-CoA hydrolase;CTE-IIa;Cytosolic acyl coenzyme A thioester hydrolase;Long chain acyl-CoA thioester hydrolase;cDNA FLJ32606 fis, clone STOMA1000186, highly similar to Homo sapiens acyl-CoA thioesterase 7 (ACOT7), transcript…	ACOT7;BACH;ACOT7;BACH;ACOT7;BACH;ACOT7;BACH;ACOT7;BACH;ACOT7;ACOT7;BACH	O00154-1;O00154;O00154-4;B3KQ12;O00154-5;B7Z957;O00154-6;B4DUX0;O00154-3;C9JFC4;O00154-2	1	AKKLTNKATLWYV	0.000891911	124.16	_LTNK(ac)ATLWYVPLSLK_	4	LTNK(1)ATLWYVPLSLK	3	597.013	0.17833	1.0026
IPI00010415;IPI00395748;IPI00219451;IPI00219452;IPI00746126;IPI00395469;IPI00883762	IPI00010415	172	IPI00010415	172	Acyl-CoA thioesterase 7;Brain acyl-CoA hydrolase;CTE-IIa;Cytosolic acyl coenzyme A thioester hydrolase;Long chain acyl-CoA thioester hydrolase;Acyl-CoA thioesterase 7;Brain acyl-CoA hydrolase;CTE-IIa;Cytosolic acyl coenzyme A thioester hydrolase;Long chain acyl-CoA thioester hydrolase;cDNA FLJ32606 fis, clone STOMA1000186, highly similar to Homo sapiens acyl-CoA thioesterase 7 (ACOT7), transcript…	ACOT7;BACH;ACOT7;BACH;ACOT7;BACH;ACOT7;BACH;ACOT7;BACH;ACOT7;ACOT7;BACH	O00154-1;O00154;O00154-4;B3KQ12;O00154-5;B7Z957;O00154-6;B4DUX0;O00154-3;C9JFC4;O00154-2	1	SLKNVDKVLEVPP	0.000143328	92.457	_NVDK(ac)VLEVPPVVYSR_	4	NVDK(1)VLEVPPVVYSR	2	878.486	-0.74587	0.96612
IPI00010415;IPI00395748;IPI00219451;IPI00219452;IPI00746126;IPI00395469;IPI00883762	IPI00010415	283	IPI00010415	283	Acyl-CoA thioesterase 7;Brain acyl-CoA hydrolase;CTE-IIa;Cytosolic acyl coenzyme A thioester hydrolase;Long chain acyl-CoA thioester hydrolase;Acyl-CoA thioesterase 7;Brain acyl-CoA hydrolase;CTE-IIa;Cytosolic acyl coenzyme A thioester hydrolase;Long chain acyl-CoA thioester hydrolase;cDNA FLJ32606 fis, clone STOMA1000186, highly similar to Homo sapiens acyl-CoA thioesterase 7 (ACOT7), transcript…	ACOT7;BACH;ACOT7;BACH;ACOT7;BACH;ACOT7;BACH;ACOT7;BACH;ACOT7;ACOT7;BACH	O00154-1;O00154;O00154-4;B3KQ12;O00154-5;B7Z957;O00154-6;B4DUX0;O00154-3;C9JFC4;O00154-2	1	AINFHDKIRKGCV	3.54e-08	111.92	_TNIVTASVDAINFHDK(ac)IR_	16	TNIVTASVDAINFHDK(1)IR	3	686.032	-0.036108	1.0017
IPI00298202;IPI00373836;IPI00908749;IPI00946970	IPI00298202	91	IPI00298202	91	Acyl-CoA thioesterase 8;Acyl-coenzyme A thioesterase 8;Choloyl-coenzyme A thioesterase;HIV-Nef-associated acyl-CoA thioesterase;Peroxisomal acyl-coenzyme A thioester hydrolase 1;Peroxisomal long-chain acyl-CoA thioesterase 1;PTE-2;Thioesterase II;PTE1 protein;Acyl-CoA thioesterase 8, isoform CRA_c;Putative uncharacterized protein ACOT8;cDNA FLJ60669, highly similar to Acyl-coenzyme A thioesterase…	ACOT8;ACTEIII;PTE1;PTE2;ACOT8;hCG_38371	O14734;Q6FHI2;A6NDT2;B4DLF4;C9JUZ8	1	VRAGDPKLPVLYQ	0.00348679	65.805	_AGDPK(ac)LPVLYQVER_	5	AGDPK(1)LPVLYQVER	2	813.946	-0.33185	1.4474
IPI00646015;IPI00220710;IPI00921986;IPI00748985;IPI00945736;IPI00639932	IPI00646015	281	IPI00646015	281	Acyl-CoA thioester hydrolase 9;Acyl-coenzyme A thioesterase 9, mitochondrial;ACOT9 protein;Acyl-CoA thioester hydrolase 9;Acyl-coenzyme A thioesterase 9, mitochondrial;Acyl-CoA thioester hydrolase 9;Acyl-coenzyme A thioesterase 9, mitochondrial;CGI16-iso	ACOT9;CGI-16;ACOT9;CGI-16;ACOT9;CGI-16	Q9Y305-1;Q9Y305;Q96EA2;Q9Y305-2;Q9Y305-3;C9JMV6;Q9H2R8	1	LSTLDPKTISFRS	3.46e-06	72.207	_TTIHEM(ox)FLSTLDPK(ac)TISFR_	14	TTIHEMFLSTLDPK(1)TISFR	3	765.728	0.92466	1.0116
IPI00646015;IPI00220710;IPI00921986;IPI00748985;IPI00639932	IPI00646015	416	IPI00646015	416	Acyl-CoA thioester hydrolase 9;Acyl-coenzyme A thioesterase 9, mitochondrial;ACOT9 protein;Acyl-CoA thioester hydrolase 9;Acyl-coenzyme A thioesterase 9, mitochondrial;Acyl-CoA thioester hydrolase 9;Acyl-coenzyme A thioesterase 9, mitochondrial;CGI16-iso	ACOT9;CGI-16;ACOT9;CGI-16;ACOT9;CGI-16	Q9Y305-1;Q9Y305;Q96EA2;Q9Y305-2;Q9Y305-3;Q9H2R8	1	VPLVFPKTYGESM	5.76e-20	132.13	_EVPLVFPK(ac)TYGESMLYLDGQR_	8	EVPLVFPK(1)TYGESMLYLDGQR	2	1242.63	0.24988	1.0698
IPI00646015;IPI00220710;IPI00921986;IPI00748985;IPI00945736;IPI00945678	IPI00646015	112	IPI00646015	112	Acyl-CoA thioester hydrolase 9;Acyl-coenzyme A thioesterase 9, mitochondrial;ACOT9 protein;Acyl-CoA thioester hydrolase 9;Acyl-coenzyme A thioesterase 9, mitochondrial;Acyl-CoA thioester hydrolase 9;Acyl-coenzyme A thioesterase 9, mitochondrial;Putative uncharacterized protein ACOT9	ACOT9;CGI-16;ACOT9;CGI-16;ACOT9;CGI-16;ACOT9	Q9Y305-1;Q9Y305;Q96EA2;Q9Y305-2;Q9Y305-3;C9JMV6;C9J7L8	1	EPELREKYLTVQN	7.03e-11	168.3	_EK(ac)YLTVQNTVR_	2	EK(1)YLTVQNTVR	2	696.878	-0.36018	1.1396
IPI00296907;IPI00477729	IPI00296907	504	IPI00296907	504	Palmitoyl-CoA oxidase;Peroxisomal acyl-coenzyme A oxidase 1;Straight-chain acyl-CoA oxidase;cDNA FLJ76484, highly similar to Homo sapiens acyl-Coenzyme A oxidase 1, palmitoyl (ACOX1), transcript variant 2, mRNA;Palmitoyl-CoA oxidase;Peroxisomal acyl-coenzyme A oxidase 1;Straight-chain acyl-CoA oxidase;Acyl-Coenzyme A oxidase 1, palmitoyl, isoform CRA_b;cDNA FLJ75886, highly similar to Homo sapien…	ACOX;ACOX1;ACOX;ACOX1;hCG_1776087	Q15067-1;Q15067;A8KAA0;Q7Z3W5;Q15067-2;A8K6X8;B4DK61;B4DU07	1	AAKNLQKEVIHRK	0.000236708	135.56	_NLQK(ac)EVIHR_	4	NLQK(1)EVIHR	3	393.56	0.53105	1.7444
IPI00296907;IPI00477729	IPI00296907	500	IPI00296907	500	Palmitoyl-CoA oxidase;Peroxisomal acyl-coenzyme A oxidase 1;Straight-chain acyl-CoA oxidase;cDNA FLJ76484, highly similar to Homo sapiens acyl-Coenzyme A oxidase 1, palmitoyl (ACOX1), transcript variant 2, mRNA;Palmitoyl-CoA oxidase;Peroxisomal acyl-coenzyme A oxidase 1;Straight-chain acyl-CoA oxidase;Acyl-Coenzyme A oxidase 1, palmitoyl, isoform CRA_b;cDNA FLJ75886, highly similar to Homo sapien…	ACOX;ACOX1;ACOX;ACOX1;hCG_1776087	Q15067-1;Q15067;A8KAA0;Q7Z3W5;Q15067-2;A8K6X8;B4DK61;B4DU07	1	LVEIAAKNLQKEV	0.000236708	135.56	_LVEIAAK(ac)NLQK_	7	LVEIAAK(1)NLQK	3	423.591	0.21993	1.6317
IPI00296907;IPI00477729	IPI00296907	437	IPI00296907	437	Palmitoyl-CoA oxidase;Peroxisomal acyl-coenzyme A oxidase 1;Straight-chain acyl-CoA oxidase;cDNA FLJ76484, highly similar to Homo sapiens acyl-Coenzyme A oxidase 1, palmitoyl (ACOX1), transcript variant 2, mRNA;Palmitoyl-CoA oxidase;Peroxisomal acyl-coenzyme A oxidase 1;Straight-chain acyl-CoA oxidase;Acyl-Coenzyme A oxidase 1, palmitoyl, isoform CRA_b;cDNA FLJ75886, highly similar to Homo sapien…	ACOX;ACOX1;ACOX;ACOX1;hCG_1776087	Q15067-1;Q15067;A8KAA0;Q7Z3W5;Q15067-2;A8K6X8;B4DK61;B4DU07	1	TARFLMKSYDQVH	5.23e-07	149.38	_FLMK(ac)SYDQVHSGK_	4	FLMK(1)SYDQVHSGK	3	527.929	-0.091895	1.6714
IPI00296907;IPI00477729	IPI00296907	216	IPI00296907	216	Palmitoyl-CoA oxidase;Peroxisomal acyl-coenzyme A oxidase 1;Straight-chain acyl-CoA oxidase;cDNA FLJ76484, highly similar to Homo sapiens acyl-Coenzyme A oxidase 1, palmitoyl (ACOX1), transcript variant 2, mRNA;Palmitoyl-CoA oxidase;Peroxisomal acyl-coenzyme A oxidase 1;Straight-chain acyl-CoA oxidase;Acyl-Coenzyme A oxidase 1, palmitoyl, isoform CRA_b;cDNA FLJ75886, highly similar to Homo sapien…	ACOX;ACOX1;ACOX;ACOX1;hCG_1776087	Q15067-1;Q15067;A8KAA0;Q7Z3W5;Q15067-2;A8K6X8;B4DK61;B4DU07	1	REIGTHKPLPGIT	5.46e-09	106.16	_EIGTHK(ac)PLPGITVGDIGPK_	6	EIGTHK(1)PLPGITVGDIGPK	3	657.702	-0.21681	1.1504
IPI00296907;IPI00477729	IPI00296907	255	IPI00296907	255	Palmitoyl-CoA oxidase;Peroxisomal acyl-coenzyme A oxidase 1;Straight-chain acyl-CoA oxidase;cDNA FLJ76484, highly similar to Homo sapiens acyl-Coenzyme A oxidase 1, palmitoyl (ACOX1), transcript variant 2, mRNA;Palmitoyl-CoA oxidase;Peroxisomal acyl-coenzyme A oxidase 1;Straight-chain acyl-CoA oxidase;Acyl-Coenzyme A oxidase 1, palmitoyl, isoform CRA_b;cDNA FLJ75886, highly similar to Homo sapien…	ACOX;ACOX1;ACOX;ACOX1;hCG_1776087	Q15067-1;Q15067;A8KAA0;Q7Z3W5;Q15067-2;A8K6X8;B4DK61;B4DU07	0.999997	RENMLMKYAQVKP	1.1e-11	125.52	_ENMLMK(ac)YAQVKPDGTYVK_	6	ENMLMK(1)YAQVKPDGTYVK	3	719.695	-0.819	1.4478
IPI00296907;IPI00477729	IPI00296907	267	IPI00296907	267	Palmitoyl-CoA oxidase;Peroxisomal acyl-coenzyme A oxidase 1;Straight-chain acyl-CoA oxidase;cDNA FLJ76484, highly similar to Homo sapiens acyl-Coenzyme A oxidase 1, palmitoyl (ACOX1), transcript variant 2, mRNA;Palmitoyl-CoA oxidase;Peroxisomal acyl-coenzyme A oxidase 1;Straight-chain acyl-CoA oxidase;Acyl-Coenzyme A oxidase 1, palmitoyl, isoform CRA_b;cDNA FLJ75886, highly similar to Homo sapien…	ACOX;ACOX1;ACOX;ACOX1;hCG_1776087	Q15067-1;Q15067;A8KAA0;Q7Z3W5;Q15067-2;A8K6X8;B4DK61;B4DU07	0.994085	PDGTYVKPLSNKL	1.65e-24	172.91	_YAQVKPDGTYVK(ac)PLSNK_	12	YAQVK(0.006)PDGTYVK(0.994)PLSNK	3	650.683	0.37906	1.4868
IPI00024915;IPI00759663;IPI00375306	IPI00024915	83	IPI00024915	83	Alu corepressor 1;Antioxidant enzyme B166;Liver tissue 2D-page spot 71B;Peroxiredoxin V;Peroxiredoxin-5, mitochondrial;Peroxisomal antioxidant enzyme;PLP;Thioredoxin peroxidase PMP20;Thioredoxin reductase;TPx type VI;Alu corepressor 1;Antioxidant enzyme B166;Liver tissue 2D-page spot 71B;Peroxiredoxin V;Peroxiredoxin-5, mitochondrial;Peroxisomal antioxidant enzyme;PLP;Thioredoxin peroxidase PMP20…	ACR1;PRDX5;SBBI10;ACR1;PRDX5;SBBI10;PRDX5	P30044-1;P30044;P30044-2;A6NG06;B7ZLJ4	1	NLAELFKGKKGVL	0.000983004	101.38	_VNLAELFK(ac)GK_	8	VNLAELFK(1)GK	2	580.837	0.16004	1.9253
IPI00031397	IPI00031397	220	IPI00031397	220	Long-chain acyl-CoA synthetase 3;Long-chain-fatty-acid--CoA ligase 3;cDNA, FLJ95462, highly similar to Homo sapiens fatty-acid-Coenzyme A ligase, long-chain 3 (FACL3),mRNA;cDNA FLJ10609 fis, clone NT2RP2005276, highly similar to Long-chain-fatty-acid--CoA ligase 3 (EC 6.2.1.3);cDNA FLJ13129 fis, clone NT2RP3002969, highly similar to Long-chain-fatty-acid--CoA ligase 3 (EC 6.2.1.3);ACSL3 protein	ACS3;ACSL3;FACL3;LACS3	O95573;B2RBE0;B3KMA6;B3KN05;Q6PIM8	1	KELLQTKLKDIVS	0.0230451	100.15	_ELLQTK(ac)LK_	6	ELLQTK(1)LK	2	507.813	-0.22903	1.0748
IPI00031397	IPI00031397	706	IPI00031397	706	Long-chain acyl-CoA synthetase 3;Long-chain-fatty-acid--CoA ligase 3;cDNA, FLJ95462, highly similar to Homo sapiens fatty-acid-Coenzyme A ligase, long-chain 3 (FACL3),mRNA;cDNA FLJ10609 fis, clone NT2RP2005276, highly similar to Long-chain-fatty-acid--CoA ligase 3 (EC 6.2.1.3);cDNA FLJ13129 fis, clone NT2RP3002969, highly similar to Long-chain-fatty-acid--CoA ligase 3 (EC 6.2.1.3);ACSL3 protein	ACS3;ACSL3;FACL3;LACS3	O95573;B2RBE0;B3KMA6;B3KN05;Q6PIM8	1	LKRKELKTHYQAD	0.000678343	88.441	_ELK(ac)THYQADIER_	3	ELK(1)THYQADIER	3	515.595	-0.15631	1.1418
IPI00031397	IPI00031397	673	IPI00031397	673	Long-chain acyl-CoA synthetase 3;Long-chain-fatty-acid--CoA ligase 3;cDNA, FLJ95462, highly similar to Homo sapiens fatty-acid-Coenzyme A ligase, long-chain 3 (FACL3),mRNA;cDNA FLJ10609 fis, clone NT2RP2005276, highly similar to Long-chain-fatty-acid--CoA ligase 3 (EC 6.2.1.3);cDNA FLJ13129 fis, clone NT2RP3002969, highly similar to Long-chain-fatty-acid--CoA ligase 3 (EC 6.2.1.3);ACSL3 protein	ACS3;ACSL3;FACL3;LACS3	O95573;B2RBE0;B3KMA6;B3KN05;Q6PIM8	1	ISASLEKFEIPVK	6.87e-09	103.5	_VLSEAAISASLEK(ac)FEIPVK_	13	VLSEAAISASLEK(1)FEIPVK	3	691.721	0.84743	1.0495
IPI00549564;IPI00413730;IPI00873455	IPI00549564	431	IPI00549564	431	Acyl-CoA synthetase short-chain family member 2;Acyl-CoA synthetase short-chain family member 2, isoform CRA_f;Putative uncharacterized protein ACSS2;cDNA FLJ34962 fis, clone NTONG2003897, highly similar to Homo sapiens acetyl-CoA synthetase mRNA;Acetate--CoA ligase;Acetyl-CoA synthetase;Acetyl-coenzyme A synthetase, cytoplasmic;Acyl-activating enzyme;Acyl-CoA synthetase short-chain family member…	ACSS2;hCG_38506;RP5-1161H23.2-006;ACAS2;ACSS2;DKFZp762G026;ACSS2	Q5QPH3;Q8N238;Q9NR19;Q68CU9;B3KUV2;Q4G0E8;Q6DKJ3;Q96FY7;Q9H9U4	1	AIRLLMKFGDEPV	0.000208961	112.15	_LLM(ox)K(ac)FGDEPVTK_	4	LLMK(1)FGDEPVTK	2	718.379	-0.32003	0.95741
IPI00021428;IPI00023006;IPI00922693;IPI00930343;IPI00514530;IPI00414057	IPI00021428	86	IPI00021428	86	Actin, alpha skeletal muscle;Alpha-actin-1;Actin, alpha cardiac muscle 1;Alpha-cardiac actin;cDNA FLJ53662, highly similar to Actin, alpha skeletal muscle;cDNA FLJ78096, highly similar to Homo sapiens actin, alpha, cardiac muscle (ACTC), mRNA;Putative uncharacterized protein ACTA1;Actin, alpha 1, skeletal muscle;Actin alpha 1 skeletal muscle protein	ACTA;ACTA1;ACTC;ACTC1;ACTA1;RP5-1068B5.2-003;ACTA1	P68133;P68032;B7Z6P1;A8K3K1;A6NL76;Q5T8M8;Q7Z7J6	1	NWDDMEKIWHHTF	0.000115702	56.529	_YPIEHGIITNWDDM(ox)EK(ac)IWHHTFYNELR_	16	YPIEHGIITNWDDMEK(1)IWHHTFYNELR	5	703.935	-0.46901	1.0424
IPI00008603;IPI00025416;IPI00954527;IPI00921887;IPI00645534;IPI00917820;IPI00917457;IPI00917282	IPI00008603	86	IPI00008603	86	Actin, aortic smooth muscle;Alpha-actin-2;Cell growth-inhibiting gene 46 protein;cDNA FLJ32030 fis, clone NTONG2000040, highly similar to Actin, alpha cardiac;cDNA FLJ52761, highly similar to Actin, aortic smooth muscle;Actin-like protein;Actin, gamma-enteric smooth muscle;Alpha-actin-3;Gamma-2-actin;Smooth muscle gamma-actin;cDNA FLJ42347 fis, clone UTERU2003399, highly similar to Actin, gamma-e…	ACTA2;ACTSA;ACTVS;GIG46;ACT;ACTA3;ACTG2;ACTL3;ACTSG;ACTA2;ACTA2;RP11-399O19.2-002;ACTG2;ACTG2	P62736;B3KPP5;B4DUI8;Q562S2;P63267;B3KW67;Q13707;B7Z6I1;Q5T9N7;C9JFL5;B8ZZJ2;C9JAR9	1	NWDDMEKIWHHSF	0.000115702	56.529	_YPIEHGIITNWDDMEK(ac)IWHHSFYNELR_	16	YPIEHGIITNWDDMEK(1)IWHHSFYNELR	5	697.933	-0.31294	1.9372
IPI00008603;IPI00025416;IPI00954527;IPI00921887;IPI00645534;IPI00917820;IPI00917457;IPI00917282;IPI00021428;IPI00023006;IPI00922693;IPI00930343;IPI00514530;IPI00414057	IPI00008603;IPI00021428	70;70	IPI00021428	70	Actin, aortic smooth muscle;Alpha-actin-2;Cell growth-inhibiting gene 46 protein;cDNA FLJ32030 fis, clone NTONG2000040, highly similar to Actin, alpha cardiac;cDNA FLJ52761, highly similar to Actin, aortic smooth muscle;Actin-like protein;Actin, gamma-enteric smooth muscle;Alpha-actin-3;Gamma-2-actin;Smooth muscle gamma-actin;cDNA FLJ42347 fis, clone UTERU2003399, highly similar to Actin, gamma-e…	ACTA2;ACTSA;ACTVS;GIG46;ACT;ACTA3;ACTG2;ACTL3;ACTSG;ACTA2;ACTA2;RP11-399O19.2-002;ACTG2;ACTG2;ACTA;ACTA1;ACTC;ACTC1;ACTA1;RP5-1068B5.2-003;ACTA1	P62736;B3KPP5;B4DUI8;Q562S2;P63267;B3KW67;Q13707;B7Z6I1;Q5T9N7;C9JFL5;B8ZZJ2;C9JAR9;P68133;P68032;B7Z6P1;A8K3K1;A6NL76;Q5T8M8;Q7Z7J6	1	RGILTLKYPIEHG	0.000115702	56.529	_GILTLK(ac)YPIEHGIITNWDDMEK_	6	GILTLK(1)YPIEHGIITNWDDMEK	3	876.784	-1.0678	0.9718
IPI00473014;IPI00845388	IPI00473014	132	IPI00473014	132	Actin-depolymerizing factor;Destrin;cDNA FLJ52030, highly similar to Destrin;Destrin (Actin depolymerizing factor), isoform CRA_a;cDNA, FLJ78893, highly similar to Destrin	ACTDP;DSN;DSTN;DSTN;hCG_2019292	P60981;B4DYA6;B7Z9M9	1	KKFQGIKHECQAN	8.11e-08	106.19	_FQGIK(ac)HECQANGPEDLNR_	5	FQGIK(1)HECQANGPEDLNR	3	719.004	0.31745	1.0227
IPI00473014;IPI00845388;IPI00869284	IPI00473014	92	IPI00473014	92	Actin-depolymerizing factor;Destrin;cDNA FLJ52030, highly similar to Destrin;Destrin (Actin depolymerizing factor), isoform CRA_a;cDNA, FLJ78893, highly similar to Destrin	ACTDP;DSN;DSTN;DSTN;hCG_2019292	P60981;B4DYA6;B7Z9M9	1	DASFETKESRKEE	2.37e-08	123.64	_YALYDASFETK(ac)ESR_	11	YALYDASFETK(1)ESR	2	861.404	0.75628	0.85394
IPI00013508;IPI00921118;IPI00759776;IPI00909239	IPI00013508	195	IPI00013508	195	Alpha-actinin cytoskeletal isoform;Alpha-actinin-1;F-actin cross-linking protein;Non-muscle alpha-actinin-1;cDNA FLJ54432, highly similar to Alpha-actinin-1;Alpha-actinin 1;Actinin alpha 1 isoform 3;ACTN1 protein;cDNA FLJ59209, highly similar to Alpha-actinin-1;Actinin alpha 1 isoform b;cDNA FLJ40884 fis, clone UTERU2000607, highly similar to Alpha-actinin-1;Actinin 1 smooth muscle variant;Actini…	ACTN1;ACTN1;ACTN1;ACTN1;hCG_22243	P12814;B7Z2W3;Q5ZEZ4;B7TY16;A1L0V1;B4DHH3;Q1HE25;B3KUX9;B3V8S3;B4DFY0;B4DRP5;B7Z565;Q86TX4	1	ELIDYGKLRKDDP	0.00035369	110.38	_HRPELIDYGK(ac)LR_	10	HRPELIDYGK(1)LR	3	513.619	0.13408	8.0257
IPI00013508;IPI00921118;IPI00759776;IPI00909239	IPI00013508	198	IPI00013508	198	Alpha-actinin cytoskeletal isoform;Alpha-actinin-1;F-actin cross-linking protein;Non-muscle alpha-actinin-1;cDNA FLJ54432, highly similar to Alpha-actinin-1;Alpha-actinin 1;Actinin alpha 1 isoform 3;ACTN1 protein;cDNA FLJ59209, highly similar to Alpha-actinin-1;Actinin alpha 1 isoform b;cDNA FLJ40884 fis, clone UTERU2000607, highly similar to Alpha-actinin-1;Actinin 1 smooth muscle variant;Actini…	ACTN1;ACTN1;ACTN1;ACTN1;hCG_22243	P12814;B7Z2W3;Q5ZEZ4;B7TY16;A1L0V1;B4DHH3;Q1HE25;B3KUX9;B3V8S3;B4DFY0;B4DRP5;B7Z565;Q86TX4	1	DYGKLRKDDPLTN	3.9e-09	112.82	_LRK(ac)DDPLTNLNTAFDVAEK_	3	LRK(1)DDPLTNLNTAFDVAEK	3	734.718	-1.0493	1.162
IPI00013508;IPI00921118;IPI00759776;IPI00909239;IPI00013808;IPI00908458	IPI00013508;IPI00013808	398;417	IPI00013508	398	Alpha-actinin cytoskeletal isoform;Alpha-actinin-1;F-actin cross-linking protein;Non-muscle alpha-actinin-1;cDNA FLJ54432, highly similar to Alpha-actinin-1;Alpha-actinin 1;Actinin alpha 1 isoform 3;ACTN1 protein;cDNA FLJ59209, highly similar to Alpha-actinin-1;Actinin alpha 1 isoform b;cDNA FLJ40884 fis, clone UTERU2000607, highly similar to Alpha-actinin-1;Actinin 1 smooth muscle variant;Actini…	ACTN1;ACTN1;ACTN1;ACTN1;hCG_22243;ACTN4	P12814;B7Z2W3;Q5ZEZ4;B7TY16;A1L0V1;B4DHH3;Q1HE25;B3KUX9;B3V8S3;B4DFY0;B4DRP5;B7Z565;Q86TX4;O43707;Q96BG6;B4E337	1	LDHLAEKFRQKAS	0.0107137	92.051	_LDHLAEK(ac)FR_	7	LDHLAEK(1)FR	3	390.88	-0.22799	2.191
IPI00470573;IPI00005159;IPI00909247;IPI00176593	IPI00470573	327	IPI00470573	327	cDNA FLJ51656, highly similar to Actin-like protein 2;Actin-like protein 2;Actin-related protein 2;ACTR2 protein;cDNA FLJ51655, highly similar to Actin-like protein 2;Putative uncharacterized protein ENSP00000380341	ACTR2;ARP2	B4DHK9;P61160;Q8IY98;B4DWQ5;A8MUT7	1	RLERELKQLYLER	0.0015015	104.01	_ELK(ac)QLYLER_	3	ELK(1)QLYLER	2	617.346	0.19768	0.75587
IPI00470573;IPI00005159;IPI00909247	IPI00470573	304	IPI00470573	304	cDNA FLJ51656, highly similar to Actin-like protein 2;Actin-like protein 2;Actin-related protein 2;ACTR2 protein;cDNA FLJ51655, highly similar to Actin-like protein 2	ACTR2;ARP2	B4DHK9;P61160;Q8IY98;B4DWQ5	1	TRSEFYKHIVLSG	4.09e-36	159.04	_SEFYK(ac)HIVLSGGSTMYPGLPSR_	5	SEFYK(1)HIVLSGGSTMYPGLPSR	3	823.414	-0.82664	0.83169
IPI00028091	IPI00028091	251	IPI00028091	251	Actin-like protein 3;Actin-related protein 3;cDNA FLJ51082, highly similar to Actin-like protein 3;cDNA FLJ52521, highly similar to Actin-like protein 3;cDNA FLJ51148, highly similar to Actin-like protein 3;cDNA FLJ52434, highly similar to Actin-like protein 3;cDNA, FLJ79112, highly similar to Actin-like protein 3;cDNA, FLJ79295, highly similar to Actin-like protein 3;ARP3 actin-related protein 3…	ACTR3;ARP3;hCG_26669	P61158;B4DT29;B4DTI0;B4DXW1;Q53QM2;Q59FV6	1	YDTDGSKWIKQYT	0.000468361	112.13	_YDTDGSK(ac)WIK_	7	YDTDGSK(1)WIK	2	627.804	0.16808	0.97684
IPI00028091	IPI00028091	240	IPI00028091	240	Actin-like protein 3;Actin-related protein 3;cDNA FLJ51082, highly similar to Actin-like protein 3;cDNA FLJ52521, highly similar to Actin-like protein 3;cDNA FLJ51148, highly similar to Actin-like protein 3;cDNA FLJ52434, highly similar to Actin-like protein 3;cDNA, FLJ79112, highly similar to Actin-like protein 3;cDNA, FLJ79295, highly similar to Actin-like protein 3;ARP3 actin-related protein 3…	ACTR3;ARP3;hCG_26669	P61158;B4DT29;B4DTI0;B4DXW1;Q53QM2;Q59FV6	1	VCPDLVKEFNKYD	9.87e-08	107.65	_YSYVCPDLVK(ac)EFNK_	10	YSYVCPDLVK(1)EFNK	2	902.435	0.91731	1.0396
IPI00028091	IPI00028091	53	IPI00028091	53	Actin-like protein 3;Actin-related protein 3;cDNA FLJ51082, highly similar to Actin-like protein 3;cDNA FLJ52521, highly similar to Actin-like protein 3;cDNA FLJ51148, highly similar to Actin-like protein 3;cDNA FLJ52434, highly similar to Actin-like protein 3;cDNA, FLJ79112, highly similar to Actin-like protein 3;cDNA, FLJ79295, highly similar to Actin-like protein 3;ARP3 actin-related protein 3…	ACTR3;ARP3;hCG_26669	P61158;B4DT29;B4DTI0;B4DXW1;Q53QM2;Q59FV6	1	AQRRVMKGVDDLD	1.79e-35	150.09	_VM(ox)K(ac)GVDDLDFFIGDEAIEKPTYATK_	3	VMK(1)GVDDLDFFIGDEAIEKPTYATK	3	954.137	-1.8376	0.65704
IPI00171779;IPI00793434;IPI00794531;IPI00790140	IPI00171779	260	IPI00171779	260	Actin-related protein 6;hARPX;ARP6 actin-related protein 6 homolog;MSTP136	ACTR6;CDA12	Q9GZN1;Q53GH2;Q7Z4D2	1	EMVLSGKYKSGEQ	0.000739475	121.73	_PREEM(ox)VLSGK(ac)YK_	10	PREEMVLSGK(1)YK	3	498.926	-0.83277	1.0419
IPI00383105;IPI00746795;IPI00643741;IPI00914955;IPI00644723	IPI00383105	499	IPI00383105	499	ATP-dependent helicase CHD9;Chromatin-related mesenchymal modulator;Chromatin-remodeling factor CHROM1;Chromodomain-helicase-DNA-binding protein 9;Kismet homolog 2;Peroxisomal proliferator-activated receptor A-interacting complex 320 kDa protein;PPAR-alpha-interacting complex protein 320 kDa;CHD9 protein;Ciprofibrate bound protein p240 isoform PRIC320-2;ATP-dependent helicase CHD9;Chromatin-relat…	AD-013;CHD9;KIAA0308;KISH2;PRIC320;x0008;AD-013;CHD9;KIAA0308;KISH2;PRIC320;x0008;AD-013;CHD9;KIAA0308;KISH2;PRIC320;x0008;CHD9	Q3L8U1-1;Q3L8U1;B7ZML1;Q461N2;Q3L8U1-3;Q3L8U1-2;B4DR07;Q8NAR9;Q8N4Q2	1	GSGTYTKLQNTQV	4.79e-13	130.61	_SDGSGTYTK(ac)LQNTQVR_	9	SDGSGTYTK(1)LQNTQVR	2	898.942	-0.32894	3.0549
IPI00220486;IPI00791481;IPI00927132	IPI00220486	418	IPI00220486	418	ADA3 homolog;STAF54;Transcriptional adapter 3;Transcriptional adapter 3-like;cDNA FLJ77724, highly similar to Homo sapiens transcriptional adaptor 3 (NGG1 homolog, yeast)-like (TADA3L), transcript variant 1, mRNA	ADA3;TADA3;TADA3L	O75528-1;O75528;A8K899;C9JPV5	1	EKDQAWKTLKERE	0.0269597	95.741	_DQAWK(ac)TLK_	5	DQAWK(1)TLK	2	516.28	-0.58718	0.86088
IPI00217223;IPI00815732	IPI00217223;IPI00815732	261;242	IPI00217223	261	AIR carboxylase;Multifunctional protein ADE2;Phosphoribosylaminoimidazole carboxylase;Phosphoribosylaminoimidazole-succinocarboxamide synthase;SAICAR synthetase;Putative uncharacterized protein DKFZp781N1372	ADE2;AIRC;PAICS;PAIS;DKFZp781N1372	P22234;B4DGX3;Q68CQ5	1	QSYRDLKEVTPEG	0.0221312	96.591	_DLK(ac)EVTPEGLQMVK_	3	DLK(1)EVTPEGLQMVK	3	543.624	0.0034449	0.87788
IPI00217223;IPI00815732	IPI00217223;IPI00815732	272;253	IPI00217223	272	AIR carboxylase;Multifunctional protein ADE2;Phosphoribosylaminoimidazole carboxylase;Phosphoribosylaminoimidazole-succinocarboxamide synthase;SAICAR synthetase;Putative uncharacterized protein DKFZp781N1372	ADE2;AIRC;PAICS;PAIS;DKFZp781N1372	P22234;B4DGX3;Q68CQ5	1	EGLQMVKKNFEWV	2.73e-06	149.23	_EVTPEGLQMVK(ac)K_	11	EVTPEGLQMVK(1)K	3	467.587	0.276	0.84495
IPI00217223;IPI00815732	IPI00217223;IPI00815732	309;290	IPI00217223	309	AIR carboxylase;Multifunctional protein ADE2;Phosphoribosylaminoimidazole carboxylase;Phosphoribosylaminoimidazole-succinocarboxamide synthase;SAICAR synthetase;Putative uncharacterized protein DKFZp781N1372	ADE2;AIRC;PAICS;PAIS;DKFZp781N1372	P22234;B4DGX3;Q68CQ5	1	DLGHCEKIKKACG	1.62e-06	120.66	_VVVLMGSTSDLGHCEK(ac)IK_	16	VVVLMGSTSDLGHCEK(1)IK	3	672.348	-0.46011	1.1256
IPI00217223;IPI00815732	IPI00217223;IPI00815732	56;30	IPI00217223	56	AIR carboxylase;Multifunctional protein ADE2;Phosphoribosylaminoimidazole carboxylase;Phosphoribosylaminoimidazole-succinocarboxamide synthase;SAICAR synthetase;Putative uncharacterized protein DKFZp781N1372	ADE2;AIRC;PAICS;PAIS;DKFZp781N1372	P22234;B4DGX3;Q68CQ5	1	LLDSPGKVLLQSK	1.35e-21	166.9	_EVYELLDSPGK(ac)VLLQSK_	11	EVYELLDSPGK(1)VLLQSK	2	980.536	0.20562	1.128
IPI00746777	IPI00746777	226	IPI00746777	226	Alcohol dehydrogenase 5;Alcohol dehydrogenase class chi chain;Alcohol dehydrogenase class-3;Alcohol dehydrogenase class-III;Glutathione-dependent formaldehyde dehydrogenase;S-(hydroxymethyl)glutathione dehydrogenase;RcADH5;Alcohol dehydrogenase 5 (Class III), chi polypeptide;ADH5 protein;Alcohol dehydrogenase 5 (Class III), chi polypeptide, isoform CRA_a;cDNA, FLJ92689, highly similar to Homo sap…	ADH5;ADHX;FDH;hCG_41483	P11766;Q2VIM7;Q5U043;Q6FI45;Q6IRT1	1	IGVDINKDKFARA	0.000975197	111.46	_IIGVDINK(ac)DK_	8	IIGVDINK(1)DK	2	578.832	0.26093	1.015
IPI00746777	IPI00746777	357	IPI00746777	357	Alcohol dehydrogenase 5;Alcohol dehydrogenase class chi chain;Alcohol dehydrogenase class-3;Alcohol dehydrogenase class-III;Glutathione-dependent formaldehyde dehydrogenase;S-(hydroxymethyl)glutathione dehydrogenase;RcADH5;Alcohol dehydrogenase 5 (Class III), chi polypeptide;ADH5 protein;Alcohol dehydrogenase 5 (Class III), chi polypeptide, isoform CRA_a;cDNA, FLJ92689, highly similar to Homo sap…	ADH5;ADHX;FDH;hCG_41483	P11766;Q2VIM7;Q5U043;Q6FI45;Q6IRT1	1	SFDEINKAFELMH	1.91e-27	110.94	_VDEFVTHNLSFDEINK(ac)AFELMHSGK_	16	VDEFVTHNLSFDEINK(1)AFELMHSGK	4	738.108	3.104	0.96251
IPI00215901;IPI00218988;IPI00921960;IPI00922165	IPI00215901	181	IPI00215901	181	Adenylate kinase 2, mitochondrial;ATP-AMP transphosphorylase 2;Adenylate kinase 2, mitochondrial;ATP-AMP transphosphorylase 2;Adenylate kinase 2, mitochondrial;ATP-AMP transphosphorylase 2;Adenylate kinase 2, mitochondrial;ATP-AMP transphosphorylase 2	ADK2;AK2;ADK2;AK2;ADK2;AK2;ADK2;AK2	P54819-1;P54819;P54819-2;P54819-6;P54819-5	1	RSDDNEKALKIRL	0.0438747	62.463	_SDDNEK(ac)ALK_	6	SDDNEK(1)ALK	2	531.259	0.27572	0.87928
IPI00022215	IPI00022215	199	IPI00022215	199	Activity-dependent neuroprotective protein;Activity-dependent neuroprotector homeobox protein;cDNA, FLJ95596, highly similar to Homo sapiens activity-dependent neuroprotector (ADNP), mRNA;Activity-dependent neuroprotector homeobox	ADNP;ADNP1;KIAA0784	Q9H2P0;B2RBM8;Q6DHZ8	1	AAPYIAKAGEKSL	5.89e-05	86.378	_EHFQHVAAPYIAK(ac)AGEK_	13	EHFQHVAAPYIAK(1)AGEK	4	485.252	-0.54499	0.2429
IPI00449049	IPI00449049	579	IPI00449049	579	NAD(+) ADP-ribosyltransferase 1;Poly [ADP-ribose] polymerase 1;Poly[ADP-ribose] synthase 1;cDNA, FLJ92658, highly similar to Homo sapiens poly (ADP-ribose) polymerase family, member 1 (PARP1), mRNA;cDNA FLJ53442, highly similar to Poly (ADP-ribose) polymerase 1 (EC 2.4.2.30);PARP1 protein;Poly(ADP-ribose) polymerase	ADPRT;PARP1;PPOL	P09874;B1ANJ4;B2R5W3;B4E0E1;Q05D33;Q96P95	1	QLLEDDKENRYWI	0.0195653	107.83	_LQLLEDDK(ac)ENR_	8	LQLLEDDK(1)ENR	2	707.862	0.44122	0.70347
IPI00449049	IPI00449049	787	IPI00449049	787	NAD(+) ADP-ribosyltransferase 1;Poly [ADP-ribose] polymerase 1;Poly[ADP-ribose] synthase 1;cDNA, FLJ92658, highly similar to Homo sapiens poly (ADP-ribose) polymerase family, member 1 (PARP1), mRNA;cDNA FLJ53442, highly similar to Poly (ADP-ribose) polymerase 1 (EC 2.4.2.30);PARP1 protein;Poly(ADP-ribose) polymerase	ADPRT;PARP1;PPOL	P09874;B1ANJ4;B2R5W3;B4E0E1;Q05D33;Q96P95	1	GSDDSSKDPIDVN	0.000735897	61.732	_GGSDDSSK(ac)DPIDVNYEK_	8	GGSDDSSK(1)DPIDVNYEK	2	934.413	0.19453	0.57044
IPI00449049	IPI00449049	600	IPI00449049	600	NAD(+) ADP-ribosyltransferase 1;Poly [ADP-ribose] polymerase 1;Poly[ADP-ribose] synthase 1;cDNA, FLJ92658, highly similar to Homo sapiens poly (ADP-ribose) polymerase family, member 1 (PARP1), mRNA;cDNA FLJ53442, highly similar to Poly (ADP-ribose) polymerase 1 (EC 2.4.2.30);PARP1 protein;Poly(ADP-ribose) polymerase	ADPRT;PARP1;PPOL	P09874;B1ANJ4;B2R5W3;B4E0E1;Q05D33;Q96P95	1	TVIGSNKLEQMPS	0.000123147	89.466	_VGTVIGSNK(ac)LEQMPSK_	9	VGTVIGSNK(1)LEQMPSK	2	865.461	-0.39333	0.20299
IPI00449049	IPI00449049	621	IPI00449049	621	NAD(+) ADP-ribosyltransferase 1;Poly [ADP-ribose] polymerase 1;Poly[ADP-ribose] synthase 1;cDNA, FLJ92658, highly similar to Homo sapiens poly (ADP-ribose) polymerase family, member 1 (PARP1), mRNA;cDNA FLJ53442, highly similar to Poly (ADP-ribose) polymerase 1 (EC 2.4.2.30);PARP1 protein;Poly(ADP-ribose) polymerase	ADPRT;PARP1;PPOL	P09874;B1ANJ4;B2R5W3;B4E0E1;Q05D33;Q96P95	1	MKLYEEKTGNAWH	1.89e-05	131.37	_LYEEK(ac)TGNAWHSK_	5	LYEEK(1)TGNAWHSK	3	535.595	0.59821	0.69563
IPI00449049	IPI00449049	548	IPI00449049	548	NAD(+) ADP-ribosyltransferase 1;Poly [ADP-ribose] polymerase 1;Poly[ADP-ribose] synthase 1;cDNA, FLJ92658, highly similar to Homo sapiens poly (ADP-ribose) polymerase family, member 1 (PARP1), mRNA;cDNA FLJ53442, highly similar to Poly (ADP-ribose) polymerase 1 (EC 2.4.2.30);PARP1 protein;Poly(ADP-ribose) polymerase	ADPRT;PARP1;PPOL	P09874;B1ANJ4;B2R5W3;B4E0E1;Q05D33;Q96P95	1	SAHVLEKGGKVFS	1.16e-30	151.23	_GGAAVDPDSGLEHSAHVLEK(ac)GGK_	20	GGAAVDPDSGLEHSAHVLEK(1)GGK	3	758.377	0.22939	0.60913
IPI00449049;IPI00953994	IPI00449049	108	IPI00449049	108	NAD(+) ADP-ribosyltransferase 1;Poly [ADP-ribose] polymerase 1;Poly[ADP-ribose] synthase 1;cDNA, FLJ92658, highly similar to Homo sapiens poly (ADP-ribose) polymerase family, member 1 (PARP1), mRNA;cDNA FLJ53442, highly similar to Poly (ADP-ribose) polymerase 1 (EC 2.4.2.30);PARP1 protein;Poly(ADP-ribose) polymerase;PARP1 protein	ADPRT;PARP1;PPOL;PARP1	P09874;B1ANJ4;B2R5W3;B4E0E1;Q05D33;Q96P95;Q6PJL0	1	IGSKAEKTLGDFA	3.43e-08	127.76	_AEK(ac)TLGDFAAEYAK_	3	AEK(1)TLGDFAAEYAK	3	519.259	-0.36101	0.84411
IPI00449049;IPI00953994	IPI00449049	148	IPI00449049	148	NAD(+) ADP-ribosyltransferase 1;Poly [ADP-ribose] polymerase 1;Poly[ADP-ribose] synthase 1;cDNA, FLJ92658, highly similar to Homo sapiens poly (ADP-ribose) polymerase family, member 1 (PARP1), mRNA;cDNA FLJ53442, highly similar to Poly (ADP-ribose) polymerase 1 (EC 2.4.2.30);PARP1 protein;Poly(ADP-ribose) polymerase;PARP1 protein	ADPRT;PARP1;PPOL;PARP1	P09874;B1ANJ4;B2R5W3;B4E0E1;Q05D33;Q96P95;Q6PJL0	1	KMVDPEKPQLGMI	4.86e-12	120.87	_MVDPEK(ac)PQLGMIDR_	6	MVDPEK(1)PQLGMIDR	2	835.916	0.25272	0.89054
IPI00449049;IPI00953994	IPI00449049	97	IPI00449049	97	NAD(+) ADP-ribosyltransferase 1;Poly [ADP-ribose] polymerase 1;Poly[ADP-ribose] synthase 1;cDNA, FLJ92658, highly similar to Homo sapiens poly (ADP-ribose) polymerase family, member 1 (PARP1), mRNA;cDNA FLJ53442, highly similar to Poly (ADP-ribose) polymerase 1 (EC 2.4.2.30);PARP1 protein;Poly(ADP-ribose) polymerase;PARP1 protein	ADPRT;PARP1;PPOL;PARP1	P09874;B1ANJ4;B2R5W3;B4E0E1;Q05D33;Q96P95;Q6PJL0	1	AGGVTGKGQDGIG	4.44e-31	186.43	_TAEAGGVTGK(ac)GQDGIGSK_	10	TAEAGGVTGK(1)GQDGIGSK	2	837.918	0.052672	0.47138
IPI00942092;IPI00026904;IPI00220887;IPI00915872	IPI00942092	224	IPI00942092	224	Adenylosuccinase;Adenylosuccinate lyase;cDNA FLJ53891, highly similar to Adenylosuccinate lyase (EC 4.3.2.2);Adenylosuccinate lyase;cDNA FLJ59367, highly similar to Adenylosuccinate lyase (EC 4.3.2.2);Adenylosuccinase;Adenylosuccinate lyase;cDNA FLJ75223, highly similar to Homo sapiens adenylosuccinate lyase (ADSL);Trinucleotide repeat containing 6B	ADSL;AMPS;ADSL;RP5-1042K10.8-004;ADSL;AMPS;RP5-1042K10.7-008;TNRC6B	P30566-1;P30566;B4DUM2;Q71UA4;B0QY75;B4DP46;P30566-2;A8K4X6;B7ZB91	1	KVEQLDKMVTEKA	0.0124581	69.979	_VEQLDK(ac)M(ox)VTEK_	6	VEQLDK(1)MVTEK	2	689.35	0.95121	0.83948
IPI00942092;IPI00026904;IPI00220887;IPI00915872;IPI00909590	IPI00942092	75	IPI00942092	75	Adenylosuccinase;Adenylosuccinate lyase;cDNA FLJ53891, highly similar to Adenylosuccinate lyase (EC 4.3.2.2);Adenylosuccinate lyase;cDNA FLJ59367, highly similar to Adenylosuccinate lyase (EC 4.3.2.2);Adenylosuccinase;Adenylosuccinate lyase;cDNA FLJ75223, highly similar to Homo sapiens adenylosuccinate lyase (ADSL);Trinucleotide repeat containing 6B;cDNA FLJ59852, highly similar to Adenylosuccina…	ADSL;AMPS;ADSL;RP5-1042K10.8-004;ADSL;AMPS;RP5-1042K10.7-008;TNRC6B	P30566-1;P30566;B4DUM2;Q71UA4;B0QY75;B4DP46;P30566-2;A8K4X6;B7ZB91;B4DEP1	1	LENIDFKMAAEEE	2.76e-13	138.57	_SNLENIDFK(ac)M(ox)AAEEEK_	9	SNLENIDFK(1)MAAEEEK	2	963.443	-1.5967	0.88555
IPI00942092;IPI00026904;IPI00220887;IPI00915872	IPI00942092	295	IPI00942092	295	Adenylosuccinase;Adenylosuccinate lyase;cDNA FLJ53891, highly similar to Adenylosuccinate lyase (EC 4.3.2.2);Adenylosuccinate lyase;cDNA FLJ59367, highly similar to Adenylosuccinate lyase (EC 4.3.2.2);Adenylosuccinase;Adenylosuccinate lyase;cDNA FLJ75223, highly similar to Homo sapiens adenylosuccinate lyase (ADSL);Trinucleotide repeat containing 6B	ADSL;AMPS;ADSL;RP5-1042K10.8-004;ADSL;AMPS;RP5-1042K10.7-008;TNRC6B	P30566-1;P30566;B4DUM2;Q71UA4;B0QY75;B4DP46;P30566-2;A8K4X6;B7ZB91	1	SSAMPYKRNPMRS	2.06e-31	171.56	_QQIGSSAM(ox)PYK(ac)R_	11	QQIGSSAMPYK(1)R	2	712.354	-0.93943	0.97662
IPI00942092;IPI00026904;IPI00220887;IPI00915872	IPI00942092	284	IPI00942092	284	Adenylosuccinase;Adenylosuccinate lyase;cDNA FLJ53891, highly similar to Adenylosuccinate lyase (EC 4.3.2.2);Adenylosuccinate lyase;cDNA FLJ59367, highly similar to Adenylosuccinate lyase (EC 4.3.2.2);Adenylosuccinase;Adenylosuccinate lyase;cDNA FLJ75223, highly similar to Homo sapiens adenylosuccinate lyase (ADSL);Trinucleotide repeat containing 6B	ADSL;AMPS;ADSL;RP5-1042K10.8-004;ADSL;AMPS;RP5-1042K10.7-008;TNRC6B	P30566-1;P30566;B4DUM2;Q71UA4;B0QY75;B4DP46;P30566-2;A8K4X6;B7ZB91	1	MEEPFEKQQIGSS	2.06e-31	171.56	_EMEEPFEK(ac)QQIGSSAMPYK_	8	EMEEPFEK(1)QQIGSSAMPYK	2	1136.02	0.25673	0.87219
IPI00304577;IPI00256684;IPI00953149	IPI00304577	177	IPI00304577	177	100 kDa coated vesicle protein A;Adapter-related protein complex 2 alpha-1 subunit;Adaptor protein complex AP-2 subunit alpha-1;Alpha1-adaptin;Alpha-adaptin A;AP-2 complex subunit alpha-1;Clathrin assembly protein complex 2 alpha-A large chain;Plasma membrane adaptor HA2/AP2 adaptin alpha A subunit;cDNA FLJ36998 fis, clone BRACE2007295, highly similar to ALPHA-ADAPTIN A;100 kDa coated vesicle pro…	ADTAA;AP2A1;CLAPA1;ADTAA;AP2A1;CLAPA1	O95782-1;O95782;Q8N9K4;O95782-2	1	CLLRLYKASPDLV	4.31e-11	119.96	_LYK(ac)ASPDLVPM(ox)GEWTAR_	3	LYK(1)ASPDLVPMGEWTAR	2	996.498	-0.49676	0.92553
IPI00328257;IPI00953658;IPI00413947;IPI00940292;IPI00384489;IPI00946351	IPI00328257	318	IPI00328257	318	Adapter-related protein complex 1 subunit beta-1;Adaptor protein complex AP-1 subunit beta-1;AP-1 complex subunit beta-1;Beta-1-adaptin;Beta-adaptin 1;Clathrin assembly protein complex 1 beta large chain;Golgi adaptor HA1/AP1 adaptin beta subunit;cDNA FLJ56967, highly similar to Adapter-relatedprotein complex 1 beta-1 subunit;cDNA FLJ56828, highly similar to Adapter-relatedprotein complex 1 beta-…	ADTB1;AP1B1;BAM22;CLAPB2;ADTB1;AP1B1;BAM22;CLAPB2;ADTB1;AP1B1;BAM22;CLAPB2;ADTB1;AP1B1;BAM22;CLAPB2;AP1B1	Q10567-1;Q10567;B4DG47;B4DS79;C9JRD1;Q10567-2;B4DKH5;Q20WL3;Q86X54;C9J1E7	1	KRPEILKHEMKVF	0.00771798	85.288	_RPEILK(ac)HEMK_	6	RPEILK(1)HEMK	4	331.437	-0.024858	1.2978
IPI00011421	IPI00011421	47	IPI00011421	47	Protein AF1q;AF1Q protein;cDNA FLJ31527 fis, clone NT2RI2000344, highly similar to Protein AF1q;Myeloid/lymphoid or mixed-lineage leukemia (Trithorax homolog, Drosophila); translocated to, 11	AF1Q;MLLT11;hCG_1778767	Q13015;Q6FGF7	1	KDSSVGKMIGQAT	8.97e-22	161.14	_DSSVGK(ac)MIGQATAADQEK_	6	DSSVGK(1)MIGQATAADQEK	2	939.449	-0.74476	1.8128
IPI00004344;IPI00383219	IPI00004344	503	IPI00004344	503	AF4/FMR2 family member 4;ALL1-fused gene from chromosome 5q31 protein;Major CDK9 elongation factor-associated protein;AF4/FMR2 family member 4;ALL1-fused gene from chromosome 5q31 protein;Major CDK9 elongation factor-associated protein;AFF4 protein	AF5Q31;AFF4;HSPC092;MCEF;AF5Q31;AFF4;HSPC092;MCEF	Q9UHB7-1;Q9UHB7;Q9UHB7-2;Q8TAX5	1	PSSQGYKKEGREQ	0.0327623	39.12	_VSPASSVDSNIPSSQGYK(ac)K_	18	VSPASSVDSNIPSSQGYK(1)K	3	665.001	-0.013761	1.1131
IPI00004344;IPI00383219	IPI00004344	822	IPI00004344	822	AF4/FMR2 family member 4;ALL1-fused gene from chromosome 5q31 protein;Major CDK9 elongation factor-associated protein;AF4/FMR2 family member 4;ALL1-fused gene from chromosome 5q31 protein;Major CDK9 elongation factor-associated protein;AFF4 protein	AF5Q31;AFF4;HSPC092;MCEF;AF5Q31;AFF4;HSPC092;MCEF	Q9UHB7-1;Q9UHB7;Q9UHB7-2;Q8TAX5	1	AGPVPSKDPKTEH	0.00189537	63.894	_DLLPSPAGPVPSK(ac)DPK_	13	DLLPSPAGPVPSK(1)DPK	2	830.451	-1.6957	0.37679
IPI00004344;IPI00383219;IPI00658213	IPI00004344	252	IPI00004344	252	AF4/FMR2 family member 4;ALL1-fused gene from chromosome 5q31 protein;Major CDK9 elongation factor-associated protein;AF4/FMR2 family member 4;ALL1-fused gene from chromosome 5q31 protein;Major CDK9 elongation factor-associated protein;AFF4 protein;AF4/FMR2 family member 4;ALL1-fused gene from chromosome 5q31 protein;Major CDK9 elongation factor-associated protein;Putative uncharacterized protein…	AF5Q31;AFF4;HSPC092;MCEF;AF5Q31;AFF4;HSPC092;MCEF;AF5Q31;AFF4;HSPC092;MCEF	Q9UHB7-1;Q9UHB7;Q9UHB7-2;Q8TAX5;Q9UHB7-3;C9JCE0;C9JGW0	1	SNSMLQKPTAYVR	5.69e-31	151.45	_SNSMLQK(ac)PTAYVRPMDGQESMEPK_	7	SNSMLQK(1)PTAYVRPMDGQESMEPK	3	922.768	-0.25251	1.0204
IPI00396310;IPI00873029	IPI00396310	688	IPI00396310	688	cDNA FLJ61397, highly similar to AF4/FMR2 family member 1;AFF1 protein;AF4/FMR2 family, member 1;AF4/FMR2 family, member 1, isoform CRA_b;AF-4 protein;AF4/FMR2 family member 1;ALL1-fused gene from chromosome 4 protein;Protein FEL;Proto-oncogene AF4;cDNA FLJ55278, highly similar to AF4/FMR2 family member 1;AF-4 protein;Putative uncharacterized protein MLLT2	AFF1;hCG_1816301;AF-4;AF4;AFF1;FEL;MLLT2;PBM1;AF-4	B4DTU1;Q05D98;Q14C88;Q6LA76;P51825;B4DJU9;Q712L1	1	SLPAPSKALSGPE	2.12e-05	96.993	_SSLPAPSK(ac)ALSGPEPAK_	8	SSLPAPSK(1)ALSGPEPAK	3	560.305	-0.033922	1.1746
IPI00001091	IPI00001091	543	IPI00001091	543	AFG3-like protein 2;Paraplegin-like protein;Similar to AFG3 ATPase family gene 3-like 2 (Yeast)	AFG3L2	Q9Y4W6;Q8TA92	1	SDSINQKHFEQAI	3.52e-11	121.76	_HLSDSINQK(ac)HFEQAIER_	9	HLSDSINQK(1)HFEQAIER	3	698.684	0.91745	1.6814
IPI00903328;IPI00607616;IPI00736669;IPI00916083;IPI00304693;IPI00915778	IPI00903328	175	IPI00903328	175	cDNA FLJ40132 fis, clone TESTI2012155, highly similar to NUCLEOPORIN-LIKE PROTEIN RIP;Arf-GAP domain and FG repeats-containing protein 1;HIV-1 Rev-binding protein;Nucleoporin-like protein RIP;Rev/Rex activation domain-binding protein;Rev-interacting protein;Arf-GAP domain and FG repeats-containing protein 1;HIV-1 Rev-binding protein;Nucleoporin-like protein RIP;Rev/Rex activation domain-binding p…	AGFG1;HRB;RAB;RIP;AGFG1;HRB;RAB;RIP;AGFG1;AGFG1;HRB;RAB;RIP;AGFG1	B3KUL1;P52594-1;P52594;P52594-3;B8ZZY2;P52594-2;B4DHC5;C9J2I0	1	PTLHLNKGTPSQS	1.1e-63	184.95	_SLLGDSAPTLHLNK(ac)GTPSQSPVVGR_	14	SLLGDSAPTLHLNK(1)GTPSQSPVVGR	3	858.461	-1.0933	1.0407
IPI00418238	IPI00418238	173	IPI00418238	173	Arf-GAP domain and FG repeats-containing protein 2;HIV-1 Rev-binding protein-like protein;Rev/Rex activation domain-binding protein related;cDNA, FLJ95867, highly similar to Homo sapiens HIV-1 Rev binding protein-like (HRBL), mRNA;HIV-1 Rev binding protein-like;HIV-1 Rev binding protein-like, isoform CRA_a	AGFG2;HRBL;RABR;hCG_20457;tcag7.884	O95081-1;O95081;A4D2D6	1	GSIPEGKPLRTLL	7.33e-20	147.64	_GSASTPVQGSIPEGK(ac)PLR_	15	GSASTPVQGSIPEGK(1)PLR	2	911.987	0.71041	0.99106
IPI00018027	IPI00018027	622	IPI00018027	622	Angiogenic factor VG5Q;Angiogenic factor with G patch and FHA domains 1;G patch domain-containing protein 7;Vasculogenesis gene on 5q protein;AGGF1 protein;Angiogenic factor with G patch and FHA domains 1, isoform CRA_a;cDNA FLJ75192	AGGF1;GPATC7;GPATCH7;VG5Q;hCG_37487	Q8N302-1;Q8N302;A0JLT8;A8K029;Q6PIK7	1	EITDSNKGRKMLE	0.00769865	47.548	_DDAPASVHSEITDSNK(ac)GR_	16	DDAPASVHSEITDSNK(1)GR	3	647.636	2.9177	0.99321
IPI00419643;IPI00456786;IPI00910254	IPI00419643	297	IPI00419643	297	1-acylglycerol-3-phosphate O-acyltransferase 8;Acyl-CoA:lysocardiolipin acyltransferase 1;Lysocardiolipin acyltransferase 1;cDNA FLJ61482, highly similar to Homo sapiens lysocardiolipin acyltransferase (LYCAT), transcript variant 1, mRNA;Lysocardiolipin acyltransferase 1;Putative uncharacterized protein LCLAT1;cDNA FLJ57322, highly similar to Homo sapiens lysocardiolipin acyltransferase (LYCAT), …	AGPAT8;ALCAT1;LCLAT1;LYCAT;UNQ1849/PRO3579;LCLAT1	Q6UWP7-1;Q6UWP7;B4DYR5;A6H8Z7;B4DM26;B4DLE7	1	DTLPTSKEDLQLW	1.52e-43	198.07	_YPIDTLPTSK(ac)EDLQLWCHK_	10	YPIDTLPTSK(1)EDLQLWCHK	3	796.063	-0.093742	0.84319
IPI00419643;IPI00456786;IPI00910254;IPI00166225;IPI00945977	IPI00419643	221	IPI00419643	221	1-acylglycerol-3-phosphate O-acyltransferase 8;Acyl-CoA:lysocardiolipin acyltransferase 1;Lysocardiolipin acyltransferase 1;cDNA FLJ61482, highly similar to Homo sapiens lysocardiolipin acyltransferase (LYCAT), transcript variant 1, mRNA;Lysocardiolipin acyltransferase 1;Putative uncharacterized protein LCLAT1;cDNA FLJ57322, highly similar to Homo sapiens lysocardiolipin acyltransferase (LYCAT), …	AGPAT8;ALCAT1;LCLAT1;LYCAT;UNQ1849/PRO3579;LCLAT1;AGPAT8;ALCAT1;LCLAT1;LYCAT;UNQ1849/PRO3579;LCLAT1	Q6UWP7-1;Q6UWP7;B4DYR5;A6H8Z7;B4DM26;B4DLE7;Q6UWP7-2;C9K0C3	1	SNAFAEKNGLQKY	0.0361325	54.65	_SNAFAEK(ac)NGLQK_	7	SNAFAEK(1)NGLQK	2	674.846	1.4499	0.65744
IPI00010346;IPI00872224	IPI00010346	664	IPI00010346	664	Angiotensin-binding protein;Microsomal endopeptidase;Mitochondrial oligopeptidase M;Neurolysin, mitochondrial;Neurotensin endopeptidase;cDNA FLJ76106, highly similar to Homo sapiens neurolysin (metallopeptidase M3 family) (NLN), mRNA;cDNA FLJ39097 fis, clone NTONG2000977, highly similar to Neurolysin, mitochondrial (EC 3.4.24.16);Putative uncharacterized protein DKFZp564F123;cDNA FLJ14696 fis, cl…	AGTBP;KIAA1226;NLN;DKFZp564F123	Q9BYT8;A8K9T8;B3KU23;Q8NDD9;Q96K48	1	NPEVGMKYRNLIL	1.71e-05	132.56	_EGIM(ox)NPEVGMK(ac)YR_	11	EGIMNPEVGMK(1)YR	2	791.374	-1.0575	1.7301
IPI00878213;IPI00217957;IPI00170594;IPI00954159	IPI00878213	2062	IPI00878213	2062	Embryonic large molecule derived from yolk sac;Protein ELYS;Protein MEL-28;Putative AT-hook-containing transcription factor 1;cDNA FLJ32832 fis, clone TESTI2003196;Embryonic large molecule derived from yolk sac;Protein ELYS;Protein MEL-28;Putative AT-hook-containing transcription factor 1;cDNA FLJ34045 fis, clone FCBBF2007095, highly similar to AT-hook-containing transcription factor 1;cDNA FLJ38…	AHCTF1;ELYS;MSTP108;TMBS62;AHCTF1;ELYS;MSTP108;TMBS62	Q8WYP5-2;Q8WYP5;A6NP09;Q96M44;Q8WYP5-1;B3KRD0;B3KTD2;B3KVE5	1	ENVDVGKPALGKS	3.78e-05	97.69	_SENVDVGK(ac)PALGK_	8	SENVDVGK(1)PALGK	3	452.577	-0.11648	1.0287
IPI00012007;IPI00935818	IPI00012007	166	IPI00012007	166	Adenosylhomocysteinase;S-adenosyl-L-homocysteine hydrolase;AHCY protein;cDNA FLJ52743, highly similar to Adenosylhomocysteinase (EC 3.3.1.1);cDNA, FLJ79079, highly similar to Adenosylhomocysteinase (EC 3.3.1.1)	AHCY;SAHH;AHCY	P23526;B3KUN3;Q1RMG2	1	GVHNLYKMMANGI	3.82e-30	143.57	_GISEETTTGVHNLYK(ac)M(ox)MANGILK_	15	GISEETTTGVHNLYK(1)MMANGILK	3	855.761	-0.30186	0.66655
IPI00012007;IPI00935818	IPI00012007	401	IPI00012007	401	Adenosylhomocysteinase;S-adenosyl-L-homocysteine hydrolase;AHCY protein;cDNA FLJ52743, highly similar to Adenosylhomocysteinase (EC 3.3.1.1);cDNA, FLJ79079, highly similar to Adenosylhomocysteinase (EC 3.3.1.1)	AHCY;SAHH;AHCY	P23526;B3KUN3;Q1RMG2	1	AEAHLGKLNVKLT	2.5e-31	195.97	_KLDEAVAEAHLGK(ac)LNVK_	13	KLDEAVAEAHLGK(1)LNVK	3	626.355	0.0086705	1.1255
IPI00021812	IPI00021812	2342	IPI00021812	2342	Desmoyokin;Neuroblast differentiation-associated protein AHNAK;cDNA FLJ57801, highly similar to Homo sapiens AHNAK nucleoprotein (desmoyokin) (AHNAK), transcript variant 1, mRNA;AHNAK-related protein;cDNA FLJ46846 fis, clone UTERU3004635, moderately similar to Neuroblast differentiation associated protein AHNAK;cDNA FLJ33834 fis, clone CTONG2004264, moderately similar to NEUROBLAST DIFFERENTIATIO…	AHNAK;PM227	Q09666;B4DTV0;Q13727;Q6ZQN2;Q8N274	1	KLEGELKGPELDV	0.0346027	67.997	_LEGELK(ac)GPELDVK_	6	LEGELK(1)GPELDVK	2	734.898	-0.43101	0.84514
IPI00021812	IPI00021812	4239	IPI00021812	4239	Desmoyokin;Neuroblast differentiation-associated protein AHNAK;cDNA FLJ57801, highly similar to Homo sapiens AHNAK nucleoprotein (desmoyokin) (AHNAK), transcript variant 1, mRNA;AHNAK-related protein;cDNA FLJ46846 fis, clone UTERU3004635, moderately similar to Neuroblast differentiation associated protein AHNAK;cDNA FLJ33834 fis, clone CTONG2004264, moderately similar to NEUROBLAST DIFFERENTIATIO…	AHNAK;PM227	Q09666;B4DTV0;Q13727;Q6ZQN2;Q8N274	1	IEGPDAKLKGPKF	0.0221744	72.819	_VDIDVPDVNIEGPDAK(ac)LK_	16	VDIDVPDVNIEGPDAK(1)LK	2	990.02	-0.43846	1.0525
IPI00021812	IPI00021812	2945	IPI00021812	2945	Desmoyokin;Neuroblast differentiation-associated protein AHNAK;cDNA FLJ57801, highly similar to Homo sapiens AHNAK nucleoprotein (desmoyokin) (AHNAK), transcript variant 1, mRNA;AHNAK-related protein;cDNA FLJ46846 fis, clone UTERU3004635, moderately similar to Neuroblast differentiation associated protein AHNAK;cDNA FLJ33834 fis, clone CTONG2004264, moderately similar to NEUROBLAST DIFFERENTIATIO…	AHNAK;PM227	Q09666;B4DTV0;Q13727;Q6ZQN2;Q8N274	1	IEGPEGKLKGPKF	0.00138707	56.407	_VDVEGPDVNIEGPEGK(ac)LK_	16	VDVEGPDVNIEGPEGK(1)LK	3	646.334	1.1358	1.1092
IPI00021812	IPI00021812	2780	IPI00021812	2780	Desmoyokin;Neuroblast differentiation-associated protein AHNAK;cDNA FLJ57801, highly similar to Homo sapiens AHNAK nucleoprotein (desmoyokin) (AHNAK), transcript variant 1, mRNA;AHNAK-related protein;cDNA FLJ46846 fis, clone UTERU3004635, moderately similar to Neuroblast differentiation associated protein AHNAK;cDNA FLJ33834 fis, clone CTONG2004264, moderately similar to NEUROBLAST DIFFERENTIATIO…	AHNAK;PM227	Q09666;B4DTV0;Q13727;Q6ZQN2;Q8N274	1	ISMPGFKGEGPDV	0.00122058	54.103	_ISMPGFK(ac)GEGPDVDVNLPK_	7	ISMPGFK(1)GEGPDVDVNLPK	2	1021.52	-0.25507	0.60448
IPI00021812	IPI00021812	4501	IPI00021812	4501	Desmoyokin;Neuroblast differentiation-associated protein AHNAK;cDNA FLJ57801, highly similar to Homo sapiens AHNAK nucleoprotein (desmoyokin) (AHNAK), transcript variant 1, mRNA;AHNAK-related protein;cDNA FLJ46846 fis, clone UTERU3004635, moderately similar to Neuroblast differentiation associated protein AHNAK;cDNA FLJ33834 fis, clone CTONG2004264, moderately similar to NEUROBLAST DIFFERENTIATIO…	AHNAK;PM227	Q09666;B4DTV0;Q13727;Q6ZQN2;Q8N274	1	IEGPEGKLKGPKF	0.000231768	86.944	_GPEVDIEGPEGK(ac)LK_	12	GPEVDIEGPEGK(1)LK	2	755.393	0.6907	0.92324
IPI00021812	IPI00021812	2865	IPI00021812	2865	Desmoyokin;Neuroblast differentiation-associated protein AHNAK;cDNA FLJ57801, highly similar to Homo sapiens AHNAK nucleoprotein (desmoyokin) (AHNAK), transcript variant 1, mRNA;AHNAK-related protein;cDNA FLJ46846 fis, clone UTERU3004635, moderately similar to Neuroblast differentiation associated protein AHNAK;cDNA FLJ33834 fis, clone CTONG2004264, moderately similar to NEUROBLAST DIFFERENTIATIO…	AHNAK;PM227	Q09666;B4DTV0;Q13727;Q6ZQN2;Q8N274	1	KVEGDLKGPEVDL	8.34e-05	90.793	_VEGDLK(ac)GPEVDLK_	6	VEGDLK(1)GPEVDLK	2	720.883	-0.60891	0.96664
IPI00021812	IPI00021812	4367	IPI00021812	4367	Desmoyokin;Neuroblast differentiation-associated protein AHNAK;cDNA FLJ57801, highly similar to Homo sapiens AHNAK nucleoprotein (desmoyokin) (AHNAK), transcript variant 1, mRNA;AHNAK-related protein;cDNA FLJ46846 fis, clone UTERU3004635, moderately similar to Neuroblast differentiation associated protein AHNAK;cDNA FLJ33834 fis, clone CTONG2004264, moderately similar to NEUROBLAST DIFFERENTIATIO…	AHNAK;PM227	Q09666;B4DTV0;Q13727;Q6ZQN2;Q8N274	1	IEGPDAKLKGPKF	3.77e-05	74.12	_VDIDAPDVSIEGPDAK(ac)LK_	16	VDIDAPDVSIEGPDAK(1)LK	3	642.002	-0.82989	1.0476
IPI00021812	IPI00021812	4111	IPI00021812	4111	Desmoyokin;Neuroblast differentiation-associated protein AHNAK;cDNA FLJ57801, highly similar to Homo sapiens AHNAK nucleoprotein (desmoyokin) (AHNAK), transcript variant 1, mRNA;AHNAK-related protein;cDNA FLJ46846 fis, clone UTERU3004635, moderately similar to Neuroblast differentiation associated protein AHNAK;cDNA FLJ33834 fis, clone CTONG2004264, moderately similar to NEUROBLAST DIFFERENTIATIO…	AHNAK;PM227	Q09666;B4DTV0;Q13727;Q6ZQN2;Q8N274	1	IHGPEGKLKGPKF	1.55e-05	84.14	_VDIDTPDIDIHGPEGK(ac)LK_	16	VDIDTPDIDIHGPEGK(1)LK	3	668.681	0.77001	0.61344
IPI00021812	IPI00021812	3164	IPI00021812	3164	Desmoyokin;Neuroblast differentiation-associated protein AHNAK;cDNA FLJ57801, highly similar to Homo sapiens AHNAK nucleoprotein (desmoyokin) (AHNAK), transcript variant 1, mRNA;AHNAK-related protein;cDNA FLJ46846 fis, clone UTERU3004635, moderately similar to Neuroblast differentiation associated protein AHNAK;cDNA FLJ33834 fis, clone CTONG2004264, moderately similar to NEUROBLAST DIFFERENTIATIO…	AHNAK;PM227	Q09666;B4DTV0;Q13727;Q6ZQN2;Q8N274	1	ISMPGFKGEGPEV	3.04e-07	78.234	_ISMPGFK(ac)GEGPEVDVNLPK_	7	ISMPGFK(1)GEGPEVDVNLPK	3	686.019	0.36616	0.90071
IPI00021812	IPI00021812	2257	IPI00021812	2257	Desmoyokin;Neuroblast differentiation-associated protein AHNAK;cDNA FLJ57801, highly similar to Homo sapiens AHNAK nucleoprotein (desmoyokin) (AHNAK), transcript variant 1, mRNA;AHNAK-related protein;cDNA FLJ46846 fis, clone UTERU3004635, moderately similar to Neuroblast differentiation associated protein AHNAK;cDNA FLJ33834 fis, clone CTONG2004264, moderately similar to NEUROBLAST DIFFERENTIATIO…	AHNAK;PM227	Q09666;B4DTV0;Q13727;Q6ZQN2;Q8N274	1	FSMPGFKGEGPEV	2.89e-07	81.317	_FSMPGFK(ac)GEGPEVDVNLPK_	7	FSMPGFK(1)GEGPEVDVNLPK	3	697.347	-1.2194	0.85929
IPI00021812	IPI00021812	3073	IPI00021812	3073	Desmoyokin;Neuroblast differentiation-associated protein AHNAK;cDNA FLJ57801, highly similar to Homo sapiens AHNAK nucleoprotein (desmoyokin) (AHNAK), transcript variant 1, mRNA;AHNAK-related protein;cDNA FLJ46846 fis, clone UTERU3004635, moderately similar to Neuroblast differentiation associated protein AHNAK;cDNA FLJ33834 fis, clone CTONG2004264, moderately similar to NEUROBLAST DIFFERENTIATIO…	AHNAK;PM227	Q09666;B4DTV0;Q13727;Q6ZQN2;Q8N274	1	IEGPEGKLKGPKF	9.44e-12	122.31	_VDIDVPDVNIEGPEGK(ac)LK_	16	VDIDVPDVNIEGPEGK(1)LK	3	660.349	0.70767	1.2163
IPI00021812	IPI00021812	2561	IPI00021812	2561	Desmoyokin;Neuroblast differentiation-associated protein AHNAK;cDNA FLJ57801, highly similar to Homo sapiens AHNAK nucleoprotein (desmoyokin) (AHNAK), transcript variant 1, mRNA;AHNAK-related protein;cDNA FLJ46846 fis, clone UTERU3004635, moderately similar to Neuroblast differentiation associated protein AHNAK;cDNA FLJ33834 fis, clone CTONG2004264, moderately similar to NEUROBLAST DIFFERENTIATIO…	AHNAK;PM227	Q09666;B4DTV0;Q13727;Q6ZQN2;Q8N274	1	IEGPEGKLKGPKL	4.7e-17	130.4	_VDIEGPDVNIEGPEGK(ac)LK_	16	VDIEGPDVNIEGPEGK(1)LK	3	651.005	-0.51914	1.0167
IPI00021812	IPI00021812	3727	IPI00021812	3727	Desmoyokin;Neuroblast differentiation-associated protein AHNAK;cDNA FLJ57801, highly similar to Homo sapiens AHNAK nucleoprotein (desmoyokin) (AHNAK), transcript variant 1, mRNA;AHNAK-related protein;cDNA FLJ46846 fis, clone UTERU3004635, moderately similar to Neuroblast differentiation associated protein AHNAK;cDNA FLJ33834 fis, clone CTONG2004264, moderately similar to NEUROBLAST DIFFERENTIATIO…	AHNAK;PM227	Q09666;B4DTV0;Q13727;Q6ZQN2;Q8N274	1	IEGSEGKFKGPKF	1.6e-38	198.95	_VDIDTPDINIEGSEGK(ac)FK_	16	VDIDTPDINIEGSEGK(1)FK	2	1010	-3.146	0.57979
IPI00021812;IPI00555610	IPI00021812	5821	IPI00021812	5821	Desmoyokin;Neuroblast differentiation-associated protein AHNAK;cDNA FLJ57801, highly similar to Homo sapiens AHNAK nucleoprotein (desmoyokin) (AHNAK), transcript variant 1, mRNA;AHNAK-related protein;cDNA FLJ46846 fis, clone UTERU3004635, moderately similar to Neuroblast differentiation associated protein AHNAK;cDNA FLJ33834 fis, clone CTONG2004264, moderately similar to NEUROBLAST DIFFERENTIATIO…	AHNAK;PM227;AHNAK	Q09666;B4DTV0;Q13727;Q6ZQN2;Q8N274;B5MEH8	1	GKHGKLKFGTFGG	0.0366745	54.471	_LK(ac)FGTFGGLGSK_	2	LK(1)FGTFGGLGSK	2	627.348	-1.3272	0.23229
IPI00021812;IPI00555610	IPI00021812	1268	IPI00021812	1268	Desmoyokin;Neuroblast differentiation-associated protein AHNAK;cDNA FLJ57801, highly similar to Homo sapiens AHNAK nucleoprotein (desmoyokin) (AHNAK), transcript variant 1, mRNA;AHNAK-related protein;cDNA FLJ46846 fis, clone UTERU3004635, moderately similar to Neuroblast differentiation associated protein AHNAK;cDNA FLJ33834 fis, clone CTONG2004264, moderately similar to NEUROBLAST DIFFERENTIATIO…	AHNAK;PM227;AHNAK	Q09666;B4DTV0;Q13727;Q6ZQN2;Q8N274;B5MEH8	1	FSMPGFKGEGREV	0.01855	62.466	_FSMPGFK(ac)GEGR_	7	FSMPGFK(1)GEGR	2	627.8	-0.20401	0.75493
IPI00021812;IPI00555610	IPI00021812	1635	IPI00021812	1635	Desmoyokin;Neuroblast differentiation-associated protein AHNAK;cDNA FLJ57801, highly similar to Homo sapiens AHNAK nucleoprotein (desmoyokin) (AHNAK), transcript variant 1, mRNA;AHNAK-related protein;cDNA FLJ46846 fis, clone UTERU3004635, moderately similar to Neuroblast differentiation associated protein AHNAK;cDNA FLJ33834 fis, clone CTONG2004264, moderately similar to NEUROBLAST DIFFERENTIATIO…	AHNAK;PM227;AHNAK	Q09666;B4DTV0;Q13727;Q6ZQN2;Q8N274;B5MEH8	1	IEGPEGKLKGPKF	0.00519831	48.547	_MDVNVGDIDIEGPEGK(ac)LK_	16	MDVNVGDIDIEGPEGK(1)LK	3	657.663	0.013133	0.38371
IPI00021812;IPI00555610	IPI00021812	884	IPI00021812	884	Desmoyokin;Neuroblast differentiation-associated protein AHNAK;cDNA FLJ57801, highly similar to Homo sapiens AHNAK nucleoprotein (desmoyokin) (AHNAK), transcript variant 1, mRNA;AHNAK-related protein;cDNA FLJ46846 fis, clone UTERU3004635, moderately similar to Neuroblast differentiation associated protein AHNAK;cDNA FLJ33834 fis, clone CTONG2004264, moderately similar to NEUROBLAST DIFFERENTIATIO…	AHNAK;PM227;AHNAK	Q09666;B4DTV0;Q13727;Q6ZQN2;Q8N274;B5MEH8	1	PKMKMPKFSMPGF	0.00482857	79.201	_MPK(ac)FSMPGFK_	3	MPK(1)FSMPGFK	2	606.301	-0.84718	0.82265
IPI00021812;IPI00555610	IPI00021812	3036	IPI00021812	3036	Desmoyokin;Neuroblast differentiation-associated protein AHNAK;cDNA FLJ57801, highly similar to Homo sapiens AHNAK nucleoprotein (desmoyokin) (AHNAK), transcript variant 1, mRNA;AHNAK-related protein;cDNA FLJ46846 fis, clone UTERU3004635, moderately similar to Neuroblast differentiation associated protein AHNAK;cDNA FLJ33834 fis, clone CTONG2004264, moderately similar to NEUROBLAST DIFFERENTIATIO…	AHNAK;PM227;AHNAK	Q09666;B4DTV0;Q13727;Q6ZQN2;Q8N274;B5MEH8	1	FSMPGFKGEGPDV	0.000265938	86.8	_FSMPGFK(ac)GEGPDVDVNLPK_	7	FSMPGFK(1)GEGPDVDVNLPK	2	1038.51	-2.5055	1.0589
IPI00021812;IPI00555610	IPI00021812	1280	IPI00021812	1280	Desmoyokin;Neuroblast differentiation-associated protein AHNAK;cDNA FLJ57801, highly similar to Homo sapiens AHNAK nucleoprotein (desmoyokin) (AHNAK), transcript variant 1, mRNA;AHNAK-related protein;cDNA FLJ46846 fis, clone UTERU3004635, moderately similar to Neuroblast differentiation associated protein AHNAK;cDNA FLJ33834 fis, clone CTONG2004264, moderately similar to NEUROBLAST DIFFERENTIATIO…	AHNAK;PM227;AHNAK	Q09666;B4DTV0;Q13727;Q6ZQN2;Q8N274;B5MEH8	1	VDVNLPKADIDVS	0.000216018	97.911	_LPK(ac)ADIDVSGPK_	3	LPK(1)ADIDVSGPK	2	641.356	0.68437	0.82269
IPI00021812;IPI00555610	IPI00021812	5623	IPI00021812	5623	Desmoyokin;Neuroblast differentiation-associated protein AHNAK;cDNA FLJ57801, highly similar to Homo sapiens AHNAK nucleoprotein (desmoyokin) (AHNAK), transcript variant 1, mRNA;AHNAK-related protein;cDNA FLJ46846 fis, clone UTERU3004635, moderately similar to Neuroblast differentiation associated protein AHNAK;cDNA FLJ33834 fis, clone CTONG2004264, moderately similar to NEUROBLAST DIFFERENTIATIO…	AHNAK;PM227;AHNAK	Q09666;B4DTV0;Q13727;Q6ZQN2;Q8N274;B5MEH8	1	LHFSGPKVEGGVK	0.000166336	73.91	_FAGGLHFSGPK(ac)VEGGVK_	11	FAGGLHFSGPK(1)VEGGVK	3	576.974	-0.26421	0.74673
IPI00021812;IPI00555610	IPI00021812	1049	IPI00021812	1049	Desmoyokin;Neuroblast differentiation-associated protein AHNAK;cDNA FLJ57801, highly similar to Homo sapiens AHNAK nucleoprotein (desmoyokin) (AHNAK), transcript variant 1, mRNA;AHNAK-related protein;cDNA FLJ46846 fis, clone UTERU3004635, moderately similar to Neuroblast differentiation associated protein AHNAK;cDNA FLJ33834 fis, clone CTONG2004264, moderately similar to NEUROBLAST DIFFERENTIATIO…	AHNAK;PM227;AHNAK	Q09666;B4DTV0;Q13727;Q6ZQN2;Q8N274;B5MEH8	1	LEGPEGKLKGPKF	5.73e-05	71.402	_VDTNAPDLSLEGPEGK(ac)LK_	16	VDTNAPDLSLEGPEGK(1)LK	2	962.997	0.38877	0.97988
IPI00021812;IPI00555610	IPI00021812	4831	IPI00021812	4831	Desmoyokin;Neuroblast differentiation-associated protein AHNAK;cDNA FLJ57801, highly similar to Homo sapiens AHNAK nucleoprotein (desmoyokin) (AHNAK), transcript variant 1, mRNA;AHNAK-related protein;cDNA FLJ46846 fis, clone UTERU3004635, moderately similar to Neuroblast differentiation associated protein AHNAK;cDNA FLJ33834 fis, clone CTONG2004264, moderately similar to NEUROBLAST DIFFERENTIATIO…	AHNAK;PM227;AHNAK	Q09666;B4DTV0;Q13727;Q6ZQN2;Q8N274;B5MEH8	1	IEGPDAKLKGPKF	4.71e-05	72.819	_VDVDIPDVNIEGPDAK(ac)LK_	16	VDVDIPDVNIEGPDAK(1)LK	2	990.02	0.45186	1.2112
IPI00021812;IPI00555610	IPI00021812	1561	IPI00021812	1561	Desmoyokin;Neuroblast differentiation-associated protein AHNAK;cDNA FLJ57801, highly similar to Homo sapiens AHNAK nucleoprotein (desmoyokin) (AHNAK), transcript variant 1, mRNA;AHNAK-related protein;cDNA FLJ46846 fis, clone UTERU3004635, moderately similar to Neuroblast differentiation associated protein AHNAK;cDNA FLJ33834 fis, clone CTONG2004264, moderately similar to NEUROBLAST DIFFERENTIATIO…	AHNAK;PM227;AHNAK	Q09666;B4DTV0;Q13727;Q6ZQN2;Q8N274;B5MEH8	1	LEAPEGKLKGPKF	5.45e-06	111.06	_VDIDVPDVNLEAPEGK(ac)LK_	16	VDIDVPDVNLEAPEGK(1)LK	3	665.021	0.33991	0.20299
IPI00021812;IPI00555610	IPI00021812	3201	IPI00021812	3201	Desmoyokin;Neuroblast differentiation-associated protein AHNAK;cDNA FLJ57801, highly similar to Homo sapiens AHNAK nucleoprotein (desmoyokin) (AHNAK), transcript variant 1, mRNA;AHNAK-related protein;cDNA FLJ46846 fis, clone UTERU3004635, moderately similar to Neuroblast differentiation associated protein AHNAK;cDNA FLJ33834 fis, clone CTONG2004264, moderately similar to NEUROBLAST DIFFERENTIATIO…	AHNAK;PM227;AHNAK	Q09666;B4DTV0;Q13727;Q6ZQN2;Q8N274;B5MEH8	1	IEGPDAKLKGPKF	1.08e-11	121.27	_VDVDVPDVNIEGPDAK(ac)LK_	16	VDVDVPDVNIEGPDAK(1)LK	3	655.677	0.80283	0.96612
IPI00021812;IPI00555610	IPI00021812	1305	IPI00021812	1305	Desmoyokin;Neuroblast differentiation-associated protein AHNAK;cDNA FLJ57801, highly similar to Homo sapiens AHNAK nucleoprotein (desmoyokin) (AHNAK), transcript variant 1, mRNA;AHNAK-related protein;cDNA FLJ46846 fis, clone UTERU3004635, moderately similar to Neuroblast differentiation associated protein AHNAK;cDNA FLJ33834 fis, clone CTONG2004264, moderately similar to NEUROBLAST DIFFERENTIATIO…	AHNAK;PM227;AHNAK	Q09666;B4DTV0;Q13727;Q6ZQN2;Q8N274;B5MEH8	1	LEGPEGKLKGPKF	6.05e-20	149.22	_VDVEVPDVSLEGPEGK(ac)LK_	16	VDVEVPDVSLEGPEGK(1)LK	3	651.346	1.5883	0.61346
IPI00021812;IPI00555610	IPI00021812	679	IPI00021812	679	Desmoyokin;Neuroblast differentiation-associated protein AHNAK;cDNA FLJ57801, highly similar to Homo sapiens AHNAK nucleoprotein (desmoyokin) (AHNAK), transcript variant 1, mRNA;AHNAK-related protein;cDNA FLJ46846 fis, clone UTERU3004635, moderately similar to Neuroblast differentiation associated protein AHNAK;cDNA FLJ33834 fis, clone CTONG2004264, moderately similar to NEUROBLAST DIFFERENTIATIO…	AHNAK;PM227;AHNAK	Q09666;B4DTV0;Q13727;Q6ZQN2;Q8N274;B5MEH8	1	LEGLGGKLKGPDV	1.11e-21	159.04	_VNVEAPDVNLEGLGGK(ac)LK_	16	VNVEAPDVNLEGLGGK(1)LK	3	632.014	0.085907	1.3999
IPI00856045;IPI00884904	IPI00856045	989	IPI00856045	989	Protein AHNAK2;Protein AHNAK2	AHNAK2;C14orf78;KIAA2019;AHNAK2;C14orf78;KIAA2019	Q8IVF2-1;Q8IVF2;Q8IVF2-3	1	DLSLADKDVTAKD	2.15e-09	121.76	_LEGDLSLADK(ac)DVTAK_	10	LEGDLSLADK(1)DVTAK	2	808.923	-3.6349	1.6648
IPI00030706	IPI00030706	212	IPI00030706	212	Activator of 90 kDa heat shock protein ATPase homolog 1;p38;cDNA FLJ56675, highly similar to Activator of 90 kDa heat shock protein ATPase homolog 1	AHSA1;C14orf3;HSPC322	O95433;B2R9L2;B4DUR9	1	TCKITLKETFLTS	2.9e-13	138.01	_ITLK(ac)ETFLTSPEELYR_	4	ITLK(1)ETFLTSPEELYR	2	991.528	-2.4789	0.7976
IPI00030706	IPI00030706	249	IPI00030706	249	Activator of 90 kDa heat shock protein ATPase homolog 1;p38;cDNA FLJ56675, highly similar to Activator of 90 kDa heat shock protein ATPase homolog 1	AHSA1;C14orf3;HSPC322	O95433;B2R9L2;B4DUR9	1	EADRGGKFHMVDG	3.65e-16	119.27	_VFTTQELVQAFTHAPATLEADRGGK(ac)FHM(ox)VDGNVSGEFTDLVPEK_	25	VFTTQELVQAFTHAPATLEADRGGK(1)FHMVDGNVSGEFTDLVPEK	5	970.278	0.483	0.80908
IPI00748532;IPI00220082;IPI00220080;IPI00220079;IPI00936481;IPI00220081	IPI00748532	687	IPI00748532	687	ACTR;Amplified in breast cancer 1 protein;CBP-interacting protein;Class E basic helix-loop-helix protein 42;Nuclear receptor coactivator 3;Receptor-associated coactivator 3;Steroid receptor coactivator protein 3;Thyroid hormone receptor activator molecule 1;cDNA FLJ77005, highly similar to Homo sapiens nuclear receptor coactivator 3 (NCOA3), transcript variant 1, mRNA;Nuclear receptor coactivator…	AIB1;BHLHE42;NCOA3;RAC3;TRAM1;AIB1;BHLHE42;NCOA3;RAC3;TRAM1;AIB1;BHLHE42;NCOA3;RAC3;TRAM1;AIB1;BHLHE42;NCOA3;RAC3;TRAM1;NCOA3;AIB1;BHLHE42;NCOA3;RAC3;TRAM1	Q9Y6Q9-1;Q9Y6Q9;A8K0W8;Q569F6;Q59EE8;Q9Y6Q9-5;Q0IIN7;Q9Y6Q9-3;B4DYT5;Q9Y6Q9-2;B4DL21;B4DYS9;C9JCR8;Q9Y6Q9-4	1	KHRILHKLLQNGN	0.00239733	53.828	_ILHK(ac)LLQNGNSPAEVAK_	4	ILHK(1)LLQNGNSPAEVAK	3	625.355	0.27213	1.5744
IPI00179071;IPI00873973	IPI00179071	2049	IPI00179071	2049	Activating signal cointegrator 2;Amplified in breast cancer protein 3;Cancer-amplified transcriptional coactivator ASC-2;Nuclear receptor coactivator 6;Nuclear receptor coactivator RAP250;Nuclear receptor-activating protein, 250 kDa;Peroxisome proliferator-activated receptor-interacting protein;Thyroid hormone receptor-binding protein	AIB3;KIAA0181;NCOA6;RAP250;TRBP	Q14686;A8MW30	1	SASSSTKDITSAV	0.0252861	40.52	_PASASSSTK(ac)DITSAVQSK_	9	PASASSSTK(1)DITSAVQSK	3	602.974	-0.91571	1.5805
IPI00179071;IPI00873973	IPI00179071	1822	IPI00179071	1822	Activating signal cointegrator 2;Amplified in breast cancer protein 3;Cancer-amplified transcriptional coactivator ASC-2;Nuclear receptor coactivator 6;Nuclear receptor coactivator RAP250;Nuclear receptor-activating protein, 250 kDa;Peroxisome proliferator-activated receptor-interacting protein;Thyroid hormone receptor-binding protein	AIB3;KIAA0181;NCOA6;RAP250;TRBP	Q14686;A8MW30	1	GKGKVDKIGQILL	0.000922842	92.112	_VDK(ac)IGQILLTK_	3	VDK(1)IGQILLTK	2	635.392	-0.49389	1.5251
IPI00179071;IPI00873973	IPI00179071	1442	IPI00179071	1442	Activating signal cointegrator 2;Amplified in breast cancer protein 3;Cancer-amplified transcriptional coactivator ASC-2;Nuclear receptor coactivator 6;Nuclear receptor coactivator RAP250;Nuclear receptor-activating protein, 250 kDa;Peroxisome proliferator-activated receptor-interacting protein;Thyroid hormone receptor-binding protein	AIB3;KIAA0181;NCOA6;RAP250;TRBP	Q14686;A8MW30	1	QVNIELKAVPAQE	3.68e-20	171.46	_EQVNIELK(ac)AVPAQEVK_	8	EQVNIELK(1)AVPAQEVK	2	919.007	0.61866	1.4793
IPI00168479;IPI00941988;IPI00848298;IPI00514157;IPI00448169	IPI00168479	163	IPI00168479	163	cDNA FLJ56357, highly similar to Homo sapiens apolipoprotein A-I binding protein (APOA1BP), mRNA;Apolipoprotein A-I-binding protein;YjeF N-terminal domain-containing protein 1;Apolipoprotein A-I-binding protein;YjeF N-terminal domain-containing protein 1;Apolipoprotein A-I binding protein;Apolipoprotein A-I binding protein;APOA1BP protein	AIBP;APOA1BP;YJEFN1;AIBP;APOA1BP;YJEFN1;APOA1BP;RP11-284F21.3-004;APOA1BP;RP11-284F21.3-002	B4DP80;Q8NCW5-1;Q8NCW5;Q8NCW5-2;Q5T3I4;Q5T3I3;Q6PGN4	1	PTIYYPKRPNKPL	0.000907157	80.534	_LFGYEPTIYYPK(ac)RPNK_	12	LFGYEPTIYYPK(1)RPNK	3	676.691	0.22137	0.84683
IPI00000690;IPI00157908;IPI00300018;IPI00910617	IPI00000690	593	IPI00000690	593	Apoptosis-inducing factor 1, mitochondrial;Programmed cell death protein 8;Apoptosis-inducing factor 1, mitochondrial;Programmed cell death protein 8;Apoptosis-inducing factor;Striatal apoptosis-inducing factor;Apoptosis-inducing factor 1, mitochondrial;Programmed cell death protein 8;Apoptosis-inducing factor short isoform 1	AIF;AIFM1;PDCD8;AIF;AIFM1;PDCD8;AIF;AIFM1;PDCD8;PDCD8	O95831-1;O95831;O95831-3;Q5RZ99;Q5RZA0;O95831-2;Q2QKE4	1	IARKIIKDGEQHE	5.2e-07	103.83	_IIK(ac)DGEQHEDLNEVAK_	3	IIK(1)DGEQHEDLNEVAK	3	627.318	0.82316	0.64451
IPI00793201;IPI00006252;IPI00910647	IPI00793201	57	IPI00793201	57	cDNA FLJ61202, highly similar to Multisynthetase complex auxiliary component p43;Aminoacyl tRNA synthase complex-interacting multifunctional protein 1;Endothelial monocyte-activating polypeptide 2;Endothelial monocyte-activating polypeptide II;Multisynthase complex auxiliary component p43;Small inducible cytokine subfamily E member 1;cDNA FLJ52127, highly similar to Multisynthetase complex auxili…	AIMP1;EMAP2;SCYE1	B4E1S7;Q12904;B4DNK3	1	QQVSLLKEKAILQ	0.02264	72.643	_QQVSLLK(ac)EK_	7	QQVSLLK(1)EK	2	557.827	-0.56227	0.81931
IPI00793201;IPI00006252;IPI00910647	IPI00793201	286	IPI00793201	286	cDNA FLJ61202, highly similar to Multisynthetase complex auxiliary component p43;Aminoacyl tRNA synthase complex-interacting multifunctional protein 1;Endothelial monocyte-activating polypeptide 2;Endothelial monocyte-activating polypeptide II;Multisynthase complex auxiliary component p43;Small inducible cytokine subfamily E member 1;cDNA FLJ52127, highly similar to Multisynthetase complex auxili…	AIMP1;EMAP2;SCYE1	B4E1S7;Q12904;B4DNK3	1	FPGEPDKELNPKK	9.49e-05	76.82	_ITFDAFPGEPDK(ac)ELNPK_	12	ITFDAFPGEPDK(1)ELNPK	2	980.489	1.0603	0.67231
IPI00793201;IPI00006252	IPI00793201	172	IPI00793201	172	cDNA FLJ61202, highly similar to Multisynthetase complex auxiliary component p43;Aminoacyl tRNA synthase complex-interacting multifunctional protein 1;Endothelial monocyte-activating polypeptide 2;Endothelial monocyte-activating polypeptide II;Multisynthase complex auxiliary component p43;Small inducible cytokine subfamily E member 1	AIMP1;EMAP2;SCYE1	B4E1S7;Q12904	1	AGSADSKPIDVSR	3.29e-07	106.19	_QQSIAGSADSK(ac)PIDVSR_	11	QQSIAGSADSK(1)PIDVSR	2	900.958	-1.0024	0.90183
IPI00793201;IPI00006252;IPI00910647	IPI00793201	87	IPI00793201	87	cDNA FLJ61202, highly similar to Multisynthetase complex auxiliary component p43;Aminoacyl tRNA synthase complex-interacting multifunctional protein 1;Endothelial monocyte-activating polypeptide 2;Endothelial monocyte-activating polypeptide II;Multisynthase complex auxiliary component p43;Small inducible cytokine subfamily E member 1;cDNA FLJ52127, highly similar to Multisynthetase complex auxili…	AIMP1;EMAP2;SCYE1	B4E1S7;Q12904;B4DNK3	1	KEIEELKQELIQA	2.18e-31	170.91	_EIEELK(ac)QELIQAEIQNGVK_	6	EIEELK(1)QELIQAEIQNGVK	3	751.737	0.47626	0.85556
IPI00016568	IPI00016568	186	IPI00016568	186	Adenylate kinase 3-like;Adenylate kinase isoenzyme 4, mitochondrial;ATP-AMP transphosphorylase	AK3;AK3L1;AK3L2;AK4	P27144;B2R927	1	PVIELYKSRGVLH	4e-05	127.76	_DVAKPVIELYK(ac)SR_	11	DVAKPVIELYK(1)SR	3	520.631	-0.7001	1.5473
IPI00465256;IPI00478236	IPI00465256	189	IPI00465256	189	Adenylate kinase 3;Adenylate kinase 3 alpha-like 1;GTP:AMP phosphotransferase mitochondrial;cDNA FLJ42834 fis, clone BRCAN2019002, highly similar to GTP:AMP phosphotransferase mitochondrial (EC 2.7.4.10);GTP:AMP phosphotransferase;GTP:ATP phosphotransferase;Adenylate kinase 3;Adenylate kinase 3, isoform CRA_b;cDNA FLJ40886 fis, clone UTERU2000663, highly similar to GTP:AMP phosphotransferase mito…	AK3;AK3L1;AK6;AKL3L;AK3;hCG_2011468;RP11-6J24.4-001	Q9UIJ7;B3KWD9;Q7Z4Y4;Q7Z531;Q9HC01	1	VLEYYQKKGVLET	1.29e-15	157.8	_AYEDQTKPVLEYYQK(ac)K_	15	AYEDQTKPVLEYYQK(1)K	3	682.346	-0.28326	0.74307
IPI00220628;IPI00019223;IPI00220624;IPI00220625;IPI00220627;IPI00793082;IPI00940189	IPI00220628	1527	IPI00220628	1527	AKAP 120-like protein;A-kinase anchor protein 350 kDa;A-kinase anchor protein 450 kDa;A-kinase anchor protein 9;Centrosome- and Golgi-localized PKN-associated protein;Protein hyperion;Protein kinase A-anchoring protein 9;Protein yotiao;AKAP 120-like protein;A-kinase anchor protein 350 kDa;A-kinase anchor protein 450 kDa;A-kinase anchor protein 9;Centrosome- and Golgi-localized PKN-associated prot…	AKAP350;AKAP450;AKAP9;KIAA0803;AKAP350;AKAP450;AKAP9;KIAA0803;AKAP350;AKAP450;AKAP9;KIAA0803;AKAP350;AKAP450;AKAP9;KIAA0803;AKAP350;AKAP450;AKAP9;KIAA0803;tcag7.318;AKAP350;AKAP450;AKAP9;KIAA0803	Q99996-6;Q99996;Q99996-1;Q99996-2;Q99996-3;B3KQF9;C9JDB8;Q99996-5;A4D1E4;Q5GIA7;Q8IW64;Q99996-4;C9JMY6	1	KFKEEFKPLSKEL	0.0496224	71.692	_EEFK(ac)PLSK_	4	EEFK(1)PLSK	2	510.274	0.43876	0.78718
IPI00297455;IPI00939756	IPI00297455	533	IPI00297455	533	A-kinase anchor protein 8-like;Helicase A-binding protein 95;Homologous to AKAP95 protein;Neighbor of A-kinase-anchoring protein 95	AKAP8L;HRIHFB2018;NAKAP;NAKAP95	Q9ULX6;B5BU90	1	RSILNNKLISKKL	0.00375043	85.355	_SILNNK(ac)LISK_	6	SILNNK(1)LISK	2	586.356	-0.33853	1.0944
IPI00413641	IPI00413641	263	IPI00413641	263	Aldehyde reductase;Aldo-keto reductase family 1 member B1;Aldose reductase	AKR1B1;ALDR1	P15121	1	NLVVIPKSVTPER	0.000245609	88.021	_NLVVIPK(ac)SVTPER_	7	NLVVIPK(1)SVTPER	2	747.438	0.27682	0.646
IPI00465233;IPI00745266;IPI00910633;IPI00879876	IPI00465233	592	IPI00465233	592	Eukaryotic translation initiation factor 3, subunit E interacting protein;cDNA FLJ31567 fis, clone NT2RI2001540, highly similar to Eukaryotic translation initiation factor 3 subunit 6-interacting protein;Eukaryotic translation initiation factor 3 subunit 6-interacting protein;Eukaryotic translation initiation factor 3 subunit E-interacting protein;Eukaryotic translation initiation factor 3 subuni…	AL022311.1-001;EIF3EIP;EIF3EIP;EIF3L;EIF3S6IP;HSPC021;HSPC025;MSTP005;AL022311.1-002;EIF3EIP;EIF3S6IP;hCG_41840;EIF3L	B0QY89;B3KPB9;Q9Y262;B4DQF6;B4DYB2;B0QY90;B3KNG0;Q7Z5X3;Q8N7H0	1	FIRQIHKFEELNR	0.000140881	130.41	_QIHK(ac)FEELNR_	4	QIHK(1)FEELNR	3	452.574	0.2928	0.77452
IPI00465233;IPI00745266;IPI00910633;IPI00879876;IPI00787469	IPI00465233	508	IPI00465233	508	Eukaryotic translation initiation factor 3, subunit E interacting protein;cDNA FLJ31567 fis, clone NT2RI2001540, highly similar to Eukaryotic translation initiation factor 3 subunit 6-interacting protein;Eukaryotic translation initiation factor 3 subunit 6-interacting protein;Eukaryotic translation initiation factor 3 subunit E-interacting protein;Eukaryotic translation initiation factor 3 subuni…	AL022311.1-001;EIF3EIP;EIF3EIP;EIF3L;EIF3S6IP;HSPC021;HSPC025;MSTP005;AL022311.1-002;EIF3EIP;EIF3S6IP;hCG_41840;EIF3L	B0QY89;B3KPB9;Q9Y262;B4DQF6;B4DYB2;B0QY90;B3KNG0;Q7Z5X3;Q8N7H0	1	TIRSFLKLYTTMP	1.76e-05	125.82	_SFLK(ac)LYTTMPVAK_	4	SFLK(1)LYTTMPVAK	3	514.286	0.14187	0.73603
IPI00465233;IPI00745266;IPI00910633;IPI00879876	IPI00465233	344	IPI00465233	344	Eukaryotic translation initiation factor 3, subunit E interacting protein;cDNA FLJ31567 fis, clone NT2RI2001540, highly similar to Eukaryotic translation initiation factor 3 subunit 6-interacting protein;Eukaryotic translation initiation factor 3 subunit 6-interacting protein;Eukaryotic translation initiation factor 3 subunit E-interacting protein;Eukaryotic translation initiation factor 3 subuni…	AL022311.1-001;EIF3EIP;EIF3EIP;EIF3L;EIF3S6IP;HSPC021;HSPC025;MSTP005;AL022311.1-002;EIF3EIP;EIF3S6IP;hCG_41840;EIF3L	B0QY89;B3KPB9;Q9Y262;B4DQF6;B4DYB2;B0QY90;B3KNG0;Q7Z5X3;Q8N7H0	1	ENIELNKKSMYSR	3.28e-10	160.36	_VLENIELNK(ac)K_	9	VLENIELNK(1)K	3	414.575	0.2246	0.90373
IPI00465233;IPI00745266;IPI00910633;IPI00879876	IPI00465233	480	IPI00465233	480	Eukaryotic translation initiation factor 3, subunit E interacting protein;cDNA FLJ31567 fis, clone NT2RI2001540, highly similar to Eukaryotic translation initiation factor 3 subunit 6-interacting protein;Eukaryotic translation initiation factor 3 subunit 6-interacting protein;Eukaryotic translation initiation factor 3 subunit E-interacting protein;Eukaryotic translation initiation factor 3 subuni…	AL022311.1-001;EIF3EIP;EIF3EIP;EIF3L;EIF3S6IP;HSPC021;HSPC025;MSTP005;AL022311.1-002;EIF3EIP;EIF3S6IP;hCG_41840;EIF3L	B0QY89;B3KPB9;Q9Y262;B4DQF6;B4DYB2;B0QY90;B3KNG0;Q7Z5X3;Q8N7H0	1	VHPNYHKEPFLQQ	2.64e-53	179.19	_FLSPVVPNYDNVHPNYHK(ac)EPFLQQLK_	18	FLSPVVPNYDNVHPNYHK(1)EPFLQQLK	4	792.159	-0.33235	0.60092
IPI00796333;IPI00465439	IPI00796333	284	IPI00796333	284	Fructose-bisphosphate aldolase A;Lung cancer antigen NY-LU-1;Muscle-type aldolase;Fructose-bisphosphate aldolase	ALDA;ALDOA	P04075;A4UCS9;A4UCT0	1	LEGTLLKPNMVTP	0.0377601	34.715	_ALSDHHIYLEGTLLK(ac)PNMVTPGHACTQK_	15	ALSDHHIYLEGTLLK(1)PNMVTPGHACTQK	4	794.152	0.097496	0.49661
IPI00796333;IPI00465439	IPI00796333	162	IPI00796333	162	Fructose-bisphosphate aldolase A;Lung cancer antigen NY-LU-1;Muscle-type aldolase;Fructose-bisphosphate aldolase	ALDA;ALDOA	P04075;A4UCS9;A4UCT0	1	GGVVGIKVDKGVV	0.0110156	71.451	_GGVVGIK(ac)VDK_	7	GGVVGIK(1)VDK	2	507.303	0.14954	1.0155
IPI00796333;IPI00465439	IPI00796333	376	IPI00796333	376	Fructose-bisphosphate aldolase A;Lung cancer antigen NY-LU-1;Muscle-type aldolase;Fructose-bisphosphate aldolase	ALDA;ALDOA	P04075;A4UCS9;A4UCT0	1	GKKENLKAAQEEY	0.00026305	128.85	_ENLK(ac)AAQEEYVK_	4	ENLK(1)AAQEEYVK	2	732.372	-0.52091	0.81575
IPI00796333;IPI00465439	IPI00796333	366	IPI00796333	366	Fructose-bisphosphate aldolase A;Lung cancer antigen NY-LU-1;Muscle-type aldolase;Fructose-bisphosphate aldolase	ALDA;ALDOA	P04075;A4UCS9;A4UCT0	1	LQASALKAWGGKK	1.29e-05	120.9	_ALQASALK(ac)AWGGK_	8	ALQASALK(1)AWGGK	2	671.878	0.62662	0.98651
IPI00796333;IPI00465439	IPI00796333	153	IPI00796333	153	Fructose-bisphosphate aldolase A;Lung cancer antigen NY-LU-1;Muscle-type aldolase;Fructose-bisphosphate aldolase	ALDA;ALDOA	P04075;A4UCS9;A4UCT0	1	PFPQVIKSKGGVV	1.68e-08	141.54	_ADDGRPFPQVIK(ac)SK_	12	ADDGRPFPQVIK(1)SK	3	533.954	0.98414	0.75863
IPI00796333;IPI00465439	IPI00796333	96	IPI00796333	96	Fructose-bisphosphate aldolase A;Lung cancer antigen NY-LU-1;Muscle-type aldolase;Fructose-bisphosphate aldolase	ALDA;ALDOA	P04075;A4UCS9;A4UCT0	1	STGSIAKRLQSIG	4.3e-13	163.99	_GILAADESTGSIAK(ac)R_	14	GILAADESTGSIAK(1)R	2	765.91	-0.18895	0.96943
IPI00796333;IPI00465439	IPI00796333	165	IPI00796333	165	Fructose-bisphosphate aldolase A;Lung cancer antigen NY-LU-1;Muscle-type aldolase;Fructose-bisphosphate aldolase	ALDA;ALDOA	P04075;A4UCS9;A4UCT0	1	VGIKVDKGVVPLA	1.26e-36	153.59	_VDK(ac)GVVPLAGTNGETTTQGLDGLSER_	3	VDK(1)GVVPLAGTNGETTTQGLDGLSER	3	886.119	0.28441	0.96074
IPI00796333;IPI00465439	IPI00796333	207	IPI00796333	207	Fructose-bisphosphate aldolase A;Lung cancer antigen NY-LU-1;Muscle-type aldolase;Fructose-bisphosphate aldolase	ALDA;ALDOA	P04075;A4UCS9;A4UCT0	1	KWRCVLKIGEHTP	2.38e-68	213.18	_CVLK(ac)IGEHTPSALAIMENANVLAR_	4	CVLK(1)IGEHTPSALAIMENANVLAR	3	883.8	-0.060263	0.96124
IPI00796333;IPI00465439;IPI00418262;IPI00922081	IPI00796333	254	IPI00796333	254	Fructose-bisphosphate aldolase A;Lung cancer antigen NY-LU-1;Muscle-type aldolase;Fructose-bisphosphate aldolase;Brain-type aldolase;Fructose-bisphosphate aldolase C;Fructose-bisphosphate aldolase;Fructose-bisphosphate aldolase	ALDA;ALDOA;ALDC;ALDOC	P04075;A4UCS9;A4UCT0;P09972;B7Z1N6;B7Z1Y2;B7Z1Z9;B7Z3K9;B7Z3K7	1	DGDHDLKRCQYVT	4.92e-82	203.33	_YASICQQNGIVPIVEPEILPDGDHDLK(ac)R_	27	YASICQQNGIVPIVEPEILPDGDHDLK(1)R	3	1073.54	0.49927	0.85069
IPI00796333;IPI00465439;IPI00418262;IPI00792375;IPI00789171	IPI00796333	201	IPI00796333	201	Fructose-bisphosphate aldolase A;Lung cancer antigen NY-LU-1;Muscle-type aldolase;Fructose-bisphosphate aldolase;Brain-type aldolase;Fructose-bisphosphate aldolase C;Fructose-bisphosphate aldolase;Fructose-bisphosphate aldolase;Putative uncharacterized protein ALDOC	ALDA;ALDOA;ALDC;ALDOC;ALDOC;ALDOC	P04075;A4UCS9;A4UCT0;P09972;B7Z1N6;B7Z1Y2;B7Z1Z9;B7Z3K9;A8MVZ9;C9J8F3	1	DGADFAKWRCVLK	8.29e-14	170.5	_DGADFAK(ac)WR_	7	DGADFAK(1)WR	2	554.265	0.35508	0.95954
IPI00008982;IPI00218547	IPI00008982	347	IPI00008982	347	Aldehyde dehydrogenase family 18 member A1;Delta-1-pyrroline-5-carboxylate synthase;Gamma-glutamyl kinase;Gamma-glutamyl phosphate reductase;Glutamate 5-kinase;Glutamate-5-semialdehyde dehydrogenase;Glutamyl-gamma-semialdehyde dehydrogenase;Aldehyde dehydrogenase family 18 member A1;Delta-1-pyrroline-5-carboxylate synthase;Gamma-glutamyl kinase;Gamma-glutamyl phosphate reductase;Glutamate 5-kinas…	ALDH18A1;GSAS;P5CS;PYCS;ALDH18A1;GSAS;P5CS;PYCS	P54886-1;P54886;P54886-2	1	TDIVEGKKVGTFF	9.92e-05	89.46	_VSGHVITDIVEGK(ac)K_	13	VSGHVITDIVEGK(1)K	3	508.619	0.26203	0.80757
IPI00103467	IPI00103467	399	IPI00103467	399	Aldehyde dehydrogenase 5;Aldehyde dehydrogenase family 1 member B1;Aldehyde dehydrogenase X, mitochondrial;cDNA FLJ51238, highly similar to Aldehyde dehydrogenase X, mitochondrial (EC 1.2.1.3)	ALDH1B1;ALDH5;ALDHX	P30837;B4DLJ0	1	ERGFFIKPTVFGG	0.0485031	64.476	_GFFIK(ac)PTVFGGVQDDM(ox)R_	5	GFFIK(1)PTVFGGVQDDMR	3	657.993	-1.8254	1.2666
IPI00103467	IPI00103467	155	IPI00103467	155	Aldehyde dehydrogenase 5;Aldehyde dehydrogenase family 1 member B1;Aldehyde dehydrogenase X, mitochondrial;cDNA FLJ51238, highly similar to Aldehyde dehydrogenase X, mitochondrial (EC 1.2.1.3)	ALDH1B1;ALDH5;ALDHX	P30837;B4DLJ0	1	FAGWADKWHGKTI	0.0083243	67.153	_YFAGWADK(ac)WHGK_	8	YFAGWADK(1)WHGK	3	503.242	-0.59578	1.8918
IPI00103467	IPI00103467	426	IPI00103467	426	Aldehyde dehydrogenase 5;Aldehyde dehydrogenase family 1 member B1;Aldehyde dehydrogenase X, mitochondrial;cDNA FLJ51238, highly similar to Aldehyde dehydrogenase X, mitochondrial (EC 1.2.1.3)	ALDH1B1;ALDH5;ALDHX	P30837;B4DLJ0	1	PVQPLFKFKKIEE	0.000789185	78.486	_EEIFGPVQPLFK(ac)FK_	12	EEIFGPVQPLFK(1)FK	2	860.969	0.7195	1.3558
IPI00103467	IPI00103467	379	IPI00103467	379	Aldehyde dehydrogenase 5;Aldehyde dehydrogenase family 1 member B1;Aldehyde dehydrogenase X, mitochondrial;cDNA FLJ51238, highly similar to Aldehyde dehydrogenase X, mitochondrial (EC 1.2.1.3)	ALDH1B1;ALDH5;ALDHX	P30837;B4DLJ0	1	YIQLGQKEGAKLL	3.23e-05	95.018	_VLGYIQLGQK(ac)EGAK_	10	VLGYIQLGQK(1)EGAK	2	773.435	0.34071	4.0476
IPI00103467	IPI00103467	364	IPI00103467	364	Aldehyde dehydrogenase 5;Aldehyde dehydrogenase family 1 member B1;Aldehyde dehydrogenase X, mitochondrial;cDNA FLJ51238, highly similar to Aldehyde dehydrogenase X, mitochondrial (EC 1.2.1.3)	ALDH1B1;ALDH5;ALDHX	P30837;B4DLJ0	1	QGPQVDKEQFERV	2.05e-16	129.98	_VGNPFELDTQQGPQVDK(ac)EQFER_	17	VGNPFELDTQQGPQVDK(1)EQFER	3	868.417	0.68986	2.9983
IPI00793673;IPI00290553;IPI00915423	IPI00793673	892	IPI00793673	892	Putative uncharacterized protein ALDH1L1;Formyltetrahydrofolate dehydrogenase isoform a variant;Aldehyde dehydrogenase 1 family, member L1 variant;10-formyltetrahydrofolate dehydrogenase;Aldehyde dehydrogenase family 1 member L1;cDNA FLJ53469, highly similar to 10-formyltetrahydrofolate dehydrogenase (EC 1.5.1.6)	ALDH1L1;ALDH1L1;FTHFD	C9IZ36;Q53H87;Q53HP5;Q59G10;O75891;B4DG36	1	KQSGFGKDLGEAA	3.59e-07	134.44	_QSGFGK(ac)DLGEAALNEYLR_	6	QSGFGK(1)DLGEAALNEYLR	2	1005.5	-0.0069737	0.9787
IPI00298308;IPI00796986	IPI00298308	903	IPI00298308	903	Aldehyde dehydrogenase family 1 member L2;Probable 10-formyltetrahydrofolate dehydrogenase ALDH1L2;cDNA FLJ52076, highly similar to Homo sapiens aldehyde dehydrogenase 1 family, member L2 (ALDH1L2), mRNA	ALDH1L2	Q3SY69-1;Q3SY69;B4DTU7	1	KQSGFGKDLGEEA	4.5e-206	337.85	_QSGFGK(ac)DLGEEALNEYLK_	6	QSGFGK(1)DLGEEALNEYLK	3	680.669	-0.50114	1.572
IPI00298308;IPI00878818	IPI00298308	227	IPI00298308	227	Aldehyde dehydrogenase family 1 member L2;Probable 10-formyltetrahydrofolate dehydrogenase ALDH1L2;cDNA FLJ52076, highly similar to Homo sapiens aldehyde dehydrogenase 1 family, member L2 (ALDH1L2), mRNA;Aldehyde dehydrogenase family 1 member L2;Probable 10-formyltetrahydrofolate dehydrogenase ALDH1L2	ALDH1L2;ALDH1L2	Q3SY69-1;Q3SY69;B4DTU7;Q3SY69-3	1	TYEGIQKKENAEI	4.11e-07	109.79	_IPQPEEGATYEGIQK(ac)K_	15	IPQPEEGATYEGIQK(1)K	2	915.468	0.2702	2.0516
IPI00298308;IPI00878818;IPI00878398	IPI00298308	70	IPI00298308	70	Aldehyde dehydrogenase family 1 member L2;Probable 10-formyltetrahydrofolate dehydrogenase ALDH1L2;cDNA FLJ52076, highly similar to Homo sapiens aldehyde dehydrogenase 1 family, member L2 (ALDH1L2), mRNA;Aldehyde dehydrogenase family 1 member L2;Probable 10-formyltetrahydrofolate dehydrogenase ALDH1L2;Aldehyde dehydrogenase family 1 member L2;Probable 10-formyltetrahydrofolate dehydrogenase ALDH1…	ALDH1L2;ALDH1L2;ALDH1L2	Q3SY69-1;Q3SY69;B4DTU7;Q3SY69-3;Q3SY69-2	1	LALAAEKDGTPVF	0.00874896	47.855	_ADPLALAAEK(ac)DGTPVFK_	10	ADPLALAAEK(1)DGTPVFK	2	892.975	0.25328	0.96074
IPI00298308;IPI00878818;IPI00878398	IPI00298308	57	IPI00298308	57	Aldehyde dehydrogenase family 1 member L2;Probable 10-formyltetrahydrofolate dehydrogenase ALDH1L2;cDNA FLJ52076, highly similar to Homo sapiens aldehyde dehydrogenase 1 family, member L2 (ALDH1L2), mRNA;Aldehyde dehydrogenase family 1 member L2;Probable 10-formyltetrahydrofolate dehydrogenase ALDH1L2;Aldehyde dehydrogenase family 1 member L2;Probable 10-formyltetrahydrofolate dehydrogenase ALDH1…	ALDH1L2;ALDH1L2;ALDH1L2	Q3SY69-1;Q3SY69;B4DTU7;Q3SY69-3;Q3SY69-2	1	VFTVPDKDGKADP	9.32e-06	117.23	_VVGVFTVPDK(ac)DGK_	10	VVGVFTVPDK(1)DGK	3	468.257	-0.47747	1.9826
IPI00006663;IPI00792207	IPI00006663	355	IPI00006663	355	Aldehyde dehydrogenase, mitochondrial;ALDH class 2;ALDH-E2;ALDHI;Mitochondrial aldehyde dehydrogenase 2 variant;ALDH2;cDNA FLJ50888, highly similar to Aldehyde dehydrogenase, mitochondrial (EC 1.2.1.3);Mitochondrial aldehyde dehydrogenase 2	ALDH2;ALDM;ALDH2	P05091;Q53FB6;B0LUF9;B0LUG0;B0LUG2;B4DW54;B4YAH7;Q9UN17	1	GNPFDSKTEQGPQ	3.92e-14	114.55	_VVGNPFDSK(ac)TEQGPQVDETQFK_	9	VVGNPFDSK(1)TEQGPQVDETQFK	3	831.403	-0.26843	1.2436
IPI00479877	IPI00479877	368	IPI00479877	368	4-trimethylaminobutyraldehyde dehydrogenase;Aldehyde dehydrogenase E3 isozyme;Aldehyde dehydrogenase family 9 member A1;Gamma-aminobutyraldehyde dehydrogenase;R-aminobutyraldehyde dehydrogenase;cDNA FLJ55534, highly similar to 4-trimethylaminobutyraldehyde dehydrogenase (EC 1.2.1.47);cDNA FLJ53231, highly similar to 4-trimethylaminobutyraldehyde dehydrogenase(EC 1.2.1.47);cDNA FLJ51658, highly si…	ALDH4;ALDH7;ALDH9;ALDH9A1;hCG_21745	P49189;B4DE91;B4DX14;B4DXY7;B4DYY1;B9EKV4	1	RVLGFVKVAKEQG	0.0100522	93.551	_VLGFVK(ac)VAK_	6	VLGFVK(1)VAK	2	501.821	0.20692	0.73956
IPI00479877	IPI00479877	327	IPI00479877	327	4-trimethylaminobutyraldehyde dehydrogenase;Aldehyde dehydrogenase E3 isozyme;Aldehyde dehydrogenase family 9 member A1;Gamma-aminobutyraldehyde dehydrogenase;R-aminobutyraldehyde dehydrogenase;cDNA FLJ55534, highly similar to 4-trimethylaminobutyraldehyde dehydrogenase (EC 1.2.1.47);cDNA FLJ53231, highly similar to 4-trimethylaminobutyraldehyde dehydrogenase(EC 1.2.1.47);cDNA FLJ51658, highly si…	ALDH4;ALDH7;ALDH9;ALDH9A1;hCG_21745	P49189;B4DE91;B4DX14;B4DXY7;B4DYY1;B9EKV4	1	QKEILDKFTEEVV	0.000294234	117.23	_EILDK(ac)FTEEVVK_	5	EILDK(1)FTEEVVK	2	746.401	-1.1879	0.61306
IPI00479877	IPI00479877	334	IPI00479877	334	4-trimethylaminobutyraldehyde dehydrogenase;Aldehyde dehydrogenase E3 isozyme;Aldehyde dehydrogenase family 9 member A1;Gamma-aminobutyraldehyde dehydrogenase;R-aminobutyraldehyde dehydrogenase;cDNA FLJ55534, highly similar to 4-trimethylaminobutyraldehyde dehydrogenase (EC 1.2.1.47);cDNA FLJ53231, highly similar to 4-trimethylaminobutyraldehyde dehydrogenase(EC 1.2.1.47);cDNA FLJ51658, highly si…	ALDH4;ALDH7;ALDH9;ALDH9A1;hCG_21745	P49189;B4DE91;B4DX14;B4DXY7;B4DYY1;B9EKV4	1	FTEEVVKQTQRIK	0.000294234	117.23	_FTEEVVK(ac)QTQR_	7	FTEEVVK(1)QTQR	3	469.581	2.23	0.42044
IPI00479877	IPI00479877	54	IPI00479877	54	4-trimethylaminobutyraldehyde dehydrogenase;Aldehyde dehydrogenase E3 isozyme;Aldehyde dehydrogenase family 9 member A1;Gamma-aminobutyraldehyde dehydrogenase;R-aminobutyraldehyde dehydrogenase;cDNA FLJ55534, highly similar to 4-trimethylaminobutyraldehyde dehydrogenase (EC 1.2.1.47);cDNA FLJ53231, highly similar to 4-trimethylaminobutyraldehyde dehydrogenase(EC 1.2.1.47);cDNA FLJ51658, highly si…	ALDH4;ALDH7;ALDH9;ALDH9A1;hCG_21745	P49189;B4DE91;B4DX14;B4DXY7;B4DYY1;B9EKV4	1	DASGTEKAFEPAT	1.66e-12	122.01	_VEPADASGTEK(ac)AFEPATGR_	11	VEPADASGTEK(1)AFEPATGR	2	987.974	0.51683	0.68697
IPI00336008;IPI00019888	IPI00336008	135	IPI00336008	135	cDNA FLJ78564, highly similar to Homo sapiens aldehyde dehydrogenase 5 family, member A1 (succinate-semialdehyde dehydrogenase) (ALDH5A1), nuclear gene encoding mitochondrial protein, transcript variant 2, mRNA;Succinic semialdehyde dehydrogenase;Aldehyde dehydrogenase family 5 member A1;NAD(+)-dependent succinic semialdehyde dehydrogenase;Succinate-semialdehyde dehydrogenase, mitochondrial;cDNA …	ALDH5A1;ALDH5A1;SSADH;hCG_37509	A8K435;Q8N3W6;P51649;B4DGP6;Q546H9;Q8N3W7	1	NLMIQNKDDLARI	1.14e-16	169.89	_WYNLMIQNK(ac)DDLAR_	9	WYNLMIQNK(1)DDLAR	3	607.97	0.19579	0.43645
IPI00336008;IPI00019888;IPI00946558	IPI00336008	400	IPI00336008	400	cDNA FLJ78564, highly similar to Homo sapiens aldehyde dehydrogenase 5 family, member A1 (succinate-semialdehyde dehydrogenase) (ALDH5A1), nuclear gene encoding mitochondrial protein, transcript variant 2, mRNA;Succinic semialdehyde dehydrogenase;Aldehyde dehydrogenase family 5 member A1;NAD(+)-dependent succinic semialdehyde dehydrogenase;Succinate-semialdehyde dehydrogenase, mitochondrial;cDNA …	ALDH5A1;ALDH5A1;SSADH;hCG_37509;ALDH5A1	A8K435;Q8N3W6;P51649;B4DGP6;Q546H9;Q8N3W7;C9J8Q5	1	GPLINEKAVEKVE	3.75e-07	66.644	_VGNGFEEGTTQGPLINEK(ac)AVEK_	18	VGNGFEEGTTQGPLINEK(1)AVEK	3	787.064	0.21353	0.54026
IPI00024990	IPI00024990	364	IPI00024990	364	Aldehyde dehydrogenase family 6 member A1;Methylmalonate-semialdehyde dehydrogenase [acylating], mitochondrial;cDNA FLJ51820, highly similar to Methylmalonate-semialdehyde dehydrogenase[acylating], mitochondrial (EC 1.2.1.27);Methylmalonate semialdehyde dehydrogenase;Aldehyde dehydrogenase 6A1 variant	ALDH6A1;MMSDH;MMSADHA	Q02252;B2R609;B4DFS8;O43573;Q53FN8;Q53H94	1	LITPQAKERVCNL	0.0456635	66.636	_VNAGDQPGADLGPLITPQAK(ac)ER_	20	VNAGDQPGADLGPLITPQAK(1)ER	3	763.733	0.55874	0.99743
IPI00024990	IPI00024990	129	IPI00024990	129	Aldehyde dehydrogenase family 6 member A1;Methylmalonate-semialdehyde dehydrogenase [acylating], mitochondrial;cDNA FLJ51820, highly similar to Methylmalonate-semialdehyde dehydrogenase[acylating], mitochondrial (EC 1.2.1.27);Methylmalonate semialdehyde dehydrogenase;Aldehyde dehydrogenase 6A1 variant	ALDH6A1;MMSDH;MMSADHA	Q02252;B2R609;B4DFS8;O43573;Q53FN8;Q53H94	1	ITLEQGKTLADAE	1.61e-06	73.928	_LITLEQGK(ac)TLADAEGDVFR_	8	LITLEQGK(1)TLADAEGDVFR	3	706.707	-0.17838	1.1649
IPI00221234;IPI00936002;IPI00909694	IPI00221234	93	IPI00221234	93	Aldehyde dehydrogenase family 7 member A1;Alpha-aminoadipic semialdehyde dehydrogenase;Antiquitin-1;Betaine aldehyde dehydrogenase;Delta1-piperideine-6-carboxylate dehydrogenase;cDNA FLJ56008, highly similar to Aldehyde dehydrogenase family 7 member A1 (EC 1.2.1.3)	ALDH7A1;ATQ1	P49419;B4DMA0;C9J4D7	1	DYEETVKKAREAW	1.07e-05	113.24	_QASVADYEETVK(ac)K_	12	QASVADYEETVK(1)K	3	503.919	1.2986	0.82821
IPI00009286;IPI00218500	IPI00009286	2299	IPI00009286	2299	ALL-1;C-terminal cleavage product of 180 kDa;CXXC-type zinc finger protein 7;Histone-lysine N-methyltransferase MLL;Lysine N-methyltransferase 2A;MLL cleavage product C180;MLL cleavage product N320;N-terminal cleavage product of 320 kDa;Trithorax-like protein;Zinc finger protein HRX;cDNA FLJ56846, highly similar to Zinc finger protein HRX;cDNA FLJ56868, highly similar to Zinc finger protein HRX;M…	ALL1;CXXC7;HRX;HTRX;KMT2A;MLL;MLL1;TRX1;ALL1;CXXC7;HRX;HTRX;KMT2A;MLL;MLL1;TRX1	Q03164-1;Q03164;B4DIJ7;B4E012;Q59FF2;Q9HBJ3;Q9HBJ4;Q9UM91;Q03164-2;Q9UPD0	1	ASDLVSKSSSLKG	0.00102516	78.814	_QSSASDLVSK(ac)SSSLK_	10	QSSASDLVSK(1)SSSLK	2	783.404	0.93892	1.2355
IPI00009286;IPI00218500	IPI00009286	2754	IPI00009286	2754	ALL-1;C-terminal cleavage product of 180 kDa;CXXC-type zinc finger protein 7;Histone-lysine N-methyltransferase MLL;Lysine N-methyltransferase 2A;MLL cleavage product C180;MLL cleavage product N320;N-terminal cleavage product of 320 kDa;Trithorax-like protein;Zinc finger protein HRX;cDNA FLJ56846, highly similar to Zinc finger protein HRX;cDNA FLJ56868, highly similar to Zinc finger protein HRX;M…	ALL1;CXXC7;HRX;HTRX;KMT2A;MLL;MLL1;TRX1;ALL1;CXXC7;HRX;HTRX;KMT2A;MLL;MLL1;TRX1	Q03164-1;Q03164;B4DIJ7;B4E012;Q59FF2;Q9HBJ3;Q9HBJ4;Q9UM91;Q03164-2;Q9UPD0	1	NGTENLKIDRPED	4.46e-05	76.85	_ENGTENLK(ac)IDRPEDAGEK_	8	ENGTENLK(1)IDRPEDAGEK	3	686.331	0.60015	1.0976
IPI00009286;IPI00218500;IPI00155551	IPI00009286	326	IPI00009286	326	ALL-1;C-terminal cleavage product of 180 kDa;CXXC-type zinc finger protein 7;Histone-lysine N-methyltransferase MLL;Lysine N-methyltransferase 2A;MLL cleavage product C180;MLL cleavage product N320;N-terminal cleavage product of 320 kDa;Trithorax-like protein;Zinc finger protein HRX;cDNA FLJ56846, highly similar to Zinc finger protein HRX;cDNA FLJ56868, highly similar to Zinc finger protein HRX;M…	ALL1;CXXC7;HRX;HTRX;KMT2A;MLL;MLL1;TRX1;ALL1;CXXC7;HRX;HTRX;KMT2A;MLL;MLL1;TRX1;MLL	Q03164-1;Q03164;B4DIJ7;B4E012;Q59FF2;Q9HBJ3;Q9HBJ4;Q9UM91;Q03164-2;Q9UPD0;Q9Y6P1	1	INSELEKPQKVRK	4.74e-16	160.78	_TPSGLLINSELEK(ac)PQK_	13	TPSGLLINSELEK(1)PQK	3	599.332	-0.045485	0.79849
IPI00009286;IPI00218500;IPI00760841;IPI00902827	IPI00009286	1235	IPI00009286	1235	ALL-1;C-terminal cleavage product of 180 kDa;CXXC-type zinc finger protein 7;Histone-lysine N-methyltransferase MLL;Lysine N-methyltransferase 2A;MLL cleavage product C180;MLL cleavage product N320;N-terminal cleavage product of 320 kDa;Trithorax-like protein;Zinc finger protein HRX;cDNA FLJ56846, highly similar to Zinc finger protein HRX;cDNA FLJ56868, highly similar to Zinc finger protein HRX;M…	ALL1;CXXC7;HRX;HTRX;KMT2A;MLL;MLL1;TRX1;ALL1;CXXC7;HRX;HTRX;KMT2A;MLL;MLL1;TRX1;MLL-MAML2;TET1-MLL	Q03164-1;Q03164;B4DIJ7;B4E012;Q59FF2;Q9HBJ3;Q9HBJ4;Q9UM91;Q03164-2;Q9UPD0;Q1HA41;B3W6H7	0.998819	KESSVVKNVVDSS	2.51e-13	124.68	_ESSVVK(ac)NVVDSSQKPTPSAR_	6	ESSVVK(0.999)NVVDSSQK(0.001)PTPSAR	3	719.71	0.10881	1.1038
IPI00009286;IPI00218500;IPI00760841;IPI00902827	IPI00009286	1243	IPI00009286	1243	ALL-1;C-terminal cleavage product of 180 kDa;CXXC-type zinc finger protein 7;Histone-lysine N-methyltransferase MLL;Lysine N-methyltransferase 2A;MLL cleavage product C180;MLL cleavage product N320;N-terminal cleavage product of 320 kDa;Trithorax-like protein;Zinc finger protein HRX;cDNA FLJ56846, highly similar to Zinc finger protein HRX;cDNA FLJ56868, highly similar to Zinc finger protein HRX;M…	ALL1;CXXC7;HRX;HTRX;KMT2A;MLL;MLL1;TRX1;ALL1;CXXC7;HRX;HTRX;KMT2A;MLL;MLL1;TRX1;MLL-MAML2;TET1-MLL	Q03164-1;Q03164;B4DIJ7;B4E012;Q59FF2;Q9HBJ3;Q9HBJ4;Q9UM91;Q03164-2;Q9UPD0;Q1HA41;B3W6H7	1	VVDSSQKPTPSAR	2.51e-13	124.68	_NVVDSSQK(ac)PTPSAR_	8	NVVDSSQK(1)PTPSAR	2	764.392	0.96594	0.84257
IPI00300127;IPI00921516	IPI00300127	426	IPI00300127	426	N-acetyltransferase 10;cDNA FLJ58528, highly similar to N-acetyltransferase 10 (EC 2.3.1.-);NAT10 protein	ALP;KIAA1709;NAT10	Q9H0A0;B4DFD5;Q05CW7	1	GRSLSLKLIQQLR	3.38e-10	162.36	_SLSLK(ac)LIQQLR_	5	SLSLK(1)LIQQLR	3	447.614	0.057438	0.917
IPI00872759;IPI00377245;IPI00297859;IPI00377244	IPI00872759	3158	IPI00872759	3158	ALL1-related protein;Histone-lysine N-methyltransferase MLL2;Lysine N-methyltransferase 2B;Myeloid/lymphoid or mixed-lineage leukemia protein 2;ALL1-related protein;Histone-lysine N-methyltransferase MLL2;Lysine N-methyltransferase 2B;Myeloid/lymphoid or mixed-lineage leukemia protein 2;Myeloid/lymphoid or mixed-lineage leukemia 2 variant;MLL2 protein;AAD10 protein;ALL1-related protein;Histone-ly…	ALR;KMT2B;MLL2;ALR;KMT2B;MLL2;AAD10;ALR;KMT2B;MLL2	O14686-3;O14686;O14686-1;Q59FG6;Q6PIA1;Q99414;O14686-2	1	AKMVALKGIKKVM	0.0440453	76.827	_MVALK(ac)GIK(ac)K_	5	MVALK(1)GIK(1)K	2	536.333	0.027464	1.8219
IPI00872759;IPI00377245;IPI00297859;IPI00377244	IPI00872759	3161	IPI00872759	3161	ALL1-related protein;Histone-lysine N-methyltransferase MLL2;Lysine N-methyltransferase 2B;Myeloid/lymphoid or mixed-lineage leukemia protein 2;ALL1-related protein;Histone-lysine N-methyltransferase MLL2;Lysine N-methyltransferase 2B;Myeloid/lymphoid or mixed-lineage leukemia protein 2;Myeloid/lymphoid or mixed-lineage leukemia 2 variant;MLL2 protein;AAD10 protein;ALL1-related protein;Histone-ly…	ALR;KMT2B;MLL2;ALR;KMT2B;MLL2;AAD10;ALR;KMT2B;MLL2	O14686-3;O14686;O14686-1;Q59FG6;Q6PIA1;Q99414;O14686-2	1	VALKGIKKVMAQG	0.0440453	76.827	_MVALK(ac)GIK(ac)K_	8	MVALK(1)GIK(1)K	2	536.333	0.027464	1.8219
IPI00872759;IPI00377245;IPI00297859;IPI00377244	IPI00872759	2480	IPI00872759	2480	ALL1-related protein;Histone-lysine N-methyltransferase MLL2;Lysine N-methyltransferase 2B;Myeloid/lymphoid or mixed-lineage leukemia protein 2;ALL1-related protein;Histone-lysine N-methyltransferase MLL2;Lysine N-methyltransferase 2B;Myeloid/lymphoid or mixed-lineage leukemia protein 2;Myeloid/lymphoid or mixed-lineage leukemia 2 variant;MLL2 protein;AAD10 protein;ALL1-related protein;Histone-ly…	ALR;KMT2B;MLL2;ALR;KMT2B;MLL2;AAD10;ALR;KMT2B;MLL2	O14686-3;O14686;O14686-1;Q59FG6;Q6PIA1;Q99414;O14686-2	1	VGLPPSKLSGPIL	0.0211102	41.703	_SSLVGLPPSK(ac)LSGPILGPGSFPSDDR_	10	SSLVGLPPSK(1)LSGPILGPGSFPSDDR	3	874.797	0.24593	1.1769
IPI00872759;IPI00377245;IPI00297859;IPI00377244	IPI00872759	2846	IPI00872759	2846	ALL1-related protein;Histone-lysine N-methyltransferase MLL2;Lysine N-methyltransferase 2B;Myeloid/lymphoid or mixed-lineage leukemia protein 2;ALL1-related protein;Histone-lysine N-methyltransferase MLL2;Lysine N-methyltransferase 2B;Myeloid/lymphoid or mixed-lineage leukemia protein 2;Myeloid/lymphoid or mixed-lineage leukemia 2 variant;MLL2 protein;AAD10 protein;ALL1-related protein;Histone-ly…	ALR;KMT2B;MLL2;ALR;KMT2B;MLL2;AAD10;ALR;KMT2B;MLL2	O14686-3;O14686;O14686-1;Q59FG6;Q6PIA1;Q99414;O14686-2	0.96892	LPEVKPKVEEGGR	0.000468539	112.13	_LASVLPEVKPK(ac)VEEGGR_	11	LASVLPEVK(0.031)PK(0.969)VEEGGR	3	617.351	0.28239	1.1681
IPI00872759;IPI00377245;IPI00297859;IPI00377244	IPI00872759	4219	IPI00872759	4219	ALL1-related protein;Histone-lysine N-methyltransferase MLL2;Lysine N-methyltransferase 2B;Myeloid/lymphoid or mixed-lineage leukemia protein 2;ALL1-related protein;Histone-lysine N-methyltransferase MLL2;Lysine N-methyltransferase 2B;Myeloid/lymphoid or mixed-lineage leukemia protein 2;Myeloid/lymphoid or mixed-lineage leukemia 2 variant;MLL2 protein;AAD10 protein;ALL1-related protein;Histone-ly…	ALR;KMT2B;MLL2;ALR;KMT2B;MLL2;AAD10;ALR;KMT2B;MLL2	O14686-3;O14686;O14686-1;Q59FG6;Q6PIA1;Q99414;O14686-2	1	NGHIDSKLAGLEQ	6.86e-06	101.15	_AEINGHIDSK(ac)LAGLEQK_	10	AEINGHIDSK(1)LAGLEQK	3	622.33	-0.071443	1.9816
IPI00872759;IPI00377245;IPI00297859;IPI00377244	IPI00872759	4378	IPI00872759	4378	ALL1-related protein;Histone-lysine N-methyltransferase MLL2;Lysine N-methyltransferase 2B;Myeloid/lymphoid or mixed-lineage leukemia protein 2;ALL1-related protein;Histone-lysine N-methyltransferase MLL2;Lysine N-methyltransferase 2B;Myeloid/lymphoid or mixed-lineage leukemia protein 2;Myeloid/lymphoid or mixed-lineage leukemia 2 variant;MLL2 protein;AAD10 protein;ALL1-related protein;Histone-ly…	ALR;KMT2B;MLL2;ALR;KMT2B;MLL2;AAD10;ALR;KMT2B;MLL2	O14686-3;O14686;O14686-1;Q59FG6;Q6PIA1;Q99414;O14686-2	1	ELGEHPKDAASAR	2.18e-12	94.856	_MVNGVTPSEELGEHPK(ac)DAASAR_	16	MVNGVTPSEELGEHPK(1)DAASAR	3	779.71	0.25368	1.1839
IPI00872759;IPI00377245;IPI00297859;IPI00377244	IPI00872759	1547	IPI00872759	1547	ALL1-related protein;Histone-lysine N-methyltransferase MLL2;Lysine N-methyltransferase 2B;Myeloid/lymphoid or mixed-lineage leukemia protein 2;ALL1-related protein;Histone-lysine N-methyltransferase MLL2;Lysine N-methyltransferase 2B;Myeloid/lymphoid or mixed-lineage leukemia protein 2;Myeloid/lymphoid or mixed-lineage leukemia 2 variant;MLL2 protein;AAD10 protein;ALL1-related protein;Histone-ly…	ALR;KMT2B;MLL2;ALR;KMT2B;MLL2;AAD10;ALR;KMT2B;MLL2	O14686-3;O14686;O14686-1;Q59FG6;Q6PIA1;Q99414;O14686-2	1	ELPTSQKGDDGPD	1.34e-13	124.18	_ELPTSQK(ac)GDDGPDIADEESR_	7	ELPTSQK(1)GDDGPDIADEESR	3	734.333	0.32986	1.4573
IPI00872759;IPI00377245;IPI00297859;IPI00377244	IPI00872759	4501	IPI00872759	4501	ALL1-related protein;Histone-lysine N-methyltransferase MLL2;Lysine N-methyltransferase 2B;Myeloid/lymphoid or mixed-lineage leukemia protein 2;ALL1-related protein;Histone-lysine N-methyltransferase MLL2;Lysine N-methyltransferase 2B;Myeloid/lymphoid or mixed-lineage leukemia protein 2;Myeloid/lymphoid or mixed-lineage leukemia 2 variant;MLL2 protein;AAD10 protein;ALL1-related protein;Histone-ly…	ALR;KMT2B;MLL2;ALR;KMT2B;MLL2;AAD10;ALR;KMT2B;MLL2	O14686-3;O14686;O14686-1;Q59FG6;Q6PIA1;Q99414;O14686-2	1	PVTTWEKGKGSEV	9.19e-28	115.45	_LPVTTWEK(ac)GK_	8	LPVTTWEK(1)GK	2	600.835	0.029792	1.5421
IPI00872759;IPI00377245;IPI00297859;IPI00377244	IPI00872759	2193	IPI00872759	2193	ALL1-related protein;Histone-lysine N-methyltransferase MLL2;Lysine N-methyltransferase 2B;Myeloid/lymphoid or mixed-lineage leukemia protein 2;ALL1-related protein;Histone-lysine N-methyltransferase MLL2;Lysine N-methyltransferase 2B;Myeloid/lymphoid or mixed-lineage leukemia protein 2;Myeloid/lymphoid or mixed-lineage leukemia 2 variant;MLL2 protein;AAD10 protein;ALL1-related protein;Histone-ly…	ALR;KMT2B;MLL2;ALR;KMT2B;MLL2;AAD10;ALR;KMT2B;MLL2	O14686-3;O14686;O14686-1;Q59FG6;Q6PIA1;Q99414;O14686-2	1	PFAPLHKPPRPQP	1.34e-29	168.09	_DPFAPLHK(ac)PPRPQPPEVAFK_	8	DPFAPLHK(1)PPRPQPPEVAFK	3	770.751	-0.0098607	0.7433
IPI00872759;IPI00377245;IPI00297859;IPI00377244	IPI00872759	2880	IPI00872759	2880	ALL1-related protein;Histone-lysine N-methyltransferase MLL2;Lysine N-methyltransferase 2B;Myeloid/lymphoid or mixed-lineage leukemia protein 2;ALL1-related protein;Histone-lysine N-methyltransferase MLL2;Lysine N-methyltransferase 2B;Myeloid/lymphoid or mixed-lineage leukemia protein 2;Myeloid/lymphoid or mixed-lineage leukemia 2 variant;MLL2 protein;AAD10 protein;ALL1-related protein;Histone-ly…	ALR;KMT2B;MLL2;ALR;KMT2B;MLL2;AAD10;ALR;KMT2B;MLL2	O14686-3;O14686;O14686-1;Q59FG6;Q6PIA1;Q99414;O14686-2	1	SLGLGLKPGQSMM	1.61e-31	153.56	_VEPAPAANSLGLGLK(ac)PGQSM(ox)MGSR_	15	VEPAPAANSLGLGLK(1)PGQSMMGSR	4	607.31	-0.26146	1.0526
IPI00872759;IPI00377245;IPI00297859;IPI00377244	IPI00872759	3729	IPI00872759	3729	ALL1-related protein;Histone-lysine N-methyltransferase MLL2;Lysine N-methyltransferase 2B;Myeloid/lymphoid or mixed-lineage leukemia protein 2;ALL1-related protein;Histone-lysine N-methyltransferase MLL2;Lysine N-methyltransferase 2B;Myeloid/lymphoid or mixed-lineage leukemia protein 2;Myeloid/lymphoid or mixed-lineage leukemia 2 variant;MLL2 protein;AAD10 protein;ALL1-related protein;Histone-ly…	ALR;KMT2B;MLL2;ALR;KMT2B;MLL2;AAD10;ALR;KMT2B;MLL2	O14686-3;O14686;O14686-1;Q59FG6;Q6PIA1;Q99414;O14686-2	1	GPGMPAKPLQHFS	2.4e-66	150.56	_TLLSPQQQQQQQVALGPGMPAK(ac)PLQHFSSPGALGPTLLLTGK_	22	TLLSPQQQQQQQVALGPGMPAK(1)PLQHFSSPGALGPTLLLTGK	4	1102.1	0.63513	0.69055
IPI00604624;IPI00873590;IPI00451430;IPI00451429;IPI00917949;IPI00916550	IPI00604624	109	IPI00604624	109	Amyotrophic lateral sclerosis 2 chromosomal region candidate gene 1 protein;NIF3-like protein 1;Amyotrophic lateral sclerosis 2 chromosomal region candidate gene 1 protein;NIF3-like protein 1;Putative uncharacterized protein DKFZp762L015;NIF3L1 isoform beta;Putative uncharacterized protein NIF3L1;NIF3L1 isoform gamma;Putative uncharacterized protein NIF3L1	ALS2CR1;MDS015;My018;NIF3L1;ALS2CR1;MDS015;My018;NIF3L1;DKFZp762L015;NIF3L1;NIF3L1;NIF3L1	Q9GZT8-1;Q9GZT8;Q9GZT8-2;Q658J0;Q6X735;C9JN42;Q6X734;B8ZZI0	1	ITWNTWKERLVIR	0.00357375	116.52	_ITWNTWK(ac)ER_	7	ITWNTWK(1)ER	2	638.328	0.24189	1.1332
IPI00871620;IPI00656016;IPI00927778;IPI00743280	IPI00871620	250	IPI00871620	250	Amyotrophic lateral sclerosis 2 chromosomal region candidate gene 18 protein;Amyotrophic lateral sclerosis 2 chromosomal region candidate gene 9 protein;Lamellipodin;Proline-rich EVH1 ligand 2;Protein RMO1;Ras-associated and pleckstrin homology domains-containing protein 1;Amyotrophic lateral sclerosis 2 chromosomal region candidate gene 18 protein;Amyotrophic lateral sclerosis 2 chromosomal regi…	ALS2CR18;ALS2CR9;KIAA1681;LPD;PREL2;RAPH1;RMO1;ALS2CR18;ALS2CR9;KIAA1681;LPD;PREL2;RAPH1;RMO1;RAPH1;ALS2CR18;ALS2CR9;KIAA1681;LPD;PREL2;RAPH1;RMO1	Q70E73-10;Q70E73;Q70E73-2;C9J164;Q70E73-5	1	EEEQAAKLKAEKI	2.19e-98	238.63	_VTRPQELDLTHQGQPITEEEQAAK(ac)LK_	24	VTRPQELDLTHQGQPITEEEQAAK(1)LK	4	751.145	0.022993	1.224
IPI00719643;IPI00646645;IPI00142538;IPI00953203	IPI00719643	1647	IPI00719643	1647	Amyotrophic lateral sclerosis 4 protein;Probable helicase senataxin;SEN1 homolog;cDNA FLJ57233, highly similar to Probable helicase senataxin (EC 3.6.1.-);Putative uncharacterized protein SETX;Amyotrophic lateral sclerosis 4 protein;Probable helicase senataxin;SEN1 homolog;Amyotrophic lateral sclerosis 4 protein;Probable helicase senataxin;SEN1 homolog;Putative uncharacterized protein SETX	ALS4;KIAA0625;SCAR1;SETX;ALS4;KIAA0625;SCAR1;SETX;ALS4;KIAA0625;SCAR1;SETX;SETX	Q7Z333-3;Q7Z333;B4DYE6;B5ME16;Q7Z333-4;Q7Z333-1;C9JQ10	1	VPLIAQKPVGEMK	1.95e-07	110.35	_VPQPVPLIAQK(ac)PVGEMK_	11	VPQPVPLIAQK(1)PVGEMK	2	937.034	0.10025	0.88441
IPI00328840	IPI00328840	242	IPI00328840	242	Ally of AML-1 and LEF-1;bZIP-enhancing factor BEF;THO complex subunit 4;Transcriptional coactivator Aly/REF	ALY;BEF;THOC4	Q86V81	1	GAGRNSKQQLSAE	5.8e-07	101.23	_NSK(ac)QQLSAEELDAQLDAYNAR_	3	NSK(1)QQLSAEELDAQLDAYNAR	3	802.723	2.1551	1.3321
IPI00328840	IPI00328840	93	IPI00328840	93	Ally of AML-1 and LEF-1;bZIP-enhancing factor BEF;THO complex subunit 4;Transcriptional coactivator Aly/REF	ALY;BEF;THOC4	Q86V81	1	PKQLPDKWQHDLF	1.8e-43	157.15	_QLPDK(ac)WQHDLFDSGFGGGAGVETGGK_	5	QLPDK(1)WQHDLFDSGFGGGAGVETGGK	4	687.078	0.058094	1.1182
IPI00939238;IPI00871743;IPI00218936;IPI00218529;IPI00218943;IPI00477787;IPI00413370;IPI00797455;IPI00936936;IPI00218942;IPI00218530	IPI00939238	215	IPI00939238	215	Acute myeloid leukemia 1 protein;Core-binding factor subunit alpha-2;Oncogene AML-1;Polyomavirus enhancer-binding protein 2 alpha B subunit;Runt-related transcription factor 1;SL3/AKV core-binding factor alpha B subunit;SL3-3 enhancer factor 1 alpha B subunit;Putative uncharacterized protein RUNX1;Acute myeloid leukemia 1 protein;Core-binding factor subunit alpha-2;Oncogene AML-1;Polyomavirus enh…	AML1;CBFA2;RUNX1;RUNX1;AML1;CBFA2;RUNX1;AML1;CBFA2;RUNX1;AML1;CBFA2;RUNX1;AML1;CBFA2;RUNX1;RUNX1;AML1;CBFA2;RUNX1;AML1;CBFA2;RUNX1;AML1;CBFA2;RUNX1;AML1;CBFA2;RUNX1	Q01196-8;Q01196;B2RMS4;C9JK12;Q01196-2;Q01196-10;A8MZI9;Q01196-9;Q01196-1;Q2TAM6;Q01196-4;Q01196-3;Q01196-7;C9JW25;Q01196-11	1	KLDDQTKPGSLSF	0.000642173	83.729	_LDDQTK(ac)PGSLSFSER_	6	LDDQTK(1)PGSLSFSER	2	861.421	1.4079	1.2453
IPI00939238;IPI00871743;IPI00218936;IPI00218529;IPI00218943;IPI00477787;IPI00413370;IPI00797455;IPI00936936;IPI00218942;IPI00791456;IPI00952824;IPI00877035;IPI00939601;IPI00941683;IPI00794722	IPI00939238	51	IPI00939238	51	Acute myeloid leukemia 1 protein;Core-binding factor subunit alpha-2;Oncogene AML-1;Polyomavirus enhancer-binding protein 2 alpha B subunit;Runt-related transcription factor 1;SL3/AKV core-binding factor alpha B subunit;SL3-3 enhancer factor 1 alpha B subunit;Putative uncharacterized protein RUNX1;Acute myeloid leukemia 1 protein;Core-binding factor subunit alpha-2;Oncogene AML-1;Polyomavirus enh…	AML1;CBFA2;RUNX1;RUNX1;AML1;CBFA2;RUNX1;AML1;CBFA2;RUNX1;AML1;CBFA2;RUNX1;AML1;CBFA2;RUNX1;RUNX1;AML1;CBFA2;RUNX1;AML1;CBFA2;RUNX1;AML1;CBFA2;RUNX1;RUNX1;AML1;CBFA2;RUNX1;AML1;CBFA2;RUNX1;RUNX1;RUNX1	Q01196-8;Q01196;B2RMS4;C9JK12;Q01196-2;Q01196-10;A8MZI9;Q01196-9;Q01196-1;Q2TAM6;Q01196-4;Q01196-3;Q01196-7;C9JW25;C9JGE0;Q01196-5;Q01196-6;C9JFJ4;C9JWM1	1	TALSPGKMSEALP	3.26e-09	64.532	_FTPPSTALSPGK(ac)M(ox)SEALPLGAPDAGAALAGK(ac)LR_	12	FTPPSTALSPGK(1)MSEALPLGAPDAGAALAGK(1)LR	4	823.937	-0.22731	1.0109
IPI00939238;IPI00871743;IPI00218936;IPI00218529;IPI00218943;IPI00477787;IPI00413370;IPI00797455;IPI00936936;IPI00218942;IPI00791456;IPI00952824;IPI00877035;IPI00939601;IPI00941683;IPI00794722	IPI00939238	70	IPI00939238	70	Acute myeloid leukemia 1 protein;Core-binding factor subunit alpha-2;Oncogene AML-1;Polyomavirus enhancer-binding protein 2 alpha B subunit;Runt-related transcription factor 1;SL3/AKV core-binding factor alpha B subunit;SL3-3 enhancer factor 1 alpha B subunit;Putative uncharacterized protein RUNX1;Acute myeloid leukemia 1 protein;Core-binding factor subunit alpha-2;Oncogene AML-1;Polyomavirus enh…	AML1;CBFA2;RUNX1;RUNX1;AML1;CBFA2;RUNX1;AML1;CBFA2;RUNX1;AML1;CBFA2;RUNX1;AML1;CBFA2;RUNX1;RUNX1;AML1;CBFA2;RUNX1;AML1;CBFA2;RUNX1;AML1;CBFA2;RUNX1;RUNX1;AML1;CBFA2;RUNX1;AML1;CBFA2;RUNX1;RUNX1;RUNX1	Q01196-8;Q01196;B2RMS4;C9JK12;Q01196-2;Q01196-10;A8MZI9;Q01196-9;Q01196-1;Q2TAM6;Q01196-4;Q01196-3;Q01196-7;C9JW25;C9JGE0;Q01196-5;Q01196-6;C9JFJ4;C9JWM1	1	GAALAGKLRSGDR	1.17e-35	166.21	_MSEALPLGAPDAGAALAGK(ac)LR_	19	MSEALPLGAPDAGAALAGK(1)LR	2	1026.05	-0.010145	1.7661
IPI00218386;IPI00004015	IPI00218386	206	IPI00218386	206	Acute myeloid leukemia 2 protein;Core-binding factor subunit alpha-3;Oncogene AML-2;Polyomavirus enhancer-binding protein 2 alpha C subunit;Runt-related transcription factor 3;SL3/AKV core-binding factor alpha C subunit;SL3-3 enhancer factor 1 alpha C subunit;Runt-related transcription factor 3, isoform CRA_b;Acute myeloid leukemia 2 protein;Core-binding factor subunit alpha-3;Oncogene AML-2;Poly…	AML2;CBFA3;PEBP2A3;RUNX3;hCG_1812030;RP3-398I9.1-002;AML2;CBFA3;PEBP2A3;RUNX3	Q13761-2;Q13761;B1AJV5;Q13761-1;B4DT53	1	KLEDQTKPFPDRF	0.034314	100.72	_LEDQTK(ac)PFPDR_	6	LEDQTK(1)PFPDR	2	694.346	-0.83283	0.81022
IPI00410287;IPI00792482;IPI00307755;IPI00061282	IPI00410287	80	IPI00410287	80	5'-AMP-activated protein kinase catalytic subunit alpha-1;5'-AMP-activated protein kinase catalytic subunit alpha-1;5'-AMP-activated protein kinase catalytic subunit alpha-2;AMP-activated alpha 2 subunit;cDNA, FLJ94666, highly similar to Homo sapiens protein kinase, AMP-activated, alpha 2 catalyticsubunit (PRKAA2), mRNA;PRKAA1 protein;Protein kinase, AMP-activated, alpha 1 catalytic subunit, isof…	AMPK1;PRKAA1;AMPK1;PRKAA1;AMPK;AMPK2;PRKAA2;hCG_37338;PRKAA1	Q13131-2;Q13131;Q13131-1;P54646;A0MZF5;B2RA25;Q96E92	1	REIQNLKLFRHPH	0.00947912	94.85	_EIQNLK(ac)LFR_	6	EIQNLK(1)LFR	2	601.848	-0.62677	1.288
IPI00010157;IPI00916229;IPI00916889	IPI00010157	88	IPI00010157	88	Methionine adenosyltransferase 2;Methionine adenosyltransferase II;S-adenosylmethionine synthase isoform type-2;S-adenosylmethionine synthetase;S-adenosylmethionine synthetase	AMS2;MAT2A;MATA2;hCG_34602	P31153;B4DEX8;B4DN45;B8ZZN5	1	VVREAVKHIGYDD	0.00902849	61.375	_EAVK(ac)HIGYDDSSK_	4	EAVK(1)HIGYDDSSK	3	497.576	1.1083	0.92563
IPI00871174	IPI00871174	20	IPI00871174	20	Associate of Myc 1;C-Myc-binding protein;MYCBP protein	AMY1;MYCBP	Q99417;B2R4N0;Q6IB68	1	FRRYLEKSGVLDT	0.00032579	87.18	_YLEK(ac)SGVLDTLTK_	4	YLEK(1)SGVLDTLTK	2	754.914	-4.0641	1.0669
IPI00008248;IPI00939488;IPI00915282;IPI00945732	IPI00008248	263	IPI00008248	263	Anaphase promoting complex subunit 7;Anaphase-promoting complex subunit 7;Cyclosome subunit 7;ANAPC7 protein;Putative uncharacterized protein DKFZp762H177;cDNA FLJ11747 fis, clone HEMBA1005530, highly similar to Anaphase-promoting complex subunit 7	ANAPC7;ANAPC7;APC7;DKFZp762H177	A5D8X2;Q9UJX3;A8KAQ7;Q2M2R1;Q4KMX6;Q69YV3;B3KMP2	1	TICSLEKKSLLRD	0.000437063	133.81	_AISTICSLEK(ac)K_	10	AISTICSLEK(1)K	3	431.236	0.29625	1.2818
IPI00008248;IPI00939488;IPI00915282;IPI00945732	IPI00008248	379	IPI00008248	379	Anaphase promoting complex subunit 7;Anaphase-promoting complex subunit 7;Cyclosome subunit 7;ANAPC7 protein;Putative uncharacterized protein DKFZp762H177;cDNA FLJ11747 fis, clone HEMBA1005530, highly similar to Anaphase-promoting complex subunit 7	ANAPC7;ANAPC7;APC7;DKFZp762H177	A5D8X2;Q9UJX3;A8KAQ7;Q2M2R1;Q4KMX6;Q69YV3;B3KMP2	1	VQALLLKGAALRN	5.13e-10	107.72	_AIQLNSNSVQALLLK(ac)GAALR_	15	AIQLNSNSVQALLLK(1)GAALR	3	708.083	-0.49395	0.77734
IPI00005822;IPI00939517	IPI00005822	467	IPI00005822	467	Anaphase-promoting complex subunit 8;Cell division cycle protein 23 homolog;Cyclosome subunit 8;Anaphase-promoting complex subunit 8;Cell division cycle protein 23 homolog;Cyclosome subunit 8	ANAPC8;CDC23;ANAPC8;CDC23	Q9UJX2-1;Q9UJX2;Q9UJX2-3	1	AVGDVEKMALVKL	3.24e-08	127.02	_AYAVGDVEK(ac)M(ox)ALVK_	9	AYAVGDVEK(1)MALVK	3	517.941	1.0006	0.86929
IPI00411614;IPI00513835	IPI00411614	962	IPI00411614	962	Acidic nucleoplasmic DNA-binding protein 1;WD repeat and HMG-box DNA-binding protein 1;cDNA FLJ78476, highly similar to Homo sapiens WD repeat and HMG-box DNA binding protein 1 (WDHD1), transcript variant 1, mRNA;WDHD1 protein;Putative uncharacterized protein WDHD1;cDNA FLJ10676 fis, clone NT2RP2006464, highly similar to WD repeat and HMG-box DNA-binding protein 1;cDNA FLJ10723 fis, clone NT2RP30…	AND1;WDHD1;WDHD1	O75717;A8KAE0;Q05DR3;A8MRA5;B3KMC2;B3KMD2;C9JW18	1	EKSPIIKPLIPKP	0.000985011	118.4	_SPIIK(ac)PLIPK_	5	SPIIK(1)PLIPK	2	574.376	0.088727	0.14748
IPI00743594;IPI00657687;IPI00032958	IPI00743594	372	IPI00743594	372	cDNA FLJ57190, highly similar to Actin-binding protein anillin;Actin-binding protein anillin;Actin-binding protein anillin;cDNA FLJ77424, highly similar to Homo sapiens anillin, actin binding protein (scraps homolog, Drosophila), mRNA	ANLN;ANLN	B4DSL6;Q9NQW6-1;Q9NQW6;Q9NQW6-2;A8K5D9	1	PGGTGIKPFLERF	0.0275532	74.678	_STTPGGTGIK(ac)PFLER_	10	STTPGGTGIK(1)PFLER	2	801.928	-0.0014992	4.0639
IPI00743594;IPI00657687;IPI00032958	IPI00743594	492	IPI00743594	492	cDNA FLJ57190, highly similar to Actin-binding protein anillin;Actin-binding protein anillin;Actin-binding protein anillin;cDNA FLJ77424, highly similar to Homo sapiens anillin, actin binding protein (scraps homolog, Drosophila), mRNA	ANLN;ANLN	B4DSL6;Q9NQW6-1;Q9NQW6;Q9NQW6-2;A8K5D9	1	SLPVTEKVTENQI	0.00158051	55.416	_TQSLPVTEK(ac)VTENQIPAK_	9	TQSLPVTEK(1)VTENQIPAK	3	675.7	0.24628	1.4879
IPI00007423;IPI00759824;IPI00647001;IPI00930163;IPI00887411	IPI00007423	101	IPI00007423	101	Acidic leucine-rich nuclear phosphoprotein 32 family member B;Acidic protein rich in leucines;Putative HLA-DR-associated protein I-2;Silver-stainable protein SSP29;Acidic (Leucine-rich) nuclear phosphoprotein 32 family, member B variant;Acidic leucine-rich nuclear phosphoprotein 32 family member B;Acidic protein rich in leucines;Putative HLA-DR-associated protein I-2;Silver-stainable protein SSP2…	ANP32B;APRIL;PHAPI2;ANP32B;APRIL;PHAPI2;ANP32B;RP11-535C21.1-003	Q92688-1;Q92688;Q53F35;Q92688-2;Q5T6W8;C9JBT8	1	LSGNKLKDISTLE	0.00283254	76.655	_LK(ac)DISTLEPLK_	2	LK(1)DISTLEPLK	2	649.882	0.60699	0.89625
IPI00165393;IPI00640833	IPI00165393	113	IPI00165393	113	Acidic leucine-rich nuclear phosphoprotein 32 family member E;LANP-like protein;Acidic (Leucine-rich) nuclear phosphoprotein 32 family, member E variant;Acidic (Leucine-rich) nuclear phosphoprotein 32 family, member E;Acidic (Leucine-rich) nuclear phosphoprotein 32 family, member E, isoform CRA_a	ANP32E;ANP32E;hCG_1998392;RP4-790G17.1-002	Q9BTT0;Q53F20;Q5TB20	1	EALQNLKNLKSLD	2.57e-10	148.89	_DLSTVEALQNLK(ac)NLK_	12	DLSTVEALQNLK(1)NLK	3	576.656	-0.11546	1.0428
IPI00022891;IPI00556601	IPI00022891	96	IPI00022891	96	Adenine nucleotide translocator 1;ADP,ATP carrier protein 1;ADP,ATP carrier protein, heart/skeletal muscle isoform T1;ADP/ATP translocase 1;Solute carrier family 25 member 4;cDNA FLJ75273, highly similar to Homo sapiens solute carrier family 25 (mitochondrial carrier; adenine nucleotide translocator), member 4, mRNA;Solute carrier family 25 member 4 variant	ANT1;SLC25A4	P12235;A8K787;Q59EP7	1	AFKDKYKQLFLGG	0.0010018	129.88	_YK(ac)QLFLGGVDR_	2	YK(1)QLFLGGVDR	2	669.364	0.24517	0.73344
IPI00022891	IPI00022891	272	IPI00022891	272	Adenine nucleotide translocator 1;ADP,ATP carrier protein 1;ADP,ATP carrier protein, heart/skeletal muscle isoform T1;ADP/ATP translocase 1;Solute carrier family 25 member 4;cDNA FLJ75273, highly similar to Homo sapiens solute carrier family 25 (mitochondrial carrier; adenine nucleotide translocator), member 4, mRNA	ANT1;SLC25A4	P12235;A8K787	1	GAKAFFKGAWSNV	0.000333949	134.13	_AFFK(ac)GAWSNVLR_	4	AFFK(1)GAWSNVLR	2	719.386	0.75877	0.68141
IPI00022891	IPI00022891	23	IPI00022891	23	Adenine nucleotide translocator 1;ADP,ATP carrier protein 1;ADP,ATP carrier protein, heart/skeletal muscle isoform T1;ADP/ATP translocase 1;Solute carrier family 25 member 4;cDNA FLJ75273, highly similar to Homo sapiens solute carrier family 25 (mitochondrial carrier; adenine nucleotide translocator), member 4, mRNA	ANT1;SLC25A4	P12235;A8K787	1	VAAAVSKTAVAPI	6.53e-12	100.97	_DFLAGGVAAAVSK(ac)TAVAPIER_	13	DFLAGGVAAAVSK(1)TAVAPIER	3	695.716	-0.19279	0.82537
IPI00007188	IPI00007188	268	IPI00007188	268	Adenine nucleotide translocator 2;ADP,ATP carrier protein 2;ADP,ATP carrier protein, fibroblast isoform;ADP/ATP translocase 2;Solute carrier family 25 member 5;cDNA, FLJ96310, highly similar to Homo sapiens solute carrier family 25 (mitochondrial carrier; adenine nucleotide translocator), member 5 (SLC25A5), mRNA;SLC25A5 protein	ANT2;SLC25A5	P05141;B2RCV1;Q6NVC0	1	ARDEGGKAFFKGA	0.0107951	91.867	_DEGGK(ac)AFFK_	5	DEGGK(1)AFFK	2	520.756	0.12804	0.584
IPI00007188	IPI00007188	96	IPI00007188	96	Adenine nucleotide translocator 2;ADP,ATP carrier protein 2;ADP,ATP carrier protein, fibroblast isoform;ADP/ATP translocase 2;Solute carrier family 25 member 5;cDNA, FLJ96310, highly similar to Homo sapiens solute carrier family 25 (mitochondrial carrier; adenine nucleotide translocator), member 5 (SLC25A5), mRNA;SLC25A5 protein	ANT2;SLC25A5	P05141;B2RCV1;Q6NVC0	1	AFKDKYKQIFLGG	0.000411021	129.89	_YK(ac)QIFLGGVDKR_	2	YK(1)QIFLGGVDKR	2	733.412	0.46987	1.0013
IPI00007188	IPI00007188	163	IPI00007188	163	Adenine nucleotide translocator 2;ADP,ATP carrier protein 2;ADP,ATP carrier protein, fibroblast isoform;ADP/ATP translocase 2;Solute carrier family 25 member 5;cDNA, FLJ96310, highly similar to Homo sapiens solute carrier family 25 (mitochondrial carrier; adenine nucleotide translocator), member 5 (SLC25A5), mRNA;SLC25A5 protein	ANT2;SLC25A5	P05141;B2RCV1;Q6NVC0	1	LGDCLVKIYKSDG	4.19e-05	152.69	_GLGDCLVK(ac)IYK_	8	GLGDCLVK(1)IYK	2	654.355	0.21159	2.2644
IPI00007188	IPI00007188	166	IPI00007188	166	Adenine nucleotide translocator 2;ADP,ATP carrier protein 2;ADP,ATP carrier protein, fibroblast isoform;ADP/ATP translocase 2;Solute carrier family 25 member 5;cDNA, FLJ96310, highly similar to Homo sapiens solute carrier family 25 (mitochondrial carrier; adenine nucleotide translocator), member 5 (SLC25A5), mRNA;SLC25A5 protein	ANT2;SLC25A5	P05141;B2RCV1;Q6NVC0	1	CLVKIYKSDGIKG	4.19e-05	152.69	_IYK(ac)SDGIK_	3	IYK(1)SDGIK	2	483.269	-0.26295	0.86186
IPI00007188	IPI00007188	23	IPI00007188	23	Adenine nucleotide translocator 2;ADP,ATP carrier protein 2;ADP,ATP carrier protein, fibroblast isoform;ADP/ATP translocase 2;Solute carrier family 25 member 5;cDNA, FLJ96310, highly similar to Homo sapiens solute carrier family 25 (mitochondrial carrier; adenine nucleotide translocator), member 5 (SLC25A5), mRNA;SLC25A5 protein	ANT2;SLC25A5	P05141;B2RCV1;Q6NVC0	1	VAAAISKTAVAPI	3.52e-70	234.48	_DFLAGGVAAAISK(ac)TAVAPIER_	13	DFLAGGVAAAISK(1)TAVAPIER	3	700.388	0.073837	0.86989
IPI00007188;IPI00010420;IPI00022891;IPI00556601;IPI00291467;IPI00645646	IPI00007188;IPI00022891;IPI00291467	92;92;92	IPI00007188	92	Adenine nucleotide translocator 2;ADP,ATP carrier protein 2;ADP,ATP carrier protein, fibroblast isoform;ADP/ATP translocase 2;Solute carrier family 25 member 5;cDNA, FLJ96310, highly similar to Homo sapiens solute carrier family 25 (mitochondrial carrier; adenine nucleotide translocator), member 5 (SLC25A5), mRNA;SLC25A5 protein;Adenine nucleotide translocator 4;ADP,ATP carrier protein 4;ADP/ATP …	ANT2;SLC25A5;AAC4;ANT4;SFEC;SLC25A31;ANT1;SLC25A4;ANT3;CDABP0051;SLC25A6;hCG_1746794	P05141;B2RCV1;Q6NVC0;Q9H0C2;P12235;A8K787;Q59EP7;P12236;Q59EI9;Q6I9V5	1	ALNFAFKDKYKQI;ALNFAFKDKYKQL	1.93e-54	228.8	_YFPTQALNFAFK(ac)DK_	12	YFPTQALNFAFK(1)DK	3	577.963	-0.17045	0.88087
IPI00291467	IPI00291467	268	IPI00291467	268	Adenine nucleotide translocator 3;ADP,ATP carrier protein 3;ADP,ATP carrier protein, isoform T2;ADP/ATP translocase 3;Solute carrier family 25 member 6;ADP,ATP carrier protein, liver isoform T2 variant;cDNA, FLJ92654, highly similar to Homo sapiens solute carrier family 25 (mitochondrial carrier; adenine nucleotide translocator), member 6 (SLC25A6), mRNA;SLC25A6 protein;Solute carrier family 25 (…	ANT3;CDABP0051;SLC25A6;hCG_1746794	P12236;Q59EI9;Q6I9V5	1	FRDEGGKAFFKGA	0.0107951	91.867	_IFRDEGGK(ac)AFFK_	8	IFRDEGGK(1)AFFK	3	486.258	-2.0436	0.57246
IPI00291467;IPI00645646;IPI00455148	IPI00291467	96	IPI00291467	96	Adenine nucleotide translocator 3;ADP,ATP carrier protein 3;ADP,ATP carrier protein, isoform T2;ADP/ATP translocase 3;Solute carrier family 25 member 6;ADP,ATP carrier protein, liver isoform T2 variant;cDNA, FLJ92654, highly similar to Homo sapiens solute carrier family 25 (mitochondrial carrier; adenine nucleotide translocator), member 6 (SLC25A6), mRNA;SLC25A6 protein;Solute carrier family 25 (…	ANT3;CDABP0051;SLC25A6;hCG_1746794	P12236;Q59EI9;Q6I9V5;O75961	1	AFKDKYKQIFLGG	0.000411021	129.89	_YK(ac)QIFLGGVDK_	2	YK(1)QIFLGGVDK	2	655.361	-0.15967	1.0054
IPI00291467;IPI00645646	IPI00291467	23	IPI00291467	23	Adenine nucleotide translocator 3;ADP,ATP carrier protein 3;ADP,ATP carrier protein, isoform T2;ADP/ATP translocase 3;Solute carrier family 25 member 6;ADP,ATP carrier protein, liver isoform T2 variant;cDNA, FLJ92654, highly similar to Homo sapiens solute carrier family 25 (mitochondrial carrier; adenine nucleotide translocator), member 6 (SLC25A6), mRNA;SLC25A6 protein;Solute carrier family 25 (…	ANT3;CDABP0051;SLC25A6;hCG_1746794	P12236;Q59EI9;Q6I9V5	1	IAAAISKTAVAPI	1.91e-10	81.723	_DFLAGGIAAAISK(ac)TAVAPIER_	13	DFLAGGIAAAISK(1)TAVAPIER	4	529.047	-1.281	0.58767
IPI00218918;IPI00908577	IPI00218918	250	IPI00218918	250	Annexin A1;Annexin I;Annexin-1;Calpactin II;Calpactin-2;Chromobindin-9;Lipocortin I;p35;Phospholipase A2 inhibitory protein;ANXA1 protein;Annexin A1, isoform CRA_a;cDNA FLJ51887, highly similar to Annexin A1	ANX1;ANXA1;LPC1;hCG_17305;RP11-71A24.1-002	P04083;B5BU38;Q05BR2;Q5TZZ9;B4DL19	1	SKHDMNKVLDLEL	0.00511514	71.888	_HDMNK(ac)VLDLELK_	5	HDMNK(1)VLDLELK	3	499.597	-0.16408	1.0462
IPI00218918	IPI00218918	312	IPI00218918	312	Annexin A1;Annexin I;Annexin-1;Calpactin II;Calpactin-2;Chromobindin-9;Lipocortin I;p35;Phospholipase A2 inhibitory protein;ANXA1 protein;Annexin A1, isoform CRA_a	ANX1;ANXA1;LPC1;hCG_17305;RP11-71A24.1-002	P04083;B5BU38;Q05BR2;Q5TZZ9	1	IDMNDIKAFYQKM	6.87e-146	304.93	_SEIDMNDIK(ac)AFYQK_	9	SEIDMNDIK(1)AFYQK	3	581.947	-0.25375	1.235
IPI00218918;IPI00908577;IPI00549413	IPI00218918	166	IPI00218918	166	Annexin A1;Annexin I;Annexin-1;Calpactin II;Calpactin-2;Chromobindin-9;Lipocortin I;p35;Phospholipase A2 inhibitory protein;ANXA1 protein;Annexin A1, isoform CRA_a;cDNA FLJ51887, highly similar to Annexin A1;Annexin A1	ANX1;ANXA1;LPC1;hCG_17305;RP11-71A24.1-002;ANXA1;RP11-71A24.1-004	P04083;B5BU38;Q05BR2;Q5TZZ9;B4DL19;Q5T3N1	1	LKRDLAKDITSDT	2.15e-09	137.46	_RDLAK(ac)DITSDTSGDFR_	5	RDLAK(1)DITSDTSGDFR	3	613.634	-0.8946	1.3271
IPI00218918;IPI00549413;IPI00643231	IPI00218918	71	IPI00218918	71	Annexin A1;Annexin I;Annexin-1;Calpactin II;Calpactin-2;Chromobindin-9;Lipocortin I;p35;Phospholipase A2 inhibitory protein;ANXA1 protein;Annexin A1, isoform CRA_a;Annexin A1;Annexin A1	ANX1;ANXA1;LPC1;hCG_17305;RP11-71A24.1-002;ANXA1;RP11-71A24.1-004;ANXA1;RP11-71A24.1-006	P04083;B5BU38;Q05BR2;Q5TZZ9;Q5T3N1;Q5T3N0	1	IIDILTKRNNAQR	0.00118723	78.486	_GVDEATIIDILTK(ac)R_	13	GVDEATIIDILTK(1)R	3	529.298	0.16062	1.3062
IPI00218918;IPI00549413;IPI00643231	IPI00218918	90	IPI00218918	90	Annexin A1;Annexin I;Annexin-1;Calpactin II;Calpactin-2;Chromobindin-9;Lipocortin I;p35;Phospholipase A2 inhibitory protein;ANXA1 protein;Annexin A1, isoform CRA_a;Annexin A1;Annexin A1	ANX1;ANXA1;LPC1;hCG_17305;RP11-71A24.1-002;ANXA1;RP11-71A24.1-004;ANXA1;RP11-71A24.1-006	P04083;B5BU38;Q05BR2;Q5TZZ9;Q5T3N1;Q5T3N0	0.997595	YLQETGKPLDETL	3.7e-13	134.9	_AAYLQETGK(ac)PLDETLKK_	9	AAYLQETGK(0.998)PLDETLK(0.002)K	3	649.686	0.16724	1.2499
IPI00218918;IPI00549413;IPI00643231	IPI00218918	53	IPI00218918	53	Annexin A1;Annexin I;Annexin-1;Calpactin II;Calpactin-2;Chromobindin-9;Lipocortin I;p35;Phospholipase A2 inhibitory protein;ANXA1 protein;Annexin A1, isoform CRA_a;Annexin A1;Annexin A1	ANX1;ANXA1;LPC1;hCG_17305;RP11-71A24.1-002;ANXA1;RP11-71A24.1-004;ANXA1;RP11-71A24.1-006	P04083;B5BU38;Q05BR2;Q5TZZ9;Q5T3N1;Q5T3N0	1	DVAALHKAIMVKG	2.73e-59	175.12	_GGPGSAVSPYPTFNPSSDVAALHK(ac)AIMVK_	24	GGPGSAVSPYPTFNPSSDVAALHK(1)AIMVK	3	980.836	-0.079098	0.85784
IPI00909703;IPI00414320	IPI00909703	162	IPI00909703	162	cDNA FLJ51518, highly similar to Annexin A11;56 kDa autoantigen;Annexin A11;Annexin XI;Annexin-11;Calcyclin-associated annexin 50;cDNA FLJ58379, highly similar to Annexin A11;cDNA FLJ55482, highly similar to Annexin A11;Annexin A11 variant;Annexin A11, isoform CRA_b;cDNA FLJ31545 fis, clone NT2RI2000932, highly similar to Annexin A11;cDNA FLJ44306 fis, clone TRACH2025084, highly similar to Annexi…	ANX11;ANXA11;hCG_22492;RP11-369J21.10-001	B4DPJ2;P50995;B4DVE7;B7Z6L0;Q59EP1;Q5T0G8;Q6ICS0	1	DLIKDLKSELSGN	2.29e-06	147.33	_DLK(ac)SELSGNFEK_	3	DLK(1)SELSGNFEK	2	704.851	-1.2126	1.2239
IPI00909703;IPI00414320	IPI00909703	386	IPI00909703	386	cDNA FLJ51518, highly similar to Annexin A11;56 kDa autoantigen;Annexin A11;Annexin XI;Annexin-11;Calcyclin-associated annexin 50;cDNA FLJ58379, highly similar to Annexin A11;cDNA FLJ55482, highly similar to Annexin A11;Annexin A11 variant;Annexin A11, isoform CRA_b;cDNA FLJ31545 fis, clone NT2RI2000932, highly similar to Annexin A11;cDNA FLJ44306 fis, clone TRACH2025084, highly similar to Annexi…	ANX11;ANXA11;hCG_22492;RP11-369J21.10-001	B4DPJ2;P50995;B4DVE7;B7Z6L0;Q59EP1;Q5T0G8;Q6ICS0	1	YKRMYGKSLYHDI	2.85e-28	163.51	_MYGK(ac)SLYHDISGDTSGDYR_	4	MYGK(1)SLYHDISGDTSGDYR	3	736.329	0.049517	0.88188
IPI00418169;IPI00455315;IPI00334627;IPI00797556;IPI00909509	IPI00418169	99	IPI00418169	99	Annexin A2;Annexin II;Annexin-2;Calpactin I heavy chain;Calpactin-1 heavy chain;Chromobindin-8;Lipocortin II;p36;Placental anticoagulant protein IV;Protein I;Annexin A2;Annexin II;Annexin-2;Calpactin I heavy chain;Calpactin-1 heavy chain;Chromobindin-8;Lipocortin II;p36;Placental anticoagulant protein IV;Protein I;Annexin A2 pseudogene 2;Lipocortin II pseudogene;Putative annexin A2-like protein;c…	ANX2;ANX2L4;ANXA2;CAL1H;LPC2D;ANX2;ANX2L4;ANXA2;CAL1H;LPC2D;ANX2L2;ANX2P2;ANXA2P2;LPC2B	P07355-2;P07355;P07355-1;A6NMY6;B4DNH8	1	YQRRTKKELASAL	0.023548	112.11	_K(ac)ELASALK_	1	K(1)ELASALK	2	451.271	-0.42323	1.8274
IPI00418169;IPI00455315;IPI00334627;IPI00797556;IPI00903334	IPI00418169	194	IPI00418169	194	Annexin A2;Annexin II;Annexin-2;Calpactin I heavy chain;Calpactin-1 heavy chain;Chromobindin-8;Lipocortin II;p36;Placental anticoagulant protein IV;Protein I;Annexin A2;Annexin II;Annexin-2;Calpactin I heavy chain;Calpactin-1 heavy chain;Chromobindin-8;Lipocortin II;p36;Placental anticoagulant protein IV;Protein I;Annexin A2 pseudogene 2;Lipocortin II pseudogene;Putative annexin A2-like protein;c…	ANX2;ANX2L4;ANXA2;CAL1H;LPC2D;ANX2;ANX2L4;ANXA2;CAL1H;LPC2D;ANX2L2;ANX2P2;ANXA2P2;LPC2B	P07355-2;P07355;P07355-1;A6NMY6;B3KRQ1	1	LMVALAKGRRAED	0.0100522	93.551	_LMVALAK(ac)GR_	7	LMVALAK(1)GR	2	500.802	0.27319	1.1058
IPI00418169;IPI00455315;IPI00334627;IPI00903334	IPI00418169	245	IPI00418169	245	Annexin A2;Annexin II;Annexin-2;Calpactin I heavy chain;Calpactin-1 heavy chain;Chromobindin-8;Lipocortin II;p36;Placental anticoagulant protein IV;Protein I;Annexin A2;Annexin II;Annexin-2;Calpactin I heavy chain;Calpactin-1 heavy chain;Chromobindin-8;Lipocortin II;p36;Placental anticoagulant protein IV;Protein I;Annexin A2 pseudogene 2;Lipocortin II pseudogene;Putative annexin A2-like protein;c…	ANX2;ANX2L4;ANXA2;CAL1H;LPC2D;ANX2;ANX2L4;ANXA2;CAL1H;LPC2D;ANX2L2;ANX2P2;ANXA2P2;LPC2B	P07355-2;P07355;P07355-1;A6NMY6;B3KRQ1	1	SVPHLQKVFDRYK	0.00228996	80.763	_SVPHLQK(ac)VFDR_	7	SVPHLQK(1)VFDR	3	456.586	0.93304	1.457
IPI00418169;IPI00455315;IPI00334627;IPI00903334	IPI00418169	230	IPI00418169	230	Annexin A2;Annexin II;Annexin-2;Calpactin I heavy chain;Calpactin-1 heavy chain;Chromobindin-8;Lipocortin II;p36;Placental anticoagulant protein IV;Protein I;Annexin A2;Annexin II;Annexin-2;Calpactin I heavy chain;Calpactin-1 heavy chain;Chromobindin-8;Lipocortin II;p36;Placental anticoagulant protein IV;Protein I;Annexin A2 pseudogene 2;Lipocortin II pseudogene;Putative annexin A2-like protein;c…	ANX2;ANX2L4;ANXA2;CAL1H;LPC2D;ANX2;ANX2L4;ANXA2;CAL1H;LPC2D;ANX2L2;ANX2P2;ANXA2P2;LPC2B	P07355-2;P07355;P07355-1;A6NMY6;B3KRQ1	1	KGTDVPKWISIMT	3.86e-08	113.25	_GTDVPK(ac)WISIMTER_	6	GTDVPK(1)WISIMTER	2	837.93	-0.50185	1.2055
IPI00418169;IPI00455315;IPI00334627;IPI00909509;IPI00795925	IPI00418169	320	IPI00418169	320	Annexin A2;Annexin II;Annexin-2;Calpactin I heavy chain;Calpactin-1 heavy chain;Chromobindin-8;Lipocortin II;p36;Placental anticoagulant protein IV;Protein I;Annexin A2;Annexin II;Annexin-2;Calpactin I heavy chain;Calpactin-1 heavy chain;Chromobindin-8;Lipocortin II;p36;Placental anticoagulant protein IV;Protein I;Annexin A2 pseudogene 2;Lipocortin II pseudogene;Putative annexin A2-like protein;c…	ANX2;ANX2L4;ANXA2;CAL1H;LPC2D;ANX2;ANX2L4;ANXA2;CAL1H;LPC2D;ANX2L2;ANX2P2;ANXA2P2;LPC2B	P07355-2;P07355;P07355-1;A6NMY6;B4DNH8	1	SEVDMLKIRSEFK	2.12e-09	164.68	_SEVDM(ox)LK(ac)IR_	7	SEVDMLK(1)IR	2	574.803	0.27219	1.227
IPI00418169;IPI00455315;IPI00334627;IPI00909509;IPI00795925	IPI00418169	331	IPI00418169	331	Annexin A2;Annexin II;Annexin-2;Calpactin I heavy chain;Calpactin-1 heavy chain;Chromobindin-8;Lipocortin II;p36;Placental anticoagulant protein IV;Protein I;Annexin A2;Annexin II;Annexin-2;Calpactin I heavy chain;Calpactin-1 heavy chain;Chromobindin-8;Lipocortin II;p36;Placental anticoagulant protein IV;Protein I;Annexin A2 pseudogene 2;Lipocortin II pseudogene;Putative annexin A2-like protein;c…	ANX2;ANX2L4;ANXA2;CAL1H;LPC2D;ANX2;ANX2L4;ANXA2;CAL1H;LPC2D;ANX2L2;ANX2P2;ANXA2P2;LPC2B	P07355-2;P07355;P07355-1;A6NMY6;B4DNH8	1	FKRKYGKSLYYYI	1.46e-23	190.03	_YGK(ac)SLYYYIQQDTK_	3	YGK(1)SLYYYIQQDTK	2	906.446	0.71313	1.1523
IPI00418169;IPI00455315;IPI00334627;IPI00797556;IPI00909509;IPI00798111	IPI00418169	28	IPI00418169	28	Annexin A2;Annexin II;Annexin-2;Calpactin I heavy chain;Calpactin-1 heavy chain;Chromobindin-8;Lipocortin II;p36;Placental anticoagulant protein IV;Protein I;Annexin A2;Annexin II;Annexin-2;Calpactin I heavy chain;Calpactin-1 heavy chain;Chromobindin-8;Lipocortin II;p36;Placental anticoagulant protein IV;Protein I;Annexin A2 pseudogene 2;Lipocortin II pseudogene;Putative annexin A2-like protein;c…	ANX2;ANX2L4;ANXA2;CAL1H;LPC2D;ANX2;ANX2L4;ANXA2;CAL1H;LPC2D;ANX2L2;ANX2P2;ANXA2P2;LPC2B	P07355-2;P07355;P07355-1;A6NMY6;B4DNH8	1	VHEILCKLSLEGD	3.23e-29	116.24	_(ac)STVHEILCK(ac)LSLEGDHSTPPSAYGSVK_	9	STVHEILCK(1)LSLEGDHSTPPSAYGSVK	3	999.494	-0.7231	1.3459
IPI00418169;IPI00455315;IPI00334627;IPI00797556;IPI00903334	IPI00418169	175	IPI00418169	175	Annexin A2;Annexin II;Annexin-2;Calpactin I heavy chain;Calpactin-1 heavy chain;Chromobindin-8;Lipocortin II;p36;Placental anticoagulant protein IV;Protein I;Annexin A2;Annexin II;Annexin-2;Calpactin I heavy chain;Calpactin-1 heavy chain;Chromobindin-8;Lipocortin II;p36;Placental anticoagulant protein IV;Protein I;Annexin A2 pseudogene 2;Lipocortin II pseudogene;Putative annexin A2-like protein;c…	ANX2;ANX2L4;ANXA2;CAL1H;LPC2D;ANX2;ANX2L4;ANXA2;CAL1H;LPC2D;ANX2L2;ANX2P2;ANXA2P2;LPC2B	P07355-2;P07355;P07355-1;A6NMY6;B3KRQ1	1	YKTDLEKDIISDT	6.23e-47	212.69	_TDLEK(ac)DIISDTSGDFRK_	5	TDLEK(1)DIISDTSGDFRK	3	661.329	-0.66137	1.2471
IPI00418169;IPI00455315;IPI00334627;IPI00797556;IPI00909509	IPI00418169	133	IPI00418169	133	Annexin A2;Annexin II;Annexin-2;Calpactin I heavy chain;Calpactin-1 heavy chain;Chromobindin-8;Lipocortin II;p36;Placental anticoagulant protein IV;Protein I;Annexin A2;Annexin II;Annexin-2;Calpactin I heavy chain;Calpactin-1 heavy chain;Chromobindin-8;Lipocortin II;p36;Placental anticoagulant protein IV;Protein I;Annexin A2 pseudogene 2;Lipocortin II pseudogene;Putative annexin A2-like protein;c…	ANX2;ANX2L4;ANXA2;CAL1H;LPC2D;ANX2;ANX2L4;ANXA2;CAL1H;LPC2D;ANX2L2;ANX2P2;ANXA2P2;LPC2B	P07355-2;P07355;P07355-1;A6NMY6;B4DNH8	1	YDASELKASMKGL	8.82e-69	237.46	_TPAQYDASELK(ac)ASM(ox)K_	11	TPAQYDASELK(1)ASMK	3	566.607	0.94173	1.1628
IPI00418169;IPI00455315;IPI00334627;IPI00797556;IPI00909509;IPI00798111	IPI00418169	65	IPI00418169	65	Annexin A2;Annexin II;Annexin-2;Calpactin I heavy chain;Calpactin-1 heavy chain;Chromobindin-8;Lipocortin II;p36;Placental anticoagulant protein IV;Protein I;Annexin A2;Annexin II;Annexin-2;Calpactin I heavy chain;Calpactin-1 heavy chain;Chromobindin-8;Lipocortin II;p36;Placental anticoagulant protein IV;Protein I;Annexin A2 pseudogene 2;Lipocortin II pseudogene;Putative annexin A2-like protein;c…	ANX2;ANX2L4;ANXA2;CAL1H;LPC2D;ANX2;ANX2L4;ANXA2;CAL1H;LPC2D;ANX2L2;ANX2P2;ANXA2P2;LPC2B	P07355-2;P07355;P07355-1;A6NMY6;B4DNH8	1	NIETAIKTKGVDE	5.71e-112	274.81	_AYTNFDAERDALNIETAIK(ac)TK_	19	AYTNFDAERDALNIETAIK(1)TK	3	809.411	0.4062	1.2399
IPI00418169;IPI00455315;IPI00334627;IPI00797556;IPI00909509;IPI00798111	IPI00418169	67	IPI00418169	67	Annexin A2;Annexin II;Annexin-2;Calpactin I heavy chain;Calpactin-1 heavy chain;Chromobindin-8;Lipocortin II;p36;Placental anticoagulant protein IV;Protein I;Annexin A2;Annexin II;Annexin-2;Calpactin I heavy chain;Calpactin-1 heavy chain;Chromobindin-8;Lipocortin II;p36;Placental anticoagulant protein IV;Protein I;Annexin A2 pseudogene 2;Lipocortin II pseudogene;Putative annexin A2-like protein;c…	ANX2;ANX2L4;ANXA2;CAL1H;LPC2D;ANX2;ANX2L4;ANXA2;CAL1H;LPC2D;ANX2L2;ANX2P2;ANXA2P2;LPC2B	P07355-2;P07355;P07355-1;A6NMY6;B4DNH8	1	ETAIKTKGVDEVT	5.71e-112	274.81	_TK(ac)GVDEVTIVNILTNR_	2	TK(1)GVDEVTIVNILTNR	3	605.339	-0.19184	0.74629
IPI00183695	IPI00183695	23	IPI00183695	23	Calpactin I light chain;Calpactin-1 light chain;Cellular ligand of annexin II;p10 protein;p11;Protein S100-A10;S100 calcium-binding protein A10;S100A10 protein	ANX2LG;CAL1L;CLP11;S100A10	P60903;Q6FGE5	1	HKFAGDKGYLTKE	0.00782515	74.162	_FAGDK(ac)GYLTK_	5	FAGDK(1)GYLTK	2	571.298	-0.09452	1.6272
IPI00183695	IPI00183695	28	IPI00183695	28	Calpactin I light chain;Calpactin-1 light chain;Cellular ligand of annexin II;p10 protein;p11;Protein S100-A10;S100 calcium-binding protein A10;S100A10 protein	ANX2LG;CAL1L;CLP11;S100A10	P60903;Q6FGE5	1	DKGYLTKEDLRVL	0.00405863	113.71	_GYLTK(ac)EDLR_	5	GYLTK(1)EDLR	3	379.536	0.12988	1.2393
IPI00183695	IPI00183695	57	IPI00183695	57	Calpactin I light chain;Calpactin-1 light chain;Cellular ligand of annexin II;p10 protein;p11;Protein S100-A10;S100 calcium-binding protein A10;S100A10 protein	ANX2LG;CAL1L;CLP11;S100A10	P60903;Q6FGE5	1	AVDKIMKDLDQCR	0.000319809	127.42	_IMK(ac)DLDQCR_	3	IMK(1)DLDQCR	2	610.792	2.6742	1.3649
IPI00183695	IPI00183695	37	IPI00183695	37	Calpactin I light chain;Calpactin-1 light chain;Cellular ligand of annexin II;p10 protein;p11;Protein S100-A10;S100 calcium-binding protein A10;S100A10 protein	ANX2LG;CAL1L;CLP11;S100A10	P60903;Q6FGE5	1	LRVLMEKEFPGFL	3.27e-10	149.32	_VLM(ox)EK(ac)EFPGFLENQK_	5	VLMEK(1)EFPGFLENQK	2	933.969	-1.6499	0.96021
IPI00329801;IPI00872379	IPI00329801	86	IPI00329801	86	Anchorin CII;Annexin A5;Annexin V;Annexin-5;Calphobindin I;Endonexin II;Lipocortin V;Placental anticoagulant protein 4;Placental anticoagulant protein I;Thromboplastin inhibitor;Vascular anticoagulant-alpha;cDNA FLJ52002, highly similar to Annexin A5	ANX5;ANXA5;ENX2;PP4	P08758;B4DNG6;Q6FHB3;A8MTE3	1	LIVALMKPSRLYD	0.000277672	128	_LIVALM(ox)K(ac)PSR_	7	LIVALMK(1)PSR	2	593.355	0.12792	1.1542
IPI00329801;IPI00872379	IPI00329801	97	IPI00329801	97	Anchorin CII;Annexin A5;Annexin V;Annexin-5;Calphobindin I;Endonexin II;Lipocortin V;Placental anticoagulant protein 4;Placental anticoagulant protein I;Thromboplastin inhibitor;Vascular anticoagulant-alpha;cDNA FLJ52002, highly similar to Annexin A5	ANX5;ANXA5;ENX2;PP4	P08758;B4DNG6;Q6FHB3;A8MTE3	1	YDAYELKHALKGA	0.000263513	128.67	_LYDAYELK(ac)HALK_	8	LYDAYELK(1)HALK	3	502.605	-1.1892	1.0528
IPI00329801;IPI00872379	IPI00329801	58	IPI00329801	58	Anchorin CII;Annexin A5;Annexin V;Annexin-5;Calphobindin I;Endonexin II;Lipocortin V;Placental anticoagulant protein 4;Placental anticoagulant protein I;Thromboplastin inhibitor;Vascular anticoagulant-alpha;cDNA FLJ52002, highly similar to Annexin A5	ANX5;ANXA5;ENX2;PP4	P08758;B4DNG6;Q6FHB3;A8MTE3	1	EISAAFKTLFGRD	8.29e-06	138.24	_QEISAAFK(ac)TLFGR_	8	QEISAAFK(1)TLFGR	2	755.407	-2.7667	1.0649
IPI00329801;IPI00872379	IPI00329801	76	IPI00329801	76	Anchorin CII;Annexin A5;Annexin V;Annexin-5;Calphobindin I;Endonexin II;Lipocortin V;Placental anticoagulant protein 4;Placental anticoagulant protein I;Thromboplastin inhibitor;Vascular anticoagulant-alpha;cDNA FLJ52002, highly similar to Annexin A5	ANX5;ANXA5;ENX2;PP4	P08758;B4DNG6;Q6FHB3;A8MTE3	1	KSELTGKFEKLIV	1.83e-22	184.96	_SELTGK(ac)FEK_	6	SELTGK(1)FEK	2	540.782	-0.25272	1.7407
IPI00329801;IPI00872379	IPI00329801	70	IPI00329801	70	Anchorin CII;Annexin A5;Annexin V;Annexin-5;Calphobindin I;Endonexin II;Lipocortin V;Placental anticoagulant protein 4;Placental anticoagulant protein I;Thromboplastin inhibitor;Vascular anticoagulant-alpha;cDNA FLJ52002, highly similar to Annexin A5	ANX5;ANXA5;ENX2;PP4	P08758;B4DNG6;Q6FHB3;A8MTE3	1	DLLDDLKSELTGK	1.83e-22	184.96	_DLLDDLK(ac)SELTGK_	7	DLLDDLK(1)SELTGK	3	496.931	-0.52777	1.6162
IPI00221226;IPI00002459	IPI00221226	81	IPI00221226	81	67 kDa calelectrin;Annexin A6;Annexin VI;Annexin-6;Calphobindin-II;Chromobindin-20;Lipocortin VI;p68;p70;Protein III;cDNA FLJ75116, highly similar to Homo sapiens annexin A6, transcript variant 1, mRNA;cDNA FLJ53638, highly similar to Annexin A6;cDNA FLJ53686, highly similar to Annexin A6;Annexin A6, isoform CRA_c;Putative uncharacterized protein ANXA6	ANX6;ANXA6;ANXA6;hCG_39152	P08133;A8K3Q7;B7Z582;B7Z8A7;A6NN80	1	KYELTGKFERLIV	0.0195267	74.376	_YELTGK(ac)FER_	6	YELTGK(1)FER	2	592.801	1.8497	1.0873
IPI00221226;IPI00002459;IPI00442825	IPI00221226	620	IPI00221226	620	67 kDa calelectrin;Annexin A6;Annexin VI;Annexin-6;Calphobindin-II;Chromobindin-20;Lipocortin VI;p68;p70;Protein III;cDNA FLJ75116, highly similar to Homo sapiens annexin A6, transcript variant 1, mRNA;cDNA FLJ53638, highly similar to Annexin A6;cDNA FLJ53686, highly similar to Annexin A6;Annexin A6, isoform CRA_c;Putative uncharacterized protein ANXA6;cDNA FLJ26567 fis, clone LNF05260, highly si…	ANX6;ANXA6;ANXA6;hCG_39152	P08133;A8K3Q7;B7Z582;B7Z8A7;A6NN80;Q6ZP35	1	GAGTDEKTLTRIM	0.000606868	119.16	_GAGTDEK(ac)TLTR_	7	GAGTDEK(1)TLTR	2	595.804	1.1007	1.2224
IPI00221226;IPI00002459	IPI00221226	68	IPI00221226	68	67 kDa calelectrin;Annexin A6;Annexin VI;Annexin-6;Calphobindin-II;Chromobindin-20;Lipocortin VI;p68;p70;Protein III;cDNA FLJ75116, highly similar to Homo sapiens annexin A6, transcript variant 1, mRNA;cDNA FLJ53638, highly similar to Annexin A6;cDNA FLJ53686, highly similar to Annexin A6;Annexin A6, isoform CRA_c;Putative uncharacterized protein ANXA6	ANX6;ANXA6;ANXA6;hCG_39152	P08133;A8K3Q7;B7Z582;B7Z8A7;A6NN80	1	YKSLYGKDLIADL	0.000285502	96.103	_SLYGK(ac)DLIADLK_	5	SLYGK(1)DLIADLK	2	689.385	0.18675	0.83825
IPI00221226;IPI00002459;IPI00442825	IPI00221226	40	IPI00221226	40	67 kDa calelectrin;Annexin A6;Annexin VI;Annexin-6;Calphobindin-II;Chromobindin-20;Lipocortin VI;p68;p70;Protein III;cDNA FLJ75116, highly similar to Homo sapiens annexin A6, transcript variant 1, mRNA;cDNA FLJ53638, highly similar to Annexin A6;cDNA FLJ53686, highly similar to Annexin A6;Annexin A6, isoform CRA_c;Putative uncharacterized protein ANXA6;cDNA FLJ26567 fis, clone LNF05260, highly si…	ANX6;ANXA6;ANXA6;hCG_39152	P08133;A8K3Q7;B7Z582;B7Z8A7;A6NN80;Q6ZP35	1	KGFGSDKEAILDI	0.00012049	89.541	_GFGSDK(ac)EAILDIITSR_	6	GFGSDK(1)EAILDIITSR	3	588.644	1.0751	0.85889
IPI00221226;IPI00002459;IPI00442825	IPI00221226	442	IPI00221226	442	67 kDa calelectrin;Annexin A6;Annexin VI;Annexin-6;Calphobindin-II;Chromobindin-20;Lipocortin VI;p68;p70;Protein III;cDNA FLJ75116, highly similar to Homo sapiens annexin A6, transcript variant 1, mRNA;cDNA FLJ53638, highly similar to Annexin A6;cDNA FLJ53686, highly similar to Annexin A6;Annexin A6, isoform CRA_c;Putative uncharacterized protein ANXA6;cDNA FLJ26567 fis, clone LNF05260, highly si…	ANX6;ANXA6;ANXA6;hCG_39152	P08133;A8K3Q7;B7Z582;B7Z8A7;A6NN80;Q6ZP35	1	PAHYDAKQLKKAM	8.92e-05	66.965	_LILGLMMPPAHYDAK(ac)QLK_	15	LILGLMMPPAHYDAK(1)QLK	3	694.381	-0.28131	0.85005
IPI00221226;IPI00002459	IPI00221226	299	IPI00221226	299	67 kDa calelectrin;Annexin A6;Annexin VI;Annexin-6;Calphobindin-II;Chromobindin-20;Lipocortin VI;p68;p70;Protein III;cDNA FLJ75116, highly similar to Homo sapiens annexin A6, transcript variant 1, mRNA;cDNA FLJ53638, highly similar to Annexin A6;cDNA FLJ53686, highly similar to Annexin A6;Annexin A6, isoform CRA_c;Putative uncharacterized protein ANXA6	ANX6;ANXA6;ANXA6;hCG_39152	P08133;A8K3Q7;B7Z582;B7Z8A7;A6NN80	1	FRTKYEKSLYSMI	7.39e-05	136.49	_YEK(ac)SLYSMIK_	3	YEK(1)SLYSMIK	2	652.334	0.26807	1.2128
IPI00221226;IPI00002459;IPI00442825	IPI00221226	483	IPI00221226	483	67 kDa calelectrin;Annexin A6;Annexin VI;Annexin-6;Calphobindin-II;Chromobindin-20;Lipocortin VI;p68;p70;Protein III;cDNA FLJ75116, highly similar to Homo sapiens annexin A6, transcript variant 1, mRNA;cDNA FLJ53638, highly similar to Annexin A6;cDNA FLJ53686, highly similar to Annexin A6;Annexin A6, isoform CRA_c;Putative uncharacterized protein ANXA6;cDNA FLJ26567 fis, clone LNF05260, highly si…	ANX6;ANXA6;ANXA6;hCG_39152	P08133;A8K3Q7;B7Z582;B7Z8A7;A6NN80;Q6ZP35	1	YKEDYHKSLEDAL	1.4e-06	65.085	_EDYHK(ac)SLEDALSSDTSGHFR_	5	EDYHK(1)SLEDALSSDTSGHFR	4	584.766	0.25554	0.88806
IPI00221226;IPI00002459	IPI00221226	370	IPI00221226	370	67 kDa calelectrin;Annexin A6;Annexin VI;Annexin-6;Calphobindin-II;Chromobindin-20;Lipocortin VI;p68;p70;Protein III;cDNA FLJ75116, highly similar to Homo sapiens annexin A6, transcript variant 1, mRNA;cDNA FLJ53638, highly similar to Annexin A6;cDNA FLJ53686, highly similar to Annexin A6;Annexin A6, isoform CRA_c;Putative uncharacterized protein ANXA6	ANX6;ANXA6;ANXA6;hCG_39152	P08133;A8K3Q7;B7Z582;B7Z8A7;A6NN80	1	NPDADAKALRKAM	2.55e-07	96.544	_GTVRPANDFNPDADAK(ac)ALR_	16	GTVRPANDFNPDADAK(1)ALR	3	690.684	-0.47286	0.88705
IPI00221226;IPI00002459;IPI00442825	IPI00221226	418	IPI00221226	418	67 kDa calelectrin;Annexin A6;Annexin VI;Annexin-6;Calphobindin-II;Chromobindin-20;Lipocortin VI;p68;p70;Protein III;cDNA FLJ75116, highly similar to Homo sapiens annexin A6, transcript variant 1, mRNA;cDNA FLJ53638, highly similar to Annexin A6;cDNA FLJ53686, highly similar to Annexin A6;Annexin A6, isoform CRA_c;Putative uncharacterized protein ANXA6;cDNA FLJ26567 fis, clone LNF05260, highly si…	ANX6;ANXA6;ANXA6;hCG_39152	P08133;A8K3Q7;B7Z582;B7Z8A7;A6NN80;Q6ZP35	1	DLMTDLKSEISGD	4.83e-20	171.76	_DLM(ox)TDLK(ac)SEISGDLAR_	7	DLMTDLK(1)SEISGDLAR	2	911.449	-1.8978	1.1177
IPI00024919;IPI00374151	IPI00024919	196	IPI00024919	196	Antioxidant protein 1;HBC189;Peroxiredoxin III;Peroxiredoxin-3;Protein MER5 homolog;Thioredoxin-dependent peroxide reductase, mitochondrial;Peroxiredoxin 3 isoform a;Peroxiredoxin 3 isoform a variant;Humer	AOP1;PRDX3;mer5	P30048;A4UCS5;Q53HC2;Q14579	1	DPNGVIKHLSVND	2.43e-12	120.92	_GLFIIDPNGVIK(ac)HLSVNDLPVGR_	12	GLFIIDPNGVIK(1)HLSVNDLPVGR	3	839.139	0.83144	0.57221
IPI00024919;IPI00374151	IPI00024919	83	IPI00024919	83	Antioxidant protein 1;HBC189;Peroxiredoxin III;Peroxiredoxin-3;Protein MER5 homolog;Thioredoxin-dependent peroxide reductase, mitochondrial;Peroxiredoxin 3 isoform a;Peroxiredoxin 3 isoform a variant;Humer	AOP1;PRDX3;mer5	P30048;A4UCS5;Q53HC2;Q14579	1	VVNGEFKDLSLDD	3.02e-21	156.29	_GTAVVNGEFK(ac)DLSLDDFK_	10	GTAVVNGEFK(1)DLSLDDFK	3	666.334	0.54054	0.76438
IPI00220301	IPI00220301	209	IPI00220301	209	1-Cys peroxiredoxin;24 kDa protein;Acidic calcium-independent phospholipase A2;Antioxidant protein 2;Liver 2D page spot 40;Non-selenium glutathione peroxidase;Peroxiredoxin-6;Red blood cells page spot 12;Peroxiredoxin 6	AOP2;KIAA0106;PRDX6	P30041;A4UCS6	1	PKGVFTKELPSGK	0.000143422	104.79	_GVFTK(ac)ELPSGK_	5	GVFTK(1)ELPSGK	2	602.832	-0.072614	0.87477
IPI00033130;IPI00640965;IPI00647006	IPI00033130	228	IPI00033130	228	SUMO-activating enzyme subunit 1;Ubiquitin-like 1-activating enzyme E1A;cDNA FLJ58436, highly similar to Ubiquitin-like 1-activating enzyme E1A;cDNA FLJ11916 fis, clone HEMBB1000217, highly similar to Ubiquitin-like 1-activating enzyme E1A;cDNA FLJ14689 fis, clone NT2RP2005204, highly similar to Ubiquitin-like 1-activating enzyme E1A;SUMO-1 activating enzyme subunit 1, isoform CRA_a	AOS1;SAE1;SUA1;UBLE1A;hCG_20373;SAE1	Q9UBE0;B4DY66;B3KMQ2;B3KNJ4	1	VDWSSEKAKAALK	0.00199851	74.46	_EALEVDWSSEK(ac)AK_	11	EALEVDWSSEK(1)AK	3	511.919	0.10079	1.2532
IPI00643591;IPI00293396;IPI00939879;IPI00909722;IPI00910023	IPI00643591	52	IPI00643591	52	cDNA FLJ30560 fis, clone BRAWH2004217, highly similar to AP-1 complex subunit gamma-1;cDNA FLJ46199 fis, clone TESTI4007965, highly similar to AP-1 complex subunit gamma-1;Adaptor-related protein complex 1, gamma 1 subunit;Adapter-related protein complex 1 subunit gamma-1;Adaptor protein complex AP-1 subunit gamma-1;AP-1 complex subunit gamma-1;Clathrin assembly protein complex 1 gamma-1 large ch…	AP1G1;ADTG;AP1G1;CLAPG1	B3KNW1;B3KXW5;Q8IY97;O43747;B4DS96;B4DGE1	1	EREMIQKECAAIR	0.00766151	73.499	_EM(ox)IQK(ac)ECAAIR_	5	EMIQK(1)ECAAIR	2	703.842	-0.89643	1.1062
IPI00642211;IPI00642164;IPI00647400	IPI00642211;IPI00647400	454;407	IPI00642211	454	Aminopeptidase B;Arginine aminopeptidase;Arginyl aminopeptidase;Putative uncharacterized protein RNPEP	APB;RNPEP;RNPEP	Q9H4A4;Q7RU04;C9K0S9;A6NKB8	1	AYVHEFKFRSILA	0.0156637	77.677	_AYVHEFK(ac)FR_	7	AYVHEFK(1)FR	3	413.549	0.25069	1.1936
IPI00337494;IPI00412742	IPI00337494	243	IPI00337494	243	Calcium-binding mitochondrial carrier protein SCaMC-1;Mitochondrial ATP-Mg/Pi carrier protein 1;Mitochondrial Ca(2+)-dependent solute carrier protein 1;Small calcium-binding mitochondrial carrier protein 1;Solute carrier family 25 member 24;cDNA FLJ50039, highly similar to Homo sapiens solute carrier family 25, member 24, transcript variant 1, mRNA;cDNA, FLJ79405, highly similar to Homo sapiens s…	APC1;MCSC1;SCAMC1;SLC25A24;APC1;MCSC1;SCAMC1;SLC25A24	Q6NUK1-1;Q6NUK1;B4E290;B7ZB41;Q6NUK1-2	1	GFRQMVKEGGIRS	0.0130669	85.67	_QMVK(ac)EGGIR_	4	QMVK(1)EGGIR	2	530.284	-1.6265	1.5416
IPI00337494;IPI00412742	IPI00337494	437	IPI00337494	437	Calcium-binding mitochondrial carrier protein SCaMC-1;Mitochondrial ATP-Mg/Pi carrier protein 1;Mitochondrial Ca(2+)-dependent solute carrier protein 1;Small calcium-binding mitochondrial carrier protein 1;Solute carrier family 25 member 24;cDNA FLJ50039, highly similar to Homo sapiens solute carrier family 25, member 24, transcript variant 1, mRNA;cDNA, FLJ79405, highly similar to Homo sapiens s…	APC1;MCSC1;SCAMC1;SLC25A24;APC1;MCSC1;SCAMC1;SLC25A24	Q6NUK1-1;Q6NUK1;B4E290;B7ZB41;Q6NUK1-2	1	FRRIISKEGIPGL	6.47e-05	105.17	_IISK(ac)EGIPGLYR_	4	IISK(1)EGIPGLYR	2	694.401	0.31251	1.2954
IPI00337494;IPI00412742	IPI00337494	336	IPI00337494	336	Calcium-binding mitochondrial carrier protein SCaMC-1;Mitochondrial ATP-Mg/Pi carrier protein 1;Mitochondrial Ca(2+)-dependent solute carrier protein 1;Small calcium-binding mitochondrial carrier protein 1;Solute carrier family 25 member 24;cDNA FLJ50039, highly similar to Homo sapiens solute carrier family 25, member 24, transcript variant 1, mRNA;cDNA, FLJ79405, highly similar to Homo sapiens s…	APC1;MCSC1;SCAMC1;SLC25A24;APC1;MCSC1;SCAMC1;SLC25A24	Q6NUK1-1;Q6NUK1;B4E290;B7ZB41;Q6NUK1-2	1	CAKKILKHEGLGA	1.09e-06	152.14	_ILK(ac)HEGLGAFYK_	3	ILK(1)HEGLGAFYK	2	709.396	0.47718	1.4003
IPI00215911	IPI00215911	24	IPI00215911	24	APEX nuclease;Apurinic-apyrimidinic endonuclease 1;DNA-(apurinic or apyrimidinic site) lyase;Protein REF-1;APEX nuclease (Multifunctional DNA repair enzyme) 1;APEX nuclease (Multifunctional DNA repair enzyme) 1, isoform CRA_a;cDNA FLJ76713, highly similar to Homo sapiens APEX nuclease (multifunctional DNA repair enzyme) 1 (APEX1), transcript variant 2, mRNA;Full-length cDNA clone CS0DI036YP02 of …	APE;APEX;APEX1;APX;HAP1;REF1;hCG_40473	P27695;Q5TZP7	1	RTEPEAKKSKTAA	2.93e-11	118.47	_GAVAEDGDELRTEPEAK(ac)K_	17	GAVAEDGDELRTEPEAK(1)K	3	652.988	0.086257	0.46655
IPI00215911;IPI00792538	IPI00215911	125	IPI00215911	125	APEX nuclease;Apurinic-apyrimidinic endonuclease 1;DNA-(apurinic or apyrimidinic site) lyase;Protein REF-1;APEX nuclease (Multifunctional DNA repair enzyme) 1;APEX nuclease (Multifunctional DNA repair enzyme) 1, isoform CRA_a;cDNA FLJ76713, highly similar to Homo sapiens APEX nuclease (multifunctional DNA repair enzyme) 1 (APEX1), transcript variant 2, mRNA;Full-length cDNA clone CS0DI036YP02 of …	APE;APEX;APEX1;APX;HAP1;REF1;hCG_40473	P27695;Q5TZP7;C9JG79	1	WSAPSDKEGYSGV	3.85e-20	117.54	_LPAELQELPGLSHQYWSAPSDK(ac)EGYSGVGLLSR_	22	LPAELQELPGLSHQYWSAPSDK(1)EGYSGVGLLSR	3	1209.61	-0.025969	0.66776
IPI00002966	IPI00002966	272	IPI00002966	272	Heat shock 70 kDa protein 4;Heat shock 70-related protein APG-2;HSP70RY;cDNA, FLJ79511, highly similar to Heat shock 70 kDa protein 4;cDNA, FLJ79520, highly similar to Heat shock 70 kDa protein 4;cDNA, FLJ79524, highly similar to Heat shock 70 kDa protein 4;cDNA, FLJ79536, highly similar to Heat shock 70 kDa protein 4;cDNA FLJ50510, highly similar to Heat shock 70 kDa protein 4;cDNA FLJ52593, hig…	APG2;HSPA4;HS24/p52;HS24/P52	P34932;B0AZS1;B0AZT0;B0AZU6;B4DH02;B4DIZ3;B4DN48;B4DSE8;B4DT47;B4DUS3;B4E0H6;B4E354;O14992;Q59GF8;Q7KYN0	1	LSQECEKLKKLMS	0.0125349	87.308	_LSQECEK(ac)LK_	7	LSQECEK(1)LK	2	588.8	0.54849	1.0395
IPI00002966	IPI00002966	194	IPI00002966	194	Heat shock 70 kDa protein 4;Heat shock 70-related protein APG-2;HSP70RY;cDNA, FLJ79511, highly similar to Heat shock 70 kDa protein 4;cDNA, FLJ79520, highly similar to Heat shock 70 kDa protein 4;cDNA, FLJ79524, highly similar to Heat shock 70 kDa protein 4;cDNA, FLJ79536, highly similar to Heat shock 70 kDa protein 4;cDNA FLJ50510, highly similar to Heat shock 70 kDa protein 4;cDNA FLJ52593, hig…	APG2;HSPA4;HS24/p52;HS24/P52	P34932;B0AZS1;B0AZT0;B0AZU6;B4DH02;B4DIZ3;B4DN48;B4DSE8;B4DT47;B4DUS3;B4E0H6;B4E354;O14992;Q59GF8;Q7KYN0	1	LPALEEKPRNVVF	0.000598548	96.229	_QDLPALEEK(ac)PR_	9	QDLPALEEK(1)PR	2	669.357	-0.37654	0.97169
IPI00002966	IPI00002966	733	IPI00002966	733	Heat shock 70 kDa protein 4;Heat shock 70-related protein APG-2;HSP70RY;cDNA, FLJ79511, highly similar to Heat shock 70 kDa protein 4;cDNA, FLJ79520, highly similar to Heat shock 70 kDa protein 4;cDNA, FLJ79524, highly similar to Heat shock 70 kDa protein 4;cDNA, FLJ79536, highly similar to Heat shock 70 kDa protein 4;cDNA FLJ50510, highly similar to Heat shock 70 kDa protein 4;cDNA FLJ52593, hig…	APG2;HSPA4;HS24/p52;HS24/P52	P34932;B0AZS1;B0AZT0;B0AZU6;B4DH02;B4DIZ3;B4DN48;B4DSE8;B4DT47;B4DUS3;B4E0H6;B4E354;O14992;Q59GF8;Q7KYN0	1	DAADMTKVEKSTN	2.01e-09	114.55	_NKEDQYDHLDAADMTK(ac)VEK_	16	NKEDQYDHLDAADMTK(1)VEK	4	573.767	-0.29147	0.85091
IPI00002966	IPI00002966	557	IPI00002966	557	Heat shock 70 kDa protein 4;Heat shock 70-related protein APG-2;HSP70RY;cDNA, FLJ79511, highly similar to Heat shock 70 kDa protein 4;cDNA, FLJ79520, highly similar to Heat shock 70 kDa protein 4;cDNA, FLJ79524, highly similar to Heat shock 70 kDa protein 4;cDNA, FLJ79536, highly similar to Heat shock 70 kDa protein 4;cDNA FLJ50510, highly similar to Heat shock 70 kDa protein 4;cDNA FLJ52593, hig…	APG2;HSPA4;HS24/p52;HS24/P52	P34932;B0AZS1;B0AZT0;B0AZU6;B4DH02;B4DIZ3;B4DN48;B4DSE8;B4DT47;B4DUS3;B4E0H6;B4E354;O14992;Q59GF8;Q7KYN0	1	TSQAGSKDKKMDQ	3.26e-13	136.6	_AESEEMETSQAGSK(ac)DK_	14	AESEEMETSQAGSK(1)DK	3	590.256	0.057044	0.2278
IPI00002966	IPI00002966	674	IPI00002966	674	Heat shock 70 kDa protein 4;Heat shock 70-related protein APG-2;HSP70RY;cDNA, FLJ79511, highly similar to Heat shock 70 kDa protein 4;cDNA, FLJ79520, highly similar to Heat shock 70 kDa protein 4;cDNA, FLJ79524, highly similar to Heat shock 70 kDa protein 4;cDNA, FLJ79536, highly similar to Heat shock 70 kDa protein 4;cDNA FLJ50510, highly similar to Heat shock 70 kDa protein 4;cDNA FLJ52593, hig…	APG2;HSPA4;HS24/p52;HS24/P52	P34932;B0AZS1;B0AZT0;B0AZU6;B4DH02;B4DIZ3;B4DN48;B4DSE8;B4DT47;B4DUS3;B4E0H6;B4E354;O14992;Q59GF8;Q7KYN0	1	KQVYVDKLAELKN	2.06e-17	102.9	_QVYVDK(ac)LAELK_	6	QVYVDK(1)LAELK	2	674.38	0.23576	1.4565
IPI00002966	IPI00002966	668	IPI00002966	668	Heat shock 70 kDa protein 4;Heat shock 70-related protein APG-2;HSP70RY;cDNA, FLJ79511, highly similar to Heat shock 70 kDa protein 4;cDNA, FLJ79520, highly similar to Heat shock 70 kDa protein 4;cDNA, FLJ79524, highly similar to Heat shock 70 kDa protein 4;cDNA, FLJ79536, highly similar to Heat shock 70 kDa protein 4;cDNA FLJ50510, highly similar to Heat shock 70 kDa protein 4;cDNA FLJ52593, hig…	APG2;HSPA4;HS24/p52;HS24/P52	P34932;B0AZS1;B0AZT0;B0AZU6;B4DH02;B4DIZ3;B4DN48;B4DSE8;B4DT47;B4DUS3;B4E0H6;B4E354;O14992;Q59GF8;Q7KYN0	1	DGEDQPKQVYVDK	2.06e-17	102.9	_LEDTENWLYEDGEDQPK(ac)QVYVDK_	17	LEDTENWLYEDGEDQPK(1)QVYVDK	3	952.435	0.55392	1.0567
IPI00002966;IPI00514983;IPI00939163;IPI00218993;IPI00513743;IPI00908988;IPI00828021;IPI00295485	IPI00002966;IPI00514983;IPI00828021	609;628;612	IPI00002966	609	Heat shock 70 kDa protein 4;Heat shock 70-related protein APG-2;HSP70RY;cDNA, FLJ79511, highly similar to Heat shock 70 kDa protein 4;cDNA, FLJ79520, highly similar to Heat shock 70 kDa protein 4;cDNA, FLJ79524, highly similar to Heat shock 70 kDa protein 4;cDNA, FLJ79536, highly similar to Heat shock 70 kDa protein 4;cDNA FLJ50510, highly similar to Heat shock 70 kDa protein 4;cDNA FLJ52593, hig…	APG2;HSPA4;HS24/p52;HS24/P52;hCG_32198;HSPH1;HSP105;HSP110;HSPH1;KIAA0201;HSP105;HSP110;HSPH1;KIAA0201;HSP105;HSP110;HSPH1;KIAA0201;hCG_37382;HSPA4L;APG1;HSPA4L;OSP94	P34932;B0AZS1;B0AZT0;B0AZU6;B4DH02;B4DIZ3;B4DN48;B4DSE8;B4DT47;B4DUS3;B4E0H6;B4E354;O14992;Q59GF8;Q7KYN0;B4DYH1;Q92598-1;Q92598;B4DF68;Q92598-2;Q92598-3;B4DY72;A2ICT2;B3KNM0;B4DXT2;O95757;B4DZR0;Q53ZP9	1	KMIMQDKLEKERN	0.0116615	96.711	_MIMQDK(ac)LEK_	6	MIMQDK(1)LEK	2	589.301	-0.36926	1.079
IPI00657670;IPI00021857	IPI00657670	62	IPI00657670	62	Apolipoprotein C-III variant 1;Apolipoprotein C3;Apolipoprotein C-III;Apolipoprotein C-III variant 2;Apolipoprotein C-III variant 3;Apolipoprotein C-III, isoform CRA_a	APOC3;APOC3;hCG_41334	B0YIW2;P02656;A3KPE2	1	HATKTAKDALSSV	4.9e-23	178.06	_TAK(ac)DALSSVQESQVAQQAR_	3	TAK(1)DALSSVQESQVAQQAR	3	687.019	0.17494	0.12465
IPI00220007;IPI00877964	IPI00220007	417	IPI00220007	417	cDNA FLJ55764, highly similar to Apolipoprotein-L2;Apolipoprotein L2;Apolipoprotein L-II	APOL2	B4E1T5;Q9BQE5	1	HLLEGAKSESAEE	0.000121234	94.09	_HLLEGAK(ac)SESAEELK_	7	HLLEGAK(1)SESAEELK	3	561.625	0.026802	1.1622
IPI00784414;IPI00306436;IPI00412752	IPI00784414	631	IPI00784414	631	Acute-phase response factor;Signal transducer and activator of transcription 3;cDNA FLJ78360, highly similar to Homo sapiens signal transducer and activator of transcription 3 (acute-phase response factor) (STAT3), transcript variant 1, mRNA;cDNA FLJ59362, highly similar to Signal transducer and activator of transcription 3;cDNA FLJ53413, highly similar to Signal transducer and activator of trans…	APRF;STAT3;APRF;STAT3	P40763-1;P40763;A8K7B8;B4DNP0;B4DVR6;B5BTZ6;B7ZA24;Q9BXH2;P40763-2	1	EKDISGKTQIQSV	4.14e-11	119.45	_DISGK(ac)TQIQSVEPYTK_	5	DISGK(1)TQIQSVEPYTK	2	918.473	-0.28526	0.60348
IPI00240812;IPI00937545;IPI00845446;IPI00845353	IPI00240812	1136	IPI00240812	1136	Androgen-induced proliferation inhibitor;Androgen-induced prostate proliferative shutoff-associated protein AS3;Sister chromatid cohesion protein PDS5 homolog B;Androgen-induced proliferation inhibitor;Androgen-induced prostate proliferative shutoff-associated protein AS3;Sister chromatid cohesion protein PDS5 homolog B;cDNA FLJ61699, highly similar to Homo sapiens androgen-induced proliferation …	APRIN;AS3;KIAA0979;PDS5B;APRIN;AS3;KIAA0979;PDS5B;APRIN;AS3;KIAA0979;PDS5B;RP1-267P19.1-012	Q9NTI5-1;Q9NTI5;Q9NTI5-2;B7Z5S1;Q9NTI5-5;A9IYQ1	1	VLGAVNKPLSSAG	1.24e-30	190.19	_TTNVLGAVNK(ac)PLSSAGK_	10	TTNVLGAVNK(1)PLSSAGK	3	566.984	-0.475	1.0332
IPI00218693;IPI00642457	IPI00218693	114	IPI00218693	114	Adenine phosphoribosyltransferase	APRT	P07741	1	AELEIQKDALEPG	2.23e-18	180.95	_AELEIQK(ac)DALEPGQR_	7	AELEIQK(1)DALEPGQR	2	869.952	0.072489	0.98526
IPI00297572	IPI00297572	576	IPI00297572	576	Intron-binding protein aquarius;Intron-binding protein of 160 kDa;cDNA FLJ75449, highly similar to Homo sapiens aquarius homolog (mouse) (AQR), mRNA;cDNA, FLJ79464, highly similar to Homo sapiens aquarius	AQR;KIAA0560	O60306;A5YKK3;A8K6F0;B0AZM4	1	TKPYGTKFDRRRP	0.0425759	74.255	_PYGTK(ac)FDR_	5	PYGTK(1)FDR	2	513.256	-0.44413	0.17523
IPI00297191	IPI00297191	360	IPI00297191	360	Activator-recruited cofactor 150 kDa component;Cofactor required for Sp1 transcriptional activation subunit 2;Mediator complex subunit 14;Mediator of RNA polymerase II transcription subunit 14;RGR1 homolog;Thyroid hormone receptor-associated protein complex 170 kDa component;Transcriptional coactivator CRSP150;Vitamin D3 receptor-interacting protein complex 150 kDa component;cDNA FLJ77399, highly…	ARC150;CRSP2;CXorf4;DRIP150;EXLM1;MED14;RGR1;TRAP170	O60244;A8KAK5	1	VHKVTIKIDENDV	0.00811876	67.456	_VTIK(ac)IDENDVSK_	4	VTIK(1)IDENDVSK	2	701.875	-1.3324	0.90414
IPI00829826	IPI00829826	991	IPI00829826	991	Activator-recruited cofactor 205 kDa component;Mediator complex subunit 1;Mediator of RNA polymerase II transcription subunit 1;p53 regulatory protein RB18A;Peroxisome proliferator-activated receptor-binding protein;Thyroid hormone receptor-associated protein complex 220 kDa component;Thyroid receptor-interacting protein 2;Vitamin D receptor-interacting protein complex component DRIP205;cDNA, FLJ…	ARC205;CRSP1;CRSP200;DRIP205;DRIP230;MED1;PBP;PPARBP;PPARGBP;RB18A;TRAP220;TRIP2	Q15648-1;Q15648;B2RAG9;B4DSK7	1	GPGLDSKPGKRSR	0.00599902	44.382	_EGNGTSNSTLSGPGLDSK(ac)PGK_	18	EGNGTSNSTLSGPGLDSK(1)PGK	3	682.331	0.36644	1.1797
IPI00829826	IPI00829826	1210	IPI00829826	1210	Activator-recruited cofactor 205 kDa component;Mediator complex subunit 1;Mediator of RNA polymerase II transcription subunit 1;p53 regulatory protein RB18A;Peroxisome proliferator-activated receptor-binding protein;Thyroid hormone receptor-associated protein complex 220 kDa component;Thyroid receptor-interacting protein 2;Vitamin D receptor-interacting protein complex component DRIP205;cDNA, FLJ…	ARC205;CRSP1;CRSP200;DRIP205;DRIP230;MED1;PBP;PPARBP;PPARGBP;RB18A;TRAP220;TRIP2	Q15648-1;Q15648;B2RAG9;B4DSK7	1	KLASPMKPVPGTP	3.34e-13	139.66	_LASPMK(ac)PVPGTPPSSK_	6	LASPMK(1)PVPGTPPSSK	3	545.964	-1.1224	0.76869
IPI00871870;IPI00005162;IPI00911088;IPI00796102	IPI00871870	61	IPI00871870	61	Actin-related protein 2/3 complex subunit 3;Arp2/3 complex 21 kDa subunit;cDNA, FLJ92050, highly similar to Homo sapiens actin related protein 2/3 complex, subunit 3, 21kDa (ARPC3), mRNA;Actin related protein 2/3 complex;cDNA FLJ51245, highly similar to Actin-related protein 2/3 complex subunit 3;Putative uncharacterized protein ARPC3	ARC21;ARPC3;ARPC3	A8MYY8;O15145;B2R4D5;Q2LE71;B4DM63;C9JZD1	1	FKNYEIKNEADRT	0.00445427	81.338	_NYEIK(ac)NEADR_	5	NYEIK(1)NEADR	2	647.307	1	0.9209
IPI00004068;IPI00913988;IPI00640149;IPI00645480	IPI00004068	115	IPI00004068	115	Activator-recruited cofactor 240 kDa component;CAG repeat protein 45;Mediator complex subunit 12;Mediator of RNA polymerase II transcription subunit 12;OPA-containing protein;Thyroid hormone receptor-associated protein complex 230 kDa component;Trinucleotide repeat-containing gene 11 protein;cDNA FLJ60974, highly similar to Mediator of RNA polymerase II transcription subunit 12;Activator-recruite…	ARC240;CAGH45;HOPA;KIAA0192;MED12;TNRC11;TRAP230;ARC240;CAGH45;HOPA;KIAA0192;MED12;TNRC11;TRAP230;hCG_19960;ARC240;CAGH45;HOPA;KIAA0192;MED12;TNRC11;TRAP230	Q93074-3;Q93074;B4DYQ3;Q93074-2;Q7Z2F1;Q7Z2K3;Q7Z3Z5;Q8WWP6;Q93074-1;C9IZ61	1	SSIIAEKLRCNTL	0.0027147	68.972	_ISSNFSSIIAEK(ac)LR_	12	ISSNFSSIIAEK(1)LR	3	536.298	-2.4947	0.94915
IPI00102495;IPI00942495	IPI00102495	243	IPI00102495	243	cDNA FLJ76264, highly similar to Homo sapiens mediator of RNA polymerase II transcription, subunit 6 homolog (yeast) (MED6), mRNA;cDNA FLJ52756, highly similar to RNA polymerase transcriptional regulation mediator, subunit 6 homolog;Activator-recruited cofactor 33 kDa component;Mediator complex subunit 6;Mediator of RNA polymerase II transcription subunit 6;Renal carcinoma antigen NY-REN-28	ARC33;MED6	A8K3N2;B4DU17;O75586	1	QQTVSAKGPPEKR	2.29e-09	117.2	_NVQQTVSAK(ac)GPPEK(ac)R_	9	NVQQTVSAK(1)GPPEK(1)R	2	861.96	0.18248	2.413
IPI00102495;IPI00942495	IPI00102495	248	IPI00102495	248	cDNA FLJ76264, highly similar to Homo sapiens mediator of RNA polymerase II transcription, subunit 6 homolog (yeast) (MED6), mRNA;cDNA FLJ52756, highly similar to RNA polymerase transcriptional regulation mediator, subunit 6 homolog;Activator-recruited cofactor 33 kDa component;Mediator complex subunit 6;Mediator of RNA polymerase II transcription subunit 6;Renal carcinoma antigen NY-REN-28	ARC33;MED6	A8K3N2;B4DU17;O75586	1	AKGPPEKRMRLQ_	2.29e-09	117.2	_NVQQTVSAK(ac)GPPEK(ac)R_	14	NVQQTVSAK(1)GPPEK(1)R	2	861.96	0.18248	2.0295
IPI00005161;IPI00927156	IPI00005161	275	IPI00005161	275	Actin-related protein 2/3 complex subunit 2;Arp2/3 complex 34 kDa subunit;Actin related protein 2/3 complex, subunit 2, 34kDa, isoform CRA_a;cDNA FLJ76076, highly similar to Homo sapiens actin related protein 2/3 complex, subunit 2, 34kDa (ARPC2), transcript variant 2, mRNA;Putative uncharacterized protein ARPC2	ARC34;ARPC2;PRO2446;hCG_16304	O15144;Q53R19;C9J691	1	KTSDFLKVLNRAR	0.00188769	96.113	_TSDFLK(ac)VLNR_	6	TSDFLK(1)VLNR	2	617.843	-0.71727	1.2293
IPI00005161;IPI00000477;IPI00925920;IPI00926315	IPI00005161	77	IPI00005161	77	Actin-related protein 2/3 complex subunit 2;Arp2/3 complex 34 kDa subunit;Actin related protein 2/3 complex, subunit 2, 34kDa, isoform CRA_a;cDNA FLJ76076, highly similar to Homo sapiens actin related protein 2/3 complex, subunit 2, 34kDa (ARPC2), transcript variant 2, mRNA;Putative uncharacterized protein ARPC2;PNAS-139;Putative uncharacterized protein ARPC2	ARC34;ARPC2;PRO2446;hCG_16304;ARPC2	O15144;Q53R19;Q9BXV5;C9JCP5;C9JTV5	1	GADELLKRVYGSF	0.000167314	89.43	_ELQAHGADELLK(ac)R_	12	ELQAHGADELLK(1)R	3	507.939	-0.4614	0.87681
IPI00005160;IPI00737530;IPI00927418	IPI00005160	174	IPI00005160	174	Actin-related protein 2/3 complex subunit 1B;Arp2/3 complex 41 kDa subunit;p41-ARC;Actin related protein 2/3 complex, subunit 1B, 41kDa;Actin related protein 2/3 complex, subunit 1B, 41kDa, isoform CRA_a;cDNA, FLJ95695, Homo sapiens actin related protein 2/3 complex, subunit 1B, 41kDa(ARPC1B), mRNA	ARC41;ARPC1B;hCG_19475;tcag7.662	O15143;A4D275;C9J0Z8	1	IFSAYIKEVEERP	9.21e-07	110.74	_IFSAYIK(ac)EVEERPAPTPWGSK_	7	IFSAYIK(1)EVEERPAPTPWGSK	3	816.425	0.50172	0.95013
IPI00298520;IPI00514053;IPI00915422	IPI00298520	282	IPI00298520	282	Archain 1, isoform CRA_a;Coatomer subunit delta variant 2;Putative uncharacterized protein DKFZp686M09245;Archain;Coatomer subunit delta;Delta-coat protein;Archain 1, isoform CRA_b;cDNA, FLJ92603, Homo sapiens archain 1 (ARCN1), mRNA;Coatomer subunit delta variant 1;cDNA FLJ51620, highly similar to Coatomer subunit delta	ARCN1;hCG_40220;DKFZp686M09245;ARCN1;COPD;hCG_40220	B0YIW6;Q6MZV5;P48444;B0YIW5;B4E1X2	1	VDNFVDKLKSEGE	4.32e-07	148.91	_EVDNFVDK(ac)LK_	8	EVDNFVDK(1)LK	2	624.827	0.039364	0.72272
IPI00298520;IPI00514053;IPI00915422	IPI00298520	392	IPI00298520	392	Archain 1, isoform CRA_a;Coatomer subunit delta variant 2;Putative uncharacterized protein DKFZp686M09245;Archain;Coatomer subunit delta;Delta-coat protein;Archain 1, isoform CRA_b;cDNA, FLJ92603, Homo sapiens archain 1 (ARCN1), mRNA;Coatomer subunit delta variant 1;cDNA FLJ51620, highly similar to Coatomer subunit delta	ARCN1;hCG_40220;DKFZp686M09245;ARCN1;COPD;hCG_40220	B0YIW6;Q6MZV5;P48444;B0YIW5;B4E1X2	1	GLKNPEKSFPVNS	2.18e-20	176.25	_NPEK(ac)SFPVNSDVGVLK_	4	NPEK(1)SFPVNSDVGVLK	2	886.465	-0.19758	0.71733
IPI00013184;IPI00440719	IPI00013184	179	IPI00013184	179	N-alpha-acetyltransferase 10, NatA catalytic subunit;N-terminal acetyltransferase complex ARD1 subunit homolog A;ARD1 homolog A, N-acetyltransferase (S. cerevisiae), isoform CRA_b;Putative uncharacterized protein NAA10;cDNA FLJ60470, highly similar to N-terminal acetyltransferase complex ARD1 subunit homolog A (EC 2.3.1.88);ARD1 homolog A, N-acetyltransferase (S. cerevisiae), isoform CRA_a;cDNA, …	ARD1;ARD1A;NAA10;TE2;ARD1A;hCG_39228;NAA10	P41227;A6NM98;B4DFG1;B7Z9N2;Q6P4J0	1	LGAIENKVESKGN	9.34e-10	153.38	_HVVLGAIENK(ac)VESK_	10	HVVLGAIENK(1)VESK	2	782.938	-0.67945	0.70577
IPI00013184;IPI00793465;IPI00791664;IPI00641919	IPI00013184	136	IPI00013184	136	N-alpha-acetyltransferase 10, NatA catalytic subunit;N-terminal acetyltransferase complex ARD1 subunit homolog A;Putative uncharacterized protein NAA10;Putative uncharacterized protein NAA10	ARD1;ARD1A;NAA10;TE2;NAA10;NAA10	P41227;A8MWP7;C9JW55	1	ISEVEPKYYADGE	3.77e-104	220.99	_AALHLYSNTLNFQISEVEPK(ac)YYADGEDAYAMK_	20	AALHLYSNTLNFQISEVEPK(1)YYADGEDAYAMK	4	924.191	0.090151	0.81108
IPI00215914;IPI00215917;IPI00930413;IPI00797941	IPI00215914	142	IPI00215914	142	ADP-ribosylation factor 1;ADP-ribosylation factor 3;cDNA FLJ51902, highly similar to ADP-ribosylation factor 1;cDNA FLJ57770, moderately similar to ADP-ribosylation factor 3;cDNA, FLJ79427, highly similar to ADP-ribosylation factor 3	ARF1;ARF3	P84077;P61204;B4DN70;B4E190;B7ZB63	1	AAEITDKLGLHSL	4.25e-16	117.55	_QDLPNAM(ox)NAAEITDK(ac)LGLHSLR_	15	QDLPNAMNAAEITDK(1)LGLHSLR	3	822.42	-0.74709	0.97481
IPI00020567;IPI00941730;IPI00382580	IPI00020567	212	IPI00020567	212	CDC42 GTPase-activating protein;GTPase-activating protein rhoOGAP;p50-RhoGAP;Rho GTPase-activating protein 1;Rho-related small GTPase protein activator;Rho-type GTPase-activating protein 1;cDNA FLJ60782, highly similar to Rho-GTPase-activating protein 1;CDC42 GAP-related protein	ARHGAP1;CDC42GAP;RHOGAP1	Q07960;B4DPZ4;O15376	1	IPRQVLKYDDFLK	0.00985858	72.434	_QVLK(ac)YDDFLK_	4	QVLK(1)YDDFLK	2	655.853	-0.57705	1.3083
IPI00794402;IPI00003815;IPI00793767;IPI00791180	IPI00794402	212	IPI00794402	212	Rho GDP-dissociation inhibitor 1;Rho-GDI alpha	ARHGDIA;GDIA1	P52565;B2R5X1;Q6IBM5	1	PVEEAPKGMLARG	4.49e-07	99.891	_AEEYEFLTPVEEAPK(ac)GMLAR_	15	AEEYEFLTPVEEAPK(1)GMLAR	2	1161.57	-0.72097	0.77473
IPI00794402;IPI00003815;IPI00796541;IPI00791180	IPI00794402	186	IPI00794402	186	Rho GDP-dissociation inhibitor 1;Rho-GDI alpha	ARHGDIA;GDIA1	P52565;B2R5X1;Q6IBM5	1	KGVKIDKTDYMVG	1.35e-09	151.99	_IDK(ac)TDYMVGSYGPR_	3	IDK(1)TDYMVGSYGPR	3	548.596	0.16237	0.96733
IPI00794402;IPI00003815;IPI00793767;IPI00797560;IPI00791180	IPI00794402	223	IPI00794402	223	Rho GDP-dissociation inhibitor 1;Rho-GDI alpha;cDNA FLJ50748, highly similar to Rho GDP-dissociation inhibitor 1;Putative uncharacterized protein ARHGDIA	ARHGDIA;GDIA1;ARHGDIA	P52565;B2R5X1;Q6IBM5;A8MXW0	1	RGSYSIKSRFTDD	0.0341424	84.568	_GSYSIK(ac)SR_	6	GSYSIK(1)SR	2	470.248	-0.12168	0.99199
IPI00794402;IPI00003815;IPI00793767;IPI00796541;IPI00797560;IPI00797924	IPI00794402	28	IPI00794402	28	Rho GDP-dissociation inhibitor 1;Rho-GDI alpha;cDNA FLJ50748, highly similar to Rho GDP-dissociation inhibitor 1;Putative uncharacterized protein ARHGDIA;cDNA FLJ53102, moderately similar to Rho GDP-dissociation inhibitor 1	ARHGDIA;GDIA1;ARHGDIA	P52565;B2R5X1;Q6IBM5;A8MXW0;B4DUV9	1	EHSVNYKPPAQKS	1.47e-05	52.669	_(ac)AEQEPTAEQLAQIAAENEEDEHSVNYK(ac)PPAQK_	27	AEQEPTAEQLAQIAAENEEDEHSVNYK(1)PPAQK	3	1216.9	0.11468	0.73359
IPI00794402;IPI00003815;IPI00793767;IPI00796541;IPI00797560;IPI00797924	IPI00794402	172	IPI00794402	172	Rho GDP-dissociation inhibitor 1;Rho-GDI alpha;cDNA FLJ50748, highly similar to Rho GDP-dissociation inhibitor 1;Putative uncharacterized protein ARHGDIA;cDNA FLJ53102, moderately similar to Rho GDP-dissociation inhibitor 1	ARHGDIA;GDIA1;ARHGDIA	P52565;B2R5X1;Q6IBM5;A8MXW0;B4DUV9	1	EIVSGMKYIQHTY	1.87e-08	137.59	_EIVSGMK(ac)YIQHTYR_	7	EIVSGMK(1)YIQHTYR	3	589.635	-0.030379	1.0238
IPI00794402;IPI00003815;IPI00793767;IPI00796541;IPI00797560;IPI00797924	IPI00794402	43	IPI00794402	43	Rho GDP-dissociation inhibitor 1;Rho-GDI alpha;cDNA FLJ50748, highly similar to Rho GDP-dissociation inhibitor 1;Putative uncharacterized protein ARHGDIA;cDNA FLJ53102, moderately similar to Rho GDP-dissociation inhibitor 1	ARHGDIA;GDIA1;ARHGDIA	P52565;B2R5X1;Q6IBM5;A8MXW0;B4DUV9	1	EIQELDKDDESLR	7.74e-12	128.9	_SIQEIQELDK(ac)DDESLRK_	10	SIQEIQELDK(1)DDESLRK	3	696.687	0.098387	1.1964
IPI00294943;IPI00641694	IPI00294943	142	IPI00294943	142	H7-AP2;HHARI;Monocyte protein 6;Protein ariadne-1 homolog;UbcH7-binding protein;UbcM4-interacting protein;Ubiquitin-conjugating enzyme E2-binding protein 1;Ariadne-1 protein homolog variant	ARI;ARIH1;HUSSY-27;MOP6;UBCH7BP	Q9Y4X5;Q59FM8	1	SHFNWDKEKLMER	0.00171624	79.82	_ILLSHFNWDK(ac)EK_	10	ILLSHFNWDK(1)EK	3	524.612	-0.028008	0.81592
IPI00643722;IPI00642705	IPI00643722	71	IPI00643722	71	AT-rich interactive domain-containing protein 1A;B120;BRG1-associated factor 250;BRG1-associated factor 250a;hELD;Osa homolog 1;SWI/SNF complex protein p270;SWI/SNF-related, matrix-associated, actin-dependent regulator of chromatin subfamily F member 1;SWI-like protein;ARID1A variant protein;cDNA FLJ90459 fis, clone NT2RP3001754;AT-rich interactive domain-containing protein 1A;B120;BRG1-associate…	ARID1A;BAF250;BAF250A;C1orf4;OSA1;SMARCF1;ARID1A variant protein;ARID1A;BAF250;BAF250A;C1orf4;OSA1;SMARCF1	O14497-1;O14497;Q4LE49;Q8NC65;O14497-2;A4FU79;Q96SM7;Q96SY8;Q96T01	1	PPQPLGKELQDGA	1.8e-45	106.86	_AAAGQESEGPAVGPPQPLGK(ac)ELQDGAESNGGGGGGGAGSGGGPGAEPDLK_	20	AAAGQESEGPAVGPPQPLGK(1)ELQDGAESNGGGGGGGAGSGGGPGAEPDLK	4	1110.52	0.098715	0.72533
IPI00643722;IPI00642705;IPI00929427	IPI00643722	1905	IPI00643722	1905	AT-rich interactive domain-containing protein 1A;B120;BRG1-associated factor 250;BRG1-associated factor 250a;hELD;Osa homolog 1;SWI/SNF complex protein p270;SWI/SNF-related, matrix-associated, actin-dependent regulator of chromatin subfamily F member 1;SWI-like protein;ARID1A variant protein;cDNA FLJ90459 fis, clone NT2RP3001754;AT-rich interactive domain-containing protein 1A;B120;BRG1-associate…	ARID1A;BAF250;BAF250A;C1orf4;OSA1;SMARCF1;ARID1A variant protein;ARID1A;BAF250;BAF250A;C1orf4;OSA1;SMARCF1;ARID1A;BAF250;BAF250A;C1orf4;OSA1;SMARCF1	O14497-1;O14497;Q4LE49;Q8NC65;O14497-2;A4FU79;Q96SM7;Q96SY8;Q96T01;O14497-3	1	PDGPPEKRITATM	1.29e-37	156.29	_HVTTAEGTPGTTDQEGPPPDGPPEK(ac)R_	25	HVTTAEGTPGTTDQEGPPPDGPPEK(1)R	4	679.073	-0.16778	0.83737
IPI00643722;IPI00642705;IPI00929427;IPI00472891	IPI00643722	1230	IPI00643722	1230	AT-rich interactive domain-containing protein 1A;B120;BRG1-associated factor 250;BRG1-associated factor 250a;hELD;Osa homolog 1;SWI/SNF complex protein p270;SWI/SNF-related, matrix-associated, actin-dependent regulator of chromatin subfamily F member 1;SWI-like protein;ARID1A variant protein;cDNA FLJ90459 fis, clone NT2RP3001754;AT-rich interactive domain-containing protein 1A;B120;BRG1-associate…	ARID1A;BAF250;BAF250A;C1orf4;OSA1;SMARCF1;ARID1A variant protein;ARID1A;BAF250;BAF250A;C1orf4;OSA1;SMARCF1;ARID1A;BAF250;BAF250A;C1orf4;OSA1;SMARCF1;ARID1A	O14497-1;O14497;Q4LE49;Q8NC65;O14497-2;A4FU79;Q96SM7;Q96SY8;Q96T01;O14497-3;C1KEN7;Q96TA9	1	MSYEPNKDPYGSM	0.000749468	79.089	_MSYEPNK(ac)DPYGSMR_	7	MSYEPNK(1)DPYGSMR	2	858.871	0.25753	1.0701
IPI00056495	IPI00056495	31	IPI00056495	31	ADP-ribosylation factor-like protein 11;ADP-ribosylation factor-like tumor suppressor protein 1	ARL11;ARLTS1	Q969Q4	1	KTTLLYKLKGHQL	0.0472711	72.547	_TTLLYK(ac)LK_	6	TTLLYK(1)LK	2	511.318	0.19767	0.83618
IPI00328748;IPI00924819	IPI00328748	146	IPI00328748	146	cDNA FLJ77177, highly similar to Homo sapiens arginine-rich, mutated in early stage tumors (ARMET), mRNA;Arginine-rich protein;Mesencephalic astrocyte-derived neurotrophic factor;Protein ARMET	ARMET;ARP;MANF	A8K878;P55145	1	IINEVSKPLAHHI	0.000256134	86.378	_IINEVSK(ac)PLAHHIPVEK_	7	IINEVSK(1)PLAHHIPVEK	4	492.283	0.13179	1.202
IPI00792984;IPI00328526;IPI00745466;IPI00383552;IPI00220797;IPI00410180;IPI00410181	IPI00792984	77	IPI00792984	77	cAMP-regulated phosphoprotein 19;cAMP-regulated phosphoprotein 19;Alpha-endosulfine;ARPP-19e;Alpha-endosulfine;ARPP-19e;Alpha-endosulfine;ARPP-19e;Alpha-endosulfine;ARPP-19e	ARPP19;ARPP19;ENSA;ENSA;ENSA;ENSA	P56211-1;P56211;P56211-2;O43768-1;O43768;O43768-2;O43768-5;O43768-6	1	RLQKGQKYFDSGD	0.0116327	101.6	_GQK(ac)YFDSGDYNM(ox)AK_	3	GQK(1)YFDSGDYNMAK	2	841.362	0.16946	1.4667
IPI00375144;IPI00888510;IPI00220038;IPI00888085;IPI00927582;IPI00925539;IPI00414434	IPI00375144	687	IPI00375144	687	Arsenite-resistance protein 2;Serrate RNA effector molecule homolog;Arsenite-resistance protein 2;Serrate RNA effector molecule homolog;Arsenite-resistance protein 2;Serrate RNA effector molecule homolog;Arsenite-resistance protein 2;Serrate RNA effector molecule homolog;Arsenite-resistance protein 2;Serrate RNA effector molecule homolog;Arsenite-resistance protein ARS2	ARS2;ASR2;SRRT;ARS2;ASR2;SRRT;ARS2;ASR2;SRRT;ARS2;ASR2;SRRT;ARS2;ASR2;SRRT	Q9BXP5-1;Q9BXP5;Q9BXP5-3;Q9BXP5-2;Q9BXP5-4;Q9BXP5-5;C9J399;Q7Z4Y3	1	SEEEAQKMGRKDP	0.00297976	73.848	_ESLSEEEAQK(ac)M(ox)GR_	10	ESLSEEEAQK(1)MGR	3	517.903	-0.55026	0.99578
IPI00375144;IPI00888510;IPI00220038;IPI00888085;IPI00927582;IPI00925539;IPI00414434	IPI00375144	710	IPI00375144	710	Arsenite-resistance protein 2;Serrate RNA effector molecule homolog;Arsenite-resistance protein 2;Serrate RNA effector molecule homolog;Arsenite-resistance protein 2;Serrate RNA effector molecule homolog;Arsenite-resistance protein 2;Serrate RNA effector molecule homolog;Arsenite-resistance protein 2;Serrate RNA effector molecule homolog;Arsenite-resistance protein ARS2	ARS2;ASR2;SRRT;ARS2;ASR2;SRRT;ARS2;ASR2;SRRT;ARS2;ASR2;SRRT;ARS2;ASR2;SRRT	Q9BXP5-1;Q9BXP5;Q9BXP5-3;Q9BXP5-2;Q9BXP5-4;Q9BXP5-5;C9J399;Q7Z4Y3	1	NTQELGKDKWLCP	0.000408441	86.313	_FVTSNTQELGK(ac)DK_	11	FVTSNTQELGK(1)DK	2	754.883	-0.9784	1.0505
IPI00375144;IPI00888510;IPI00220038;IPI00888085;IPI00927582;IPI00925539	IPI00375144	526	IPI00375144	526	Arsenite-resistance protein 2;Serrate RNA effector molecule homolog;Arsenite-resistance protein 2;Serrate RNA effector molecule homolog;Arsenite-resistance protein 2;Serrate RNA effector molecule homolog;Arsenite-resistance protein 2;Serrate RNA effector molecule homolog;Arsenite-resistance protein 2;Serrate RNA effector molecule homolog	ARS2;ASR2;SRRT;ARS2;ASR2;SRRT;ARS2;ASR2;SRRT;ARS2;ASR2;SRRT;ARS2;ASR2;SRRT	Q9BXP5-1;Q9BXP5;Q9BXP5-3;Q9BXP5-2;Q9BXP5-4;Q9BXP5-5;C9J399	1	DIKLAAKLIHTLD	0.000267006	127.37	_LAAK(ac)LIHTLDDR_	4	LAAK(1)LIHTLDDR	3	469.937	0.24437	1.0653
IPI00375144;IPI00888510;IPI00220038;IPI00888085;IPI00927582	IPI00375144	279	IPI00375144	279	Arsenite-resistance protein 2;Serrate RNA effector molecule homolog;Arsenite-resistance protein 2;Serrate RNA effector molecule homolog;Arsenite-resistance protein 2;Serrate RNA effector molecule homolog;Arsenite-resistance protein 2;Serrate RNA effector molecule homolog;Arsenite-resistance protein 2;Serrate RNA effector molecule homolog	ARS2;ASR2;SRRT;ARS2;ASR2;SRRT;ARS2;ASR2;SRRT;ARS2;ASR2;SRRT;ARS2;ASR2;SRRT	Q9BXP5-1;Q9BXP5;Q9BXP5-3;Q9BXP5-2;Q9BXP5-4;Q9BXP5-5	1	EEEQAGKPGEPSK	1.17e-06	74.732	_ILEQEEEEEQAGK(ac)PGEPSK_	13	ILEQEEEEEQAGK(1)PGEPSK	3	723.678	0.83563	0.92627
IPI00430472	IPI00430472	572	IPI00430472	572	Activating signal cointegrator 1 complex subunit 3;ASC-1 complex subunit p200;Helicase, ATP binding 1;Trip4 complex subunit p200;cDNA FLJ56882, highly similar to Activating signal cointegrator 1 complex subunit 3 (EC 3.6.1.-);ASCC3 protein	ASCC3;HELIC1	Q8N3C0;B4DR60;Q4G1A0	1	GDMQLSKSEILRT	3.71e-147	311.21	_ELTGDM(ox)QLSK(ac)SEILR_	10	ELTGDMQLSK(1)SEILR	2	889.454	-2.0111	0.98369
IPI00420014;IPI00740142	IPI00420014	944	IPI00420014	944	Activating signal cointegrator 1 complex subunit 3-like 1;BRR2 homolog;U5 small nuclear ribonucleoprotein 200 kDa helicase;U5 snRNP-specific 200 kDa protein;SNRNP200 protein;cDNA FLJ55548, highly similar to U5 small nuclear ribonucleoprotein 200 kDa helicase (EC 3.6.1.-);cDNA FLJ13778 fis, clone PLACE4000431, highly similar to H.sapiens U5 snRNP-specific 200kD protein;PRO2281;Putative RNA helicase	ASCC3L1;HELIC2;KIAA0788;SNRNP200	O75643-1;O75643;A2RRQ7;A4FU77;B4E150;Q5ZF01;Q7L5W4;Q9H8B9;Q9P172;Q9UNV9	1	ISHDDLKGDPLLD	7.24e-40	175.33	_SPTLYGISHDDLK(ac)GDPLLDQR_	13	SPTLYGISHDDLK(1)GDPLLDQR	3	794.736	0.3367	0.48992
IPI00420014;IPI00953667;IPI00168235	IPI00420014	349	IPI00420014	349	Activating signal cointegrator 1 complex subunit 3-like 1;BRR2 homolog;U5 small nuclear ribonucleoprotein 200 kDa helicase;U5 snRNP-specific 200 kDa protein;SNRNP200 protein;cDNA FLJ55548, highly similar to U5 small nuclear ribonucleoprotein 200 kDa helicase (EC 3.6.1.-);cDNA FLJ13778 fis, clone PLACE4000431, highly similar to H.sapiens U5 snRNP-specific 200kD protein;PRO2281;Putative RNA helicas…	ASCC3L1;HELIC2;KIAA0788;SNRNP200;SNRNP200;ASCC3L1;HELIC2;KIAA0788;SNRNP200	O75643-1;O75643;A2RRQ7;A4FU77;B4E150;Q5ZF01;Q7L5W4;Q9H8B9;Q9P172;Q9UNV9;C9JAQ9;O75643-2	1	KERIMGKMEADPE	7.45e-06	113.99	_IMGK(ac)MEADPELSK_	4	IMGK(1)MEADPELSK	2	745.865	-0.68028	0.75626
IPI00420014;IPI00953667;IPI00168235	IPI00420014	46	IPI00420014	46	Activating signal cointegrator 1 complex subunit 3-like 1;BRR2 homolog;U5 small nuclear ribonucleoprotein 200 kDa helicase;U5 snRNP-specific 200 kDa protein;SNRNP200 protein;cDNA FLJ55548, highly similar to U5 small nuclear ribonucleoprotein 200 kDa helicase (EC 3.6.1.-);cDNA FLJ13778 fis, clone PLACE4000431, highly similar to H.sapiens U5 snRNP-specific 200kD protein;PRO2281;Putative RNA helicas…	ASCC3L1;HELIC2;KIAA0788;SNRNP200;SNRNP200;ASCC3L1;HELIC2;KIAA0788;SNRNP200	O75643-1;O75643;A2RRQ7;A4FU77;B4E150;Q5ZF01;Q7L5W4;Q9H8B9;Q9P172;Q9UNV9;C9JAQ9;O75643-2	1	VLSLVGKLEGTRM	1.46e-25	174.95	_DEPTGEVLSLVGK(ac)LEGTR_	13	DEPTGEVLSLVGK(1)LEGTR	3	648.009	-0.058178	1.4037
IPI00420014;IPI00953667;IPI00168235	IPI00420014	426	IPI00420014	426	Activating signal cointegrator 1 complex subunit 3-like 1;BRR2 homolog;U5 small nuclear ribonucleoprotein 200 kDa helicase;U5 snRNP-specific 200 kDa protein;SNRNP200 protein;cDNA FLJ55548, highly similar to U5 small nuclear ribonucleoprotein 200 kDa helicase (EC 3.6.1.-);cDNA FLJ13778 fis, clone PLACE4000431, highly similar to H.sapiens U5 snRNP-specific 200kD protein;PRO2281;Putative RNA helicas…	ASCC3L1;HELIC2;KIAA0788;SNRNP200;SNRNP200;ASCC3L1;HELIC2;KIAA0788;SNRNP200	O75643-1;O75643;A2RRQ7;A4FU77;B4E150;Q5ZF01;Q7L5W4;Q9H8B9;Q9P172;Q9UNV9;C9JAQ9;O75643-2	1	SHFMANKRCQLPD	5.66e-35	158.15	_QVLDLEDLVFTQGSHFM(ox)ANK(ac)R_	20	QVLDLEDLVFTQGSHFMANK(1)R	3	836.085	-1.1439	1.3056
IPI00215884;IPI00218591;IPI00218592	IPI00215884	38	IPI00215884	38	Alternative-splicing factor 1;pre-mRNA-splicing factor SF2, P33 subunit;Splicing factor, arginine/serine-rich 1;cDNA FLJ77645, highly similar to Homo sapiens splicing factor, arginine/serine-rich 1 (splicing factor 2, alternate splicing factor) (SFRS1), mRNA;Alternative-splicing factor 1;pre-mRNA-splicing factor SF2, P33 subunit;Splicing factor, arginine/serine-rich 1;Alternative-splicing factor …	ASF;OK/SW-cl.3;SF2;SF2P33;SFRS1;ASF;OK/SW-cl.3;SF2;SF2P33;SFRS1;ASF;OK/SW-cl.3;SF2;SF2P33;SFRS1	Q07955-1;Q07955;A8K1L8;Q07955-2;Q07955-3;Q59FA2	1	IEDVFYKYGAIRD	0.00494879	124.86	_DIEDVFYK(ac)YGAIR_	8	DIEDVFYK(1)YGAIR	3	544.275	0.46005	1.0545
IPI00328658;IPI00333837;IPI00328659	IPI00328658	245	IPI00328658	245	ASH2-like protein;Set1/Ash2 histone methyltransferase complex subunit ASH2;cDNA FLJ75144, highly similar to Homo sapiens ash2 (absent, small, or homeotic)-like (ASH2L), mRNA;ASH2-like protein;Set1/Ash2 histone methyltransferase complex subunit ASH2;cDNA FLJ57157, highly similar to Set1/Ash2 histone methyltransferase complex subunit ASH2;cDNA FLJ51524, highly similar to Set1/Ash2 histone methyltra…	ASH2L;ASH2L1;ASH2L;ASH2L1;ASH2L;ASH2L1	Q9UBL3-1;Q9UBL3;A8K6T5;Q9UBL3-3;A8K7C3;B4DEM3;B4DPT1;Q9UBL3-2	1	HPDPGSKDPEEDY	0.00197584	63.128	_EHPDPGSK(ac)DPEEDYPK_	8	EHPDPGSK(1)DPEEDYPK	3	627.943	0.3526	0.62631
IPI00020632;IPI00909521	IPI00020632	247	IPI00020632	247	Argininosuccinate synthase;Citrulline--aspartate ligase;cDNA FLJ54252, highly similar to Argininosuccinate synthase (EC 6.3.4.5)	ASS;ASS1;hCG_31245;RP11-618A20.2-002	P00966;A8KAP9;Q5T6L4;B4E395	1	PPGLYTKTQDPAK	0.02847	45.864	_NQAPPGLYTK(ac)TQDPAK_	10	NQAPPGLYTK(1)TQDPAK	3	590.972	0.090021	0.71434
IPI00643435;IPI00295992;IPI00646144;IPI00455487	IPI00643435	543	IPI00643435	543	ATPase family AAA domain-containing protein 3A;ATPase family AAA domain-containing protein 3A;cDNA FLJ31537 fis, clone NT2RI2000704, highly similar to ATPase family AAA domain-containing protein 3A;ATPase family, AAA domain containing 3A;ATPase family, AAA domain containing 3A	ATAD3A;ATAD3A;ATAD3A;RP5-832C2.1-002;ATAD3A;RP5-832C2.1-006	Q9NVI7-1;Q9NVI7;Q9NVI7-2;B3KPB3;Q5SV24;Q5SV16	1	FDKYVLKPATEGK	0.000779769	105.4	_YVLK(ac)PATEGK_	4	YVLK(1)PATEGK	2	574.322	0.62228	0.76958
IPI00643435;IPI00295992;IPI00646144;IPI00455487	IPI00643435	539	IPI00643435	539	ATPase family AAA domain-containing protein 3A;ATPase family AAA domain-containing protein 3A;cDNA FLJ31537 fis, clone NT2RI2000704, highly similar to ATPase family AAA domain-containing protein 3A;ATPase family, AAA domain containing 3A;ATPase family, AAA domain containing 3A	ATAD3A;ATAD3A;ATAD3A;RP5-832C2.1-002;ATAD3A;RP5-832C2.1-006	Q9NVI7-1;Q9NVI7;Q9NVI7-2;B3KPB3;Q5SV24;Q5SV16	0.999737	VRMYFDKYVLKPA	0.000205395	95.651	_MYFDK(ac)YVLKPATEGK_	5	MYFDK(1)YVLKPATEGK	3	611.315	-0.15301	0.95795
IPI00428447;IPI00472533;IPI00428450;IPI00102820;IPI00953513;IPI00867528	IPI00428447	1177	IPI00428447	1177	Angiotensin-II type 2 receptor-interacting protein;AT2 receptor-binding protein;Microtubule-associated tumor suppressor 1;Mitochondrial tumor suppressor 1;Angiotensin-II type 2 receptor-interacting protein;AT2 receptor-binding protein;Microtubule-associated tumor suppressor 1;Mitochondrial tumor suppressor 1;cDNA FLJ53273, highly similar to Homo sapiens mitochondrial tumor suppressor 1 (MTUS1), t…	ATBP;ATIP;GK1;KIAA1288;MTSG1;MTUS1;ATBP;ATIP;GK1;KIAA1288;MTSG1;MTUS1;ATBP;ATIP;GK1;KIAA1288;MTSG1;MTUS1;ATBP;ATIP;GK1;KIAA1288;MTSG1;MTUS1;ATBP;ATIP;GK1;KIAA1288;MTSG1;MTUS1	Q9ULD2-1;Q9ULD2;Q9ULD2-2;B4E246;Q9ULD2-6;Q9ULD2-3;B4DH03;Q9ULD2-4	1	NTALVDKLKRFQQ	0.00106113	79.466	_LVDNNTALVDK(ac)LK_	11	LVDNNTALVDK(1)LK	2	742.92	0.60082	1.9035
IPI00002503;IPI00742116	IPI00002503	267	IPI00002503	267	Activating transcription factor 4;Cyclic AMP-dependent transcription factor ATF-4;Cyclic AMP-responsive element-binding protein 2;DNA-binding protein TAXREB67;Tax-responsive enhancer element-binding protein 67;cDNA FLJ58799, highly similar to Cyclic AMP-dependent transcription factor ATF-4;ATF4 protein;Activating transcription factor 4 (Tax-responsive enhancer element B67);Activating transcriptio…	ATF4;CREB2;TXREB;hCG_41721	P18848;B4DJD4;Q6ICP0;Q96AQ3	1	YDPPGEKMVAAKV	2.27e-10	161.1	_PYDPPGEK(ac)MVAAK_	8	PYDPPGEK(1)MVAAK	3	482.243	0.17741	0.42276
IPI00289499;IPI00925601;IPI00926103	IPI00289499	356	IPI00289499	356	5-aminoimidazole-4-carboxamide ribonucleotide formyltransferase;AICAR transformylase;ATIC;Bifunctional purine biosynthesis protein PURH;IMP cyclohydrolase;IMP synthase;Inosinicase;Phosphoribosylaminoimidazolecarboxamide formyltransferase;cDNA, FLJ93545, highly similar to Homo sapiens 5-aminoimidazole-4-carboxamide ribonucleotide formyltransferase/IMP cyclohydrolase (ATIC), mRNA;5-aminoimidazole-4…	ATIC;OK/SW-cl.86;PURH;ATIC;hCG_16691	P31939;B2R7P8;A8K202;B4DP06;C9JV98	1	ALTILSKKKNGNY	1.23e-13	112.56	_EVSDGIIAPGYEEEALTILSK(ac)K_	21	EVSDGIIAPGYEEEALTILSK(1)K	3	802.088	0.69033	0.83793
IPI00289499;IPI00925601	IPI00289499	266	IPI00289499	266	5-aminoimidazole-4-carboxamide ribonucleotide formyltransferase;AICAR transformylase;ATIC;Bifunctional purine biosynthesis protein PURH;IMP cyclohydrolase;IMP synthase;Inosinicase;Phosphoribosylaminoimidazolecarboxamide formyltransferase;cDNA, FLJ93545, highly similar to Homo sapiens 5-aminoimidazole-4-carboxamide ribonucleotide formyltransferase/IMP cyclohydrolase (ATIC), mRNA;5-aminoimidazole-4…	ATIC;OK/SW-cl.86;PURH;ATIC;hCG_16691	P31939;B2R7P8;A8K202;B4DP06	1	PAAASFKHVSPAG	1.25e-31	153.82	_EALGIPAAASFK(ac)HVSPAGAAVGIPLSEDEAK_	12	EALGIPAAASFK(1)HVSPAGAAVGIPLSEDEAK	3	1015.87	0.15635	0.72808
IPI00010863	IPI00010863	25	IPI00010863	25	Copper transport protein ATOX1;Metal transport protein ATX1;ATOX1 protein	ATOX1;HAH1	O00244;Q6IBA3	1	VSRVLNKLGGVKY	0.0130669	85.67	_VLNK(ac)LGGVK_	4	VLNK(1)LGGVK	2	485.308	0.75862	1.1455
IPI00646182;IPI00006482;IPI00414005	IPI00646182	9	IPI00646182	9	cDNA FLJ55427, highly similar to Sodium/potassium-transporting ATPase alpha-1 chain (EC 3.6.3.9);cDNA FLJ60077, highly similar to Sodium/potassium-transporting ATPase alpha-1 chain (EC 3.6.3.9);Sodium pump subunit alpha-1;Sodium/potassium-transporting ATPase subunit alpha-1;Sodium pump subunit alpha-1;Sodium/potassium-transporting ATPase subunit alpha-1;cDNA FLJ53830, highly similar to Sodium/pot…	ATP1A1;ATP1A1;hCG_37943;RP4-655J12.1-002	B7Z2T5;B7Z3V1;P05023-1;P05023;P05023-2;B7Z1N5;B7Z3U6;Q5TC01	0.999999	FKVGRDKYEPAAV	1.29e-06	102.73	_DK(ac)YEPAAVSEQGDKK_	2	DK(1)YEPAAVSEQGDKK	3	569.613	0.81274	0.25867
IPI00646182;IPI00006482;IPI00414005;IPI00744194	IPI00646182	487	IPI00646182	487	cDNA FLJ55427, highly similar to Sodium/potassium-transporting ATPase alpha-1 chain (EC 3.6.3.9);cDNA FLJ60077, highly similar to Sodium/potassium-transporting ATPase alpha-1 chain (EC 3.6.3.9);Sodium pump subunit alpha-1;Sodium/potassium-transporting ATPase subunit alpha-1;Sodium pump subunit alpha-1;Sodium/potassium-transporting ATPase subunit alpha-1;cDNA FLJ53830, highly similar to Sodium/pot…	ATP1A1;ATP1A1;hCG_37943;RP4-655J12.1-002	B7Z2T5;B7Z3V1;P05023-1;P05023;P05023-2;B7Z1N5;B7Z3U6;Q5TC01	1	PFNSTNKYQLSIH	3.64e-12	126.88	_IVEIPFNSTNK(ac)YQLSIHK_	11	IVEIPFNSTNK(1)YQLSIHK	3	725.06	-0.051881	0.74452
IPI00440493;IPI00908963	IPI00440493	239	IPI00440493	239	ATP synthase subunit alpha, mitochondrial;ATP synthase subunit alpha;ATP synthase subunit alpha	ATP5A;ATP5A1;ATP5AL2;ATPM	P25705;A8K092;B4DY56	1	NDGSDEKKKLYCI	0.0151222	93.551	_RFNDGSDEK(ac)K_	9	RFNDGSDEK(1)K	3	413.198	-0.89168	0.83888
IPI00440493;IPI00908963	IPI00440493	261	IPI00440493	261	ATP synthase subunit alpha, mitochondrial;ATP synthase subunit alpha;ATP synthase subunit alpha	ATP5A;ATP5A1;ATP5AL2;ATPM	P25705;A8K092;B4DY56	1	TVAQLVKRLTDAD	0.00171706	128	_STVAQLVK(ac)R_	8	STVAQLVK(1)R	2	522.314	-0.22382	1.3009
IPI00440493;IPI00908963	IPI00440493	498	IPI00440493	498	ATP synthase subunit alpha, mitochondrial;ATP synthase subunit alpha;ATP synthase subunit alpha	ATP5A;ATP5A1;ATP5AL2;ATPM	P25705;A8K092;B4DY56	1	VRGYLDKLEPSKI	0.000820762	120.63	_GYLDK(ac)LEPSK_	5	GYLDK(1)LEPSK	3	397.88	0.15693	0.8009
IPI00440493;IPI00908963	IPI00440493	531	IPI00440493	531	ATP synthase subunit alpha, mitochondrial;ATP synthase subunit alpha;ATP synthase subunit alpha	ATP5A;ATP5A1;ATP5AL2;ATPM	P25705;A8K092;B4DY56	1	TIRADGKISEQSD	4.36e-05	102.4	_ADGK(ac)ISEQSDAK_	4	ADGK(1)ISEQSDAK	2	645.812	-0.26984	0.99171
IPI00440493;IPI00908963	IPI00440493	434	IPI00440493	434	ATP synthase subunit alpha, mitochondrial;ATP synthase subunit alpha;ATP synthase subunit alpha	ATP5A;ATP5A1;ATP5AL2;ATPM	P25705;A8K092;B4DY56	1	QVAGTMKLELAQY	2.38e-09	148.52	_QVAGTMK(ac)LELAQYR_	7	QVAGTMK(1)LELAQYR	2	825.438	0.25231	1.2745
IPI00440493;IPI00908963	IPI00440493	539	IPI00440493	539	ATP synthase subunit alpha, mitochondrial;ATP synthase subunit alpha;ATP synthase subunit alpha	ATP5A;ATP5A1;ATP5AL2;ATPM	P25705;A8K092;B4DY56	1	SEQSDAKLKEIVT	2.28e-12	169.76	_ISEQSDAK(ac)LK_	8	ISEQSDAK(1)LK	2	580.812	-0.086012	1.1845
IPI00440493;IPI00908963;IPI00549805;IPI00641249;IPI00471928	IPI00440493;IPI00471928	123;73	IPI00440493	123	ATP synthase subunit alpha, mitochondrial;ATP synthase subunit alpha;ATP synthase subunit alpha;cDNA FLJ54625, highly similar to ATP synthase subunit alpha, mitochondrial (EC 3.6.3.14)	ATP5A;ATP5A1;ATP5AL2;ATPM	P25705;A8K092;B4DY56;B4DGW3	1	VVFGNDKLIKEGD	2.73e-30	147.25	_GMSLNLEPDNVGVVVFGNDK(ac)LIK_	20	GMSLNLEPDNVGVVVFGNDK(1)LIK	3	834.109	-0.42207	0.81309
IPI00440493;IPI00549805;IPI00471928	IPI00440493;IPI00471928	161;111	IPI00440493	161	ATP synthase subunit alpha, mitochondrial;ATP synthase subunit alpha;cDNA FLJ54625, highly similar to ATP synthase subunit alpha, mitochondrial (EC 3.6.3.14)	ATP5A;ATP5A1;ATP5AL2;ATPM	P25705;A8K092;B4DGW3	1	GNAIDGKGPIGSK	4.16e-37	157.91	_VVDALGNAIDGK(ac)GPIGSK_	12	VVDALGNAIDGK(1)GPIGSK	2	876.978	0.67974	0.62645
IPI00456008;IPI00002521	IPI00456008	113	IPI00456008	113	ATP synthase-coupling factor 6, mitochondrial	ATP5A;ATP5J;ATPM;hCG_2007844	P18859;Q6IB54;Q6NZ59	1	KFEVIEKPQA___	0.000280604	134.13	_FEVIEK(ac)PQA_	6	FEVIEK(1)PQA	2	551.793	-0.21338	1.9792
IPI00456008;IPI00002521;IPI00794158	IPI00456008	102	IPI00456008	102	ATP synthase-coupling factor 6, mitochondrial;ATP synthase-coupling factor 6, mitochondrial	ATP5A;ATP5J;ATPM;hCG_2007844;ATP5J	P18859;Q6IB54;Q6NZ59;A8MUH2	1	NTFPTFKFEDPKF	9.14e-05	77.746	_QM(ox)FGNADM(ox)NTFPTFK(ac)FEDPK_	15	QMFGNADMNTFPTFK(1)FEDPK	3	813.693	0.73907	1.0083
IPI00456008;IPI00002521;IPI00794158	IPI00456008	87	IPI00456008	87	ATP synthase-coupling factor 6, mitochondrial;ATP synthase-coupling factor 6, mitochondrial	ATP5A;ATP5J;ATPM;hCG_2007844;ATP5J	P18859;Q6IB54;Q6NZ59;A8MUH2	1	RELFKLKQMFGNA	9.14e-05	77.746	_LK(ac)QMFGNADMNTFPTFK_	2	LK(1)QMFGNADMNTFPTFK	3	677.994	0.73416	0.7356
IPI00456008;IPI00002521;IPI00794158	IPI00456008	54	IPI00456008	54	ATP synthase-coupling factor 6, mitochondrial;ATP synthase-coupling factor 6, mitochondrial	ATP5A;ATP5J;ATPM;hCG_2007844;ATP5J	P18859;Q6IB54;Q6NZ59;A8MUH2	1	QKLFVDKIREYKS	6.54e-99	289.97	_LFVDK(ac)IR_	5	LFVDK(1)IR	2	466.782	-4.7459	2.0826
IPI00456008;IPI00002521;IPI00794158	IPI00456008	49	IPI00456008	49	ATP synthase-coupling factor 6, mitochondrial;ATP synthase-coupling factor 6, mitochondrial	ATP5A;ATP5J;ATPM;hCG_2007844;ATP5J	P18859;Q6IB54;Q6NZ59;A8MUH2	1	ELDPIQKLFVDKI	6.54e-99	289.97	_ELDPIQK(ac)LFVDK_	7	ELDPIQK(1)LFVDK	3	496.277	-0.22378	1.029
IPI00303476;IPI00793271	IPI00303476	198	IPI00303476	198	ATP synthase subunit beta, mitochondrial;ATP synthase subunit beta	ATP5B;ATPMB;ATPSB	P06576;Q0QEN7	1	LLAPYAKGGKIGL	0.034515	49.31	_VVDLLAPYAK(ac)GGK_	10	VVDLLAPYAK(1)GGK	2	686.895	-0.049914	0.93079
IPI00303476;IPI00792534;IPI00792128	IPI00303476	522	IPI00303476	522	ATP synthase subunit beta, mitochondrial;ATP synthase subunit beta	ATP5B;ATPMB;ATPSB	P06576;Q0QEN7	1	AVAKADKLAEEHS	0.0010157	112.71	_ADK(ac)LAEEHSS_	3	ADK(1)LAEEHSS	2	564.762	0.46731	1.8488
IPI00303476	IPI00303476	426	IPI00303476	426	ATP synthase subunit beta, mitochondrial;ATP synthase subunit beta	ATP5B;ATPMB;ATPSB	P06576;Q0QEN7	1	VARGVQKILQDYK	0.00086609	102.06	_GVQK(ac)ILQDYK_	4	GVQK(1)ILQDYK	2	617.346	-0.33803	0.93317
IPI00303476;IPI00791498	IPI00303476	133	IPI00303476	133	ATP synthase subunit beta, mitochondrial;ATP synthase subunit beta	ATP5B;ATPMB;ATPSB	P06576;Q0QEN7	1	DSGAPIKIPVGPE	1.36e-07	95.9	_VLDSGAPIK(ac)IPVGPETLGR_	9	VLDSGAPIK(1)IPVGPETLGR	3	654.374	-0.44057	0.79961
IPI00303476;IPI00792534;IPI00792128	IPI00303476	485	IPI00303476	485	ATP synthase subunit beta, mitochondrial;ATP synthase subunit beta	ATP5B;ATPMB;ATPSB	P06576;Q0QEN7	1	GKLVPLKETIKGF	1.33e-17	109.65	_LVPLK(ac)ETIK_	5	LVPLK(1)ETIK	2	541.845	0.61093	0.86501
IPI00303476;IPI00792534;IPI00792128	IPI00303476	480	IPI00303476	480	ATP synthase subunit beta, mitochondrial;ATP synthase subunit beta	ATP5B;ATPMB;ATPSB	P06576;Q0QEN7	1	FTGHMGKLVPLKE	1.33e-17	109.65	_FLSQPFQVAEVFTGHM(ox)GK(ac)LVPLK_	18	FLSQPFQVAEVFTGHMGK(1)LVPLK	3	877.805	1.8252	0.6765
IPI00303476;IPI00793271;IPI00790847	IPI00303476;IPI00790847	259;43	IPI00303476	259	ATP synthase subunit beta, mitochondrial;ATP synthase subunit beta	ATP5B;ATPMB;ATPSB	P06576;Q0QEN7	1	SGVINLKDATSKV	1.1e-24	114.35	_TREGNDLYHEMIESGVINLK(ac)DATSK_	20	TREGNDLYHEMIESGVINLK(1)DATSK	4	716.354	-0.58763	1.2445
IPI00478410;IPI00395769	IPI00478410	115	IPI00478410	115	ATP synthase subunit gamma, mitochondrial;F-ATPase gamma subunit;ATP synthase gamma chain;ATP synthase subunit gamma, mitochondrial;F-ATPase gamma subunit;cDNA FLJ59861, highly similar to ATP synthase gamma chain, mitochondrial (EC 3.6.3.14);ATP synthase gamma chain	ATP5C;ATP5C1;ATP5CL1;hCG_25112;RP11-401E9.1-001;ATP5C;ATP5C1;ATP5CL1	P36542-1;P36542;Q6I9V2;Q8TAS0;P36542-2;B4DFE6;B4DL14	1	SIAKQMKSEVATL	0.0209756	99.531	_QMK(ac)SEVATLTAAGK_	3	QMK(1)SEVATLTAAGK	3	492.929	0.11583	1.1034
IPI00478410;IPI00395769	IPI00478410	197	IPI00478410	197	ATP synthase subunit gamma, mitochondrial;F-ATPase gamma subunit;ATP synthase gamma chain;ATP synthase subunit gamma, mitochondrial;F-ATPase gamma subunit;cDNA FLJ59861, highly similar to ATP synthase gamma chain, mitochondrial (EC 3.6.3.14);ATP synthase gamma chain	ATP5C;ATP5C1;ATP5CL1;hCG_25112;RP11-401E9.1-001;ATP5C;ATP5C1;ATP5CL1	P36542-1;P36542;Q6I9V2;Q8TAS0;P36542-2;B4DFE6;B4DL14	1	RSVISYKTEEKPI	0.00093263	110.14	_SVISYK(ac)TEEK_	6	SVISYK(1)TEEK	2	613.319	-0.27084	0.81176
IPI00024920	IPI00024920	136	IPI00024920	136	ATP synthase subunit delta, mitochondrial;F-ATPase delta subunit	ATP5D	P30049	1	AKANLEKAQAELV	3.6e-63	225.69	_ANLEK(ac)AQAELVGTADEATR_	5	ANLEK(1)AQAELVGTADEATR	3	677.011	0.66208	0.82978
IPI00029133;IPI00456747	IPI00029133	131	IPI00029133	131	ATP synthase subunit b, mitochondrial;cDNA FLJ78635, highly similar to Homo sapiens ATP synthase, H+ transporting, mitochondrial F0 complex, subunit b, isoform 1 (ATP5F1), transcript variant 1, mRNA;cDNA, FLJ94101, Homo sapiens ATP synthase, H+ transporting, mitochondrial F0complex, subunit b, isoform 1 (ATP5F1), mRNA;Cell proliferation-inducing protein 47;HCG39985, isoform CRA_a;ATP synthase, H+…	ATP5F1;hCG_39985;ATP5F1;RP11-552M11.5-005	P24539;A8K4W2;Q08ET0;Q53GB3;Q5QNZ2	1	DKLNEQKLAQLEE	4.26e-07	148.68	_LNEQK(ac)LAQLEEAK_	5	LNEQK(1)LAQLEEAK	3	519.282	-0.52291	1.7016
IPI00029133;IPI00456747	IPI00029133	233	IPI00029133	233	ATP synthase subunit b, mitochondrial;cDNA FLJ78635, highly similar to Homo sapiens ATP synthase, H+ transporting, mitochondrial F0 complex, subunit b, isoform 1 (ATP5F1), transcript variant 1, mRNA;cDNA, FLJ94101, Homo sapiens ATP synthase, H+ transporting, mitochondrial F0complex, subunit b, isoform 1 (ATP5F1), mRNA;Cell proliferation-inducing protein 47;HCG39985, isoform CRA_a;ATP synthase, H+…	ATP5F1;hCG_39985;ATP5F1;RP11-552M11.5-005	P24539;A8K4W2;Q08ET0;Q53GB3;Q5QNZ2	1	ISTQQEKETIAKC	1.21e-67	210.43	_HVVQSISTQQEK(ac)ETIAK_	12	HVVQSISTQQEK(1)ETIAK	3	656.685	0.72054	0.80723
IPI00029133;IPI00456747	IPI00029133	221	IPI00029133	221	ATP synthase subunit b, mitochondrial;cDNA FLJ78635, highly similar to Homo sapiens ATP synthase, H+ transporting, mitochondrial F0 complex, subunit b, isoform 1 (ATP5F1), transcript variant 1, mRNA;cDNA, FLJ94101, Homo sapiens ATP synthase, H+ transporting, mitochondrial F0complex, subunit b, isoform 1 (ATP5F1), mRNA;Cell proliferation-inducing protein 47;HCG39985, isoform CRA_a;ATP synthase, H+…	ATP5F1;hCG_39985;ATP5F1;RP11-552M11.5-005	P24539;A8K4W2;Q08ET0;Q53GB3;Q5QNZ2	1	MINWVEKHVVQSI	1.21e-67	210.43	_EQEHMINWVEK(ac)HVVQSISTQQEK_	11	EQEHMINWVEK(1)HVVQSISTQQEK	4	713.103	-0.049557	0.73414
IPI00029133;IPI00456747;IPI00880198	IPI00029133	162	IPI00029133	162	ATP synthase subunit b, mitochondrial;cDNA FLJ78635, highly similar to Homo sapiens ATP synthase, H+ transporting, mitochondrial F0 complex, subunit b, isoform 1 (ATP5F1), transcript variant 1, mRNA;cDNA, FLJ94101, Homo sapiens ATP synthase, H+ transporting, mitochondrial F0complex, subunit b, isoform 1 (ATP5F1), mRNA;Cell proliferation-inducing protein 47;HCG39985, isoform CRA_a;ATP synthase, H+…	ATP5F1;hCG_39985;ATP5F1;RP11-552M11.5-005	P24539;A8K4W2;Q08ET0;Q53GB3;Q5QNZ2	1	QQALVQKRHYLFD	0	460.16	_SQQALVQK(ac)R_	8	SQQALVQK(1)R	2	550.315	0.29423	1.4308
IPI00029133;IPI00456747	IPI00029133	154	IPI00029133	154	ATP synthase subunit b, mitochondrial;cDNA FLJ78635, highly similar to Homo sapiens ATP synthase, H+ transporting, mitochondrial F0 complex, subunit b, isoform 1 (ATP5F1), transcript variant 1, mRNA;cDNA, FLJ94101, Homo sapiens ATP synthase, H+ transporting, mitochondrial F0complex, subunit b, isoform 1 (ATP5F1), mRNA;Cell proliferation-inducing protein 47;HCG39985, isoform CRA_a;ATP synthase, H+…	ATP5F1;hCG_39985;ATP5F1;RP11-552M11.5-005	P24539;A8K4W2;Q08ET0;Q53GB3;Q5QNZ2	1	NAIDTEKSQQALV	0	460.16	_QASIQHIQNAIDTEK(ac)SQQALVQK_	15	QASIQHIQNAIDTEK(1)SQQALVQK	3	874.128	0.23204	0.83443
IPI00220487;IPI00888359;IPI00887091	IPI00220487	95	IPI00220487	95	ATP synthase subunit d, mitochondrial	ATP5H;My032	O75947-1;O75947;B2R5L6	1	QVDAEEKEDVKSC	4.48e-43	222.16	_YTAQVDAEEK(ac)EDVK_	10	YTAQVDAEEK(1)EDVK	2	833.894	0.87441	0.9333
IPI00220487;IPI00792135	IPI00220487	78	IPI00220487	78	ATP synthase subunit d, mitochondrial;ATP5H protein	ATP5H;My032;ATP5H	O75947-1;O75947;B2R5L6;A0PJH2	0.988485	KKFNALKVPVPED	6.47e-05	105.17	_KFNALK(ac)VPVPEDK_	6	K(0.012)FNALK(0.988)VPVPEDK	3	509.624	0.37559	0.86838
IPI00220487;IPI00792135	IPI00220487	85	IPI00220487	85	ATP synthase subunit d, mitochondrial;ATP5H protein	ATP5H;My032;ATP5H	O75947-1;O75947;B2R5L6;A0PJH2	1	VPVPEDKYTAQVD	8.24e-38	197.2	_VPVPEDK(ac)YTAQVDAEEK_	7	VPVPEDK(1)YTAQVDAEEK	3	653.99	-0.28801	0.71969
IPI00220487;IPI00456049	IPI00220487	117	IPI00220487	117	ATP synthase subunit d, mitochondrial;ATP synthase subunit d, mitochondrial	ATP5H;My032;ATP5H;My032	O75947-1;O75947;B2R5L6;O75947-2	1	RIVEYEKEMEKMK	0.00152094	98.249	_IVEYEK(ac)EMEK_	6	IVEYEK(1)EMEK	2	670.326	0.4661	0.85382
IPI00007611;IPI00789135	IPI00007611	70	IPI00007611	70	ATP synthase subunit O, mitochondrial;Oligomycin sensitivity conferral protein;ATP synthase	ATP5O;ATPO	P48047;Q53HH2;C9JK34	1	RVAQILKEPKVAA	0.00510213	107.57	_VAQILK(ac)EPK_	6	VAQILK(1)EPK	2	534.327	0.96945	1.7791
IPI00007611	IPI00007611	192	IPI00007611	192	ATP synthase subunit O, mitochondrial;Oligomycin sensitivity conferral protein;ATP synthase	ATP5O;ATPO	P48047;Q53HH2	1	IVRIGEKYVDMSV	0.000542778	122.7	_IGEK(ac)YVDM(ox)SVK_	4	IGEK(1)YVDMSVK	2	663.834	-0.82652	1.0141
IPI00007611;IPI00893479	IPI00007611	54	IPI00007611	54	ATP synthase subunit O, mitochondrial;Oligomycin sensitivity conferral protein;ATP synthase	ATP5O;ATPO	P48047;Q53HH2;C9JV90	1	AASKQNKLEQVEK	1.03e-05	147.2	_QNK(ac)LEQVEK_	3	QNK(1)LEQVEK	2	579.312	-0.25799	0.94955
IPI00007611;IPI00853134	IPI00007611	162	IPI00007611	162	ATP synthase subunit O, mitochondrial;Oligomycin sensitivity conferral protein;ATP synthase	ATP5O;ATPO	P48047;Q53HH2;C9JWR2	1	ELKTVLKSFLSQG	2.66e-08	134.61	_TVLK(ac)SFLSQGQVLK_	4	TVLK(1)SFLSQGQVLK	2	795.467	0.23694	0.8505
IPI00017816;IPI00455157;IPI00257300;IPI00383160	IPI00017816;IPI00383160	99;71	IPI00017816	99	ATP synthase subunit s, mitochondrial;ATP synthase-coupling factor B;Mitochondrial ATP synthase regulatory component factor B;ATP synthase, H+ transporting, mitochondrial F0 complex, subunit s (Factor B);ATP synthase, H+ transporting, mitochondrial F0 complex, subunit s (Factor B), isoform CRA_a;ATP synthase coupling factor B-like 1	ATP5S;ATPW;ATP5S;hCG_2013576	Q99766;Q96F77;Q8WXQ4	1	PTGPLDKYKIQAI	0.00113258	75.462	_DYNHLPTGPLDK(ac)YK_	12	DYNHLPTGPLDK(1)YK	3	568.286	-0.3464	1.2265
IPI00008528;IPI00946640;IPI00954498;IPI00954558;IPI00954497;IPI00945955;IPI00954459	IPI00008528	54	IPI00008528	54	A6L;ATP synthase protein 8;F-ATPase subunit 8;ATP synthase protein 8;ATP synthase protein 8;ATP synthase protein 8;ATP synthase protein 8;ATP synthase protein 8;ATP synthase protein 8	ATP8;ATPASE8;MTATP8;MT-ATP8;ATPase 8;ATPase8;ATP8;ATPase 8;ATP8;ATPase 8;ATPASE8;ATP8;ATPase 8;ATP8;ATP8;ATPase 8;ATP8;ATPase 8	P03928;A0S208;A1DV59;A4ZKZ1;A4ZLL2;A8JL09;B2MZ68;B7TCM5;C5MNC7;Q4GUF2;Q5SAC3;Q6RLZ4;Q85BD0;A0SBU5;A1DT13;A8JMT6;Q0Z7D7;Q3S924;Q3S937;Q5S8S7;Q5XTF0;Q7YCG7;Q7YEG9;Q9B1A3;A0S9D7;A1DVF0;A4ZL69;A6YXS5;A6YYT8;A6Z2R5;A6Z3V4;B2CB77;B2XII6;B2XIJ9;B2XMG1;C8YA16;C8YAC0;C8YFB2;Q0ZK82;Q4F0Q1;Q4F196;Q4F675;Q4GFJ0;Q4VG42;Q5GND0;Q5S8W6;Q5S8Z2;Q5SAB0;Q6RKZ6;Q6RLG0;Q6RM58;Q6RMN1;Q6RNJ6;Q7GXU0;Q85KW5;Q85KZ3;Q8HNQ6;…	1	NKPWEPKWTKICS	0.0102518	93.098	_PWEPK(ac)WTK_	5	PWEPK(1)WTK	2	557.29	0.24005	0.5672
IPI00008528;IPI00946640;IPI00954498;IPI00954558;IPI00954497;IPI00945955;IPI00954459	IPI00008528	49	IPI00008528	49	A6L;ATP synthase protein 8;F-ATPase subunit 8;ATP synthase protein 8;ATP synthase protein 8;ATP synthase protein 8;ATP synthase protein 8;ATP synthase protein 8;ATP synthase protein 8	ATP8;ATPASE8;MTATP8;MT-ATP8;ATPase 8;ATPase8;ATP8;ATPase 8;ATP8;ATPase 8;ATPASE8;ATP8;ATPase 8;ATP8;ATP8;ATPase 8;ATP8;ATPase 8	P03928;A0S208;A1DV59;A4ZKZ1;A4ZLL2;A8JL09;B2MZ68;B7TCM5;C5MNC7;Q4GUF2;Q5SAC3;Q6RLZ4;Q85BD0;A0SBU5;A1DT13;A8JMT6;Q0Z7D7;Q3S924;Q3S937;Q5S8S7;Q5XTF0;Q7YCG7;Q7YEG9;Q9B1A3;A0S9D7;A1DVF0;A4ZL69;A6YXS5;A6YYT8;A6Z2R5;A6Z3V4;B2CB77;B2XII6;B2XIJ9;B2XMG1;C8YA16;C8YAC0;C8YFB2;Q0ZK82;Q4F0Q1;Q4F196;Q4F675;Q4GFJ0;Q4VG42;Q5GND0;Q5S8W6;Q5S8Z2;Q5SAB0;Q6RKZ6;Q6RLG0;Q6RM58;Q6RMN1;Q6RNJ6;Q7GXU0;Q85KW5;Q85KZ3;Q8HNQ6;…	1	KMKNYNKPWEPKW	0.0102518	93.098	_NYNK(ac)PWEPK_	4	NYNK(1)PWEPK	2	609.301	0.15002	0.52248
IPI00556369;IPI00939320;IPI00639874;IPI00796849;IPI00929412;IPI00168487	IPI00556369	173	IPI00556369	173	61E3.4;Lambda/iota protein kinase C-interacting protein;Serine/threonine-protein kinase SMG1;61E3.4;Lambda/iota protein kinase C-interacting protein;Serine/threonine-protein kinase SMG1;Putative uncharacterized protein DKFZp547E087	ATX;KIAA0421;LIP;SMG1;ATX;KIAA0421;LIP;SMG1;DKFZp547E087	Q96Q15-1;Q96Q15;Q96Q15-2;Q8ND77	1	ATVKQLKEFIQQP	1.14e-71	253.76	_QLK(ac)EFIQQPENK_	3	QLK(1)EFIQQPENK	3	515.275	0.39457	0.82352
IPI00332082;IPI00005743	IPI00332082	438	IPI00332082	438	Ataxin-7;Spinocerebellar ataxia type 7 protein;Ataxin-7;Spinocerebellar ataxia type 7 protein;cDNA FLJ52426, highly similar to Ataxin-7	ATXN7;SCA7;ATXN7;SCA7	O15265-2;O15265;O15265-1;B4E207	1	VIPSESKPFVASK	4.32e-05	59.814	_TSQEPHQNPHGVIPSESK(ac)PFVASK_	18	TSQEPHQNPHGVIPSESK(1)PFVASK	4	661.585	0.022083	0.76334
IPI00784603;IPI00945624;IPI00946729;IPI00941558;IPI00908548;IPI00946541	IPI00784603	163	IPI00784603	163	Ataxin-7-like protein 1;Ataxin-7-like protein 4;Putative uncharacterized protein ATXN7L1;cDNA FLJ58242, highly similar to Ataxin-7-like protein 1;cDNA FLJ40255 fis, clone TESTI2024999, weakly similar to ATAXIN 7;cDNA FLJ58959, highly similar to Ataxin-7-like protein 1	ATXN7L1;ATXN7L4;KIAA1218;ATXN7L1	Q9ULK2-1;Q9ULK2;C9K0V9;B4DTS1;Q8N7W9;B4DXK3;C9JMW1	1	SASSTSKPFKTPK	1.87e-30	186.95	_ACLSGHHSASSTSK(ac)PFK_	14	ACLSGHHSASSTSK(1)PFK	3	615.297	-0.1527	1.2019
IPI00220684;IPI00028888;IPI00220685;IPI00915340;IPI00220683;IPI00903278	IPI00220684	114	IPI00220684	114	AU-rich element RNA-binding protein 1;Heterogeneous nuclear ribonucleoprotein D0;AU-rich element RNA-binding protein 1;Heterogeneous nuclear ribonucleoprotein D0;AU-rich element RNA-binding protein 1;Heterogeneous nuclear ribonucleoprotein D0;Putative uncharacterized protein HNRNPD;AU-rich element RNA-binding protein 1;Heterogeneous nuclear ribonucleoprotein D0;cDNA FLJ54150, highly similar to He…	AUF1;HNRNPD;HNRPD;AUF1;HNRNPD;HNRPD;AUF1;HNRNPD;HNRPD;HNRNPD;AUF1;HNRNPD;HNRPD	Q14103-3;Q14103;Q14103-1;Q14103-4;B9ZVU1;Q14103-2;B4DTC3;B4E0W4;Q12771	1	TTKKDLKDYFSKF	0.032663	88.819	_DLK(ac)DYFSK_	3	DLK(1)DYFSK	2	529.264	-0.047044	1.0901
IPI00220684;IPI00028888;IPI00220685;IPI00915340;IPI00220683;IPI00903278	IPI00220684	129	IPI00220684	129	AU-rich element RNA-binding protein 1;Heterogeneous nuclear ribonucleoprotein D0;AU-rich element RNA-binding protein 1;Heterogeneous nuclear ribonucleoprotein D0;AU-rich element RNA-binding protein 1;Heterogeneous nuclear ribonucleoprotein D0;Putative uncharacterized protein HNRNPD;AU-rich element RNA-binding protein 1;Heterogeneous nuclear ribonucleoprotein D0;cDNA FLJ54150, highly similar to He…	AUF1;HNRNPD;HNRPD;AUF1;HNRNPD;HNRPD;AUF1;HNRNPD;HNRPD;HNRNPD;AUF1;HNRNPD;HNRPD	Q14103-3;Q14103;Q14103-1;Q14103-4;B9ZVU1;Q14103-2;B4DTC3;B4E0W4;Q12771	1	VVDCTLKLDPITG	0.0190682	74.12	_FGEVVDCTLK(ac)LDPITGR_	10	FGEVVDCTLK(1)LDPITGR	2	981.504	1.2503	0.87728
IPI00220684;IPI00028888;IPI00220685;IPI00915340;IPI00220683;IPI00903278	IPI00220684	251	IPI00220684	251	AU-rich element RNA-binding protein 1;Heterogeneous nuclear ribonucleoprotein D0;AU-rich element RNA-binding protein 1;Heterogeneous nuclear ribonucleoprotein D0;AU-rich element RNA-binding protein 1;Heterogeneous nuclear ribonucleoprotein D0;Putative uncharacterized protein HNRNPD;AU-rich element RNA-binding protein 1;Heterogeneous nuclear ribonucleoprotein D0;cDNA FLJ54150, highly similar to He…	AUF1;HNRNPD;HNRPD;AUF1;HNRNPD;HNRPD;AUF1;HNRNPD;HNRPD;HNRNPD;AUF1;HNRNPD;HNRPD	Q14103-3;Q14103;Q14103-1;Q14103-4;B9ZVU1;Q14103-2;B4DTC3;B4E0W4;Q12771	1	HNVGLSKCEIKVA	0.00101371	131.44	_YHNVGLSK(ac)CEIK_	8	YHNVGLSK(1)CEIK	3	497.254	0.99883	0.95633
IPI00220684;IPI00028888;IPI00220685;IPI00915340;IPI00220683;IPI00903278	IPI00220684	243	IPI00220684	243	AU-rich element RNA-binding protein 1;Heterogeneous nuclear ribonucleoprotein D0;AU-rich element RNA-binding protein 1;Heterogeneous nuclear ribonucleoprotein D0;AU-rich element RNA-binding protein 1;Heterogeneous nuclear ribonucleoprotein D0;Putative uncharacterized protein HNRNPD;AU-rich element RNA-binding protein 1;Heterogeneous nuclear ribonucleoprotein D0;cDNA FLJ54150, highly similar to He…	AUF1;HNRNPD;HNRPD;AUF1;HNRNPD;HNRPD;AUF1;HNRNPD;HNRPD;HNRNPD;AUF1;HNRNPD;HNRPD	Q14103-3;Q14103;Q14103-1;Q14103-4;B9ZVU1;Q14103-2;B4DTC3;B4E0W4;Q12771	1	KKIMEKKYHNVGL	0.00101371	131.44	_K(ac)YHNVGLSK_	1	K(1)YHNVGLSK	3	363.201	-0.034821	0.3643
IPI00220684;IPI00028888;IPI00220685;IPI00915340;IPI00220683;IPI00903278	IPI00220684	197	IPI00220684	197	AU-rich element RNA-binding protein 1;Heterogeneous nuclear ribonucleoprotein D0;AU-rich element RNA-binding protein 1;Heterogeneous nuclear ribonucleoprotein D0;AU-rich element RNA-binding protein 1;Heterogeneous nuclear ribonucleoprotein D0;Putative uncharacterized protein HNRNPD;AU-rich element RNA-binding protein 1;Heterogeneous nuclear ribonucleoprotein D0;cDNA FLJ54150, highly similar to He…	AUF1;HNRNPD;HNRPD;AUF1;HNRNPD;HNRPD;AUF1;HNRNPD;HNRPD;HNRNPD;AUF1;HNRNPD;HNRPD	Q14103-3;Q14103;Q14103-1;Q14103-4;B9ZVU1;Q14103-2;B4DTC3;B4E0W4;Q12771	1	PDTPEEKIREYFG	5.2e-07	103.83	_IFVGGLSPDTPEEK(ac)IR_	14	IFVGGLSPDTPEEK(1)IR	2	900.481	0.27242	0.88524
IPI00304660;IPI00004523	IPI00304660	204	IPI00304660	204	AN1-type zinc finger protein 6;Associated with PRK1 protein;Zinc finger A20 domain-containing protein 3;cDNA, FLJ93032, highly similar to Homo sapiens zinc finger, A20 domain containing 3 (ZA20D3), mRNA;AN1-type zinc finger protein 6;Associated with PRK1 protein;Zinc finger A20 domain-containing protein 3	AWP1;HT032;ZA20D3;ZFAND6;AWP1;HT032;ZA20D3;ZFAND6	Q6FIF0-1;Q6FIF0;B2R6N3;Q6FIF0-2	1	PVVVGEKIQKI__	0.000261718	129.34	_ENPVVVGEK(ac)IQK_	9	ENPVVVGEK(1)IQK	3	461.261	-0.10195	1.765
IPI00328825;IPI00409742	IPI00328825	590	IPI00328825	590	BCL-3-binding protein;NEDD4-binding protein 2;Nedd4 binding protein 2;BCL-3-binding protein;NEDD4-binding protein 2	B3BP;KIAA1413;N4BP2;B3BP;KIAA1413;N4BP2	Q86UW6-1;Q86UW6;B2ZZ87;Q86UW6-2	1	SSSVPEKIERIEL	0.017485	75.445	_FVSVPIIMSSSVPEK(ac)IER_	15	FVSVPIIMSSSVPEK(1)IER	3	687.375	1.5826	0.87586
IPI00234252	IPI00234252	354	IPI00234252	354	BRG1-associated factor 155;SWI/SNF complex 155 kDa subunit;SWI/SNF complex subunit SMARCC1;SWI/SNF-related matrix-associated actin-dependent regulator of chromatin subfamily C member 1;cDNA FLJ57669, highly similar to SWI/SNF-related matrix-associatedactin-dependent regulator of chromatin subfamily C member 1;cDNA FLJ57671, highly similar to SWI/SNF-related matrix-associated actin-dependent regul…	BAF155;SMARCC1	Q92922;B4DYF9;B4DYQ1;Q05BW5;Q05CR1;Q58EY4	1	QASLYGKRRSQKE	0.0477883	67.563	_GQASLYGK(ac)R_	8	GQASLYGK(1)R	2	511.275	-0.31219	1.4915
IPI00234252	IPI00234252	359	IPI00234252	359	BRG1-associated factor 155;SWI/SNF complex 155 kDa subunit;SWI/SNF complex subunit SMARCC1;SWI/SNF-related matrix-associated actin-dependent regulator of chromatin subfamily C member 1;cDNA FLJ57669, highly similar to SWI/SNF-related matrix-associatedactin-dependent regulator of chromatin subfamily C member 1;cDNA FLJ57671, highly similar to SWI/SNF-related matrix-associated actin-dependent regul…	BAF155;SMARCC1	Q92922;B4DYF9;B4DYQ1;Q05BW5;Q05CR1;Q58EY4	1	GKRRSQKEEDEQE	0.0209086	55.314	_SQK(ac)EEDEQEDLTK_	3	SQK(1)EEDEQEDLTK	2	810.865	-0.49389	1.4113
IPI00234252	IPI00234252	387	IPI00234252	387	BRG1-associated factor 155;SWI/SNF complex 155 kDa subunit;SWI/SNF complex subunit SMARCC1;SWI/SNF-related matrix-associated actin-dependent regulator of chromatin subfamily C member 1;cDNA FLJ57669, highly similar to SWI/SNF-related matrix-associatedactin-dependent regulator of chromatin subfamily C member 1;cDNA FLJ57671, highly similar to SWI/SNF-related matrix-associated actin-dependent regul…	BAF155;SMARCC1	Q92922;B4DYF9;B4DYQ1;Q05BW5;Q05CR1;Q58EY4	1	EEVVLPKNVNLKK	0.000235692	51.044	_DM(ox)EDPTPVPNIEEVVLPK(ac)NVNLK_	18	DMEDPTPVPNIEEVVLPK(1)NVNLK	3	883.454	-0.29521	0.93444
IPI00216047	IPI00216047	564	IPI00216047	564	BRG1-associated factor 170;SWI/SNF complex 170 kDa subunit;SWI/SNF complex subunit SMARCC2;SWI/SNF-related matrix-associated actin-dependent regulator of chromatin subfamily C member 2	BAF170;SMARCC2	Q8TAQ2-1;Q8TAQ2	1	MLNFPDKGKEKPT	8.88e-37	189.87	_TPQQTSASQQMLNFPDK(ac)GK_	17	TPQQTSASQQMLNFPDK(1)GK	3	716.685	-0.26722	1.1083
IPI00216047;IPI00150057	IPI00216047	275	IPI00216047	275	BRG1-associated factor 170;SWI/SNF complex 170 kDa subunit;SWI/SNF complex subunit SMARCC2;SWI/SNF-related matrix-associated actin-dependent regulator of chromatin subfamily C member 2;BRG1-associated factor 170;SWI/SNF complex 170 kDa subunit;SWI/SNF complex subunit SMARCC2;SWI/SNF-related matrix-associated actin-dependent regulator of chromatin subfamily C member 2;cDNA FLJ55615, highly similar…	BAF170;SMARCC2;BAF170;SMARCC2	Q8TAQ2-1;Q8TAQ2;Q8TAQ2-2;B4DF22	1	RKKISAKTLTDEV	1.2e-19	149.44	_ISAK(ac)TLTDEVNSPDSDRR_	4	ISAK(1)TLTDEVNSPDSDRR	3	682.675	-1.2073	0.49384
IPI00216047;IPI00150057	IPI00216047	359	IPI00216047	359	BRG1-associated factor 170;SWI/SNF complex 170 kDa subunit;SWI/SNF complex subunit SMARCC2;SWI/SNF-related matrix-associated actin-dependent regulator of chromatin subfamily C member 2;BRG1-associated factor 170;SWI/SNF complex 170 kDa subunit;SWI/SNF complex subunit SMARCC2;SWI/SNF-related matrix-associated actin-dependent regulator of chromatin subfamily C member 2;cDNA FLJ55615, highly similar…	BAF170;SMARCC2;BAF170;SMARCC2	Q8TAQ2-1;Q8TAQ2;Q8TAQ2-2;B4DF22	1	EEVTLPKTVNTKK	7.16e-20	119.79	_DMDEPSPVPNVEEVTLPK(ac)TVNTK_	18	DMDEPSPVPNVEEVTLPK(1)TVNTK	3	861.095	-0.49198	0.83427
IPI00384176;IPI00910435;IPI00301041;IPI00909142;IPI00873041;IPI00023097;IPI00640304;IPI00916875;IPI00334894;IPI00917738;IPI00915955;IPI00398781	IPI00384176	414	IPI00384176	414	BRG1-associated factor 180;Polybromo-1D;Protein polybromo-1;BRG1-associated factor 180;Polybromo-1D;Protein polybromo-1;BRG1-associated factor 180;Polybromo-1D;Protein polybromo-1;BRG1-associated factor 180;Polybromo-1D;Protein polybromo-1;BRG1-associated factor 180;Polybromo-1D;Protein polybromo-1;BRG1-associated factor 180;Polybromo-1D;Protein polybromo-1;BRG1-associated factor 180;Polybromo-1D…	BAF180;PB1;PBRM1;BAF180;PB1;PBRM1;BAF180;PB1;PBRM1;BAF180;PB1;PBRM1;BAF180;PB1;PBRM1;BAF180;PB1;PBRM1;BAF180;PB1;PBRM1;BAF180;PB1;PBRM1;BAF180;PB1;PBRM1	Q86U86-1;Q86U86;Q86U86-8;Q86U86-2;Q86U86-9;Q86U86-7;Q86U86-5;Q86U86-4;Q86U86-3;Q5EBM5;Q9NVM2;Q86U86-6	1	FYHLPSKKKYPDY	1.63e-21	159.31	_NNQGQLIAEPFYHLPSK(ac)K_	17	NNQGQLIAEPFYHLPSK(1)K	3	709.372	0.28151	0.714
IPI00514648;IPI00386718	IPI00514648	672	IPI00514648	672	ATP-dependent helicase SMARCA2;BRG1-associated factor 190B;Probable global transcription activator SNF2L2;Protein brahma homolog;SNF2-alpha;SWI/SNF-related matrix-associated actin-dependent regulator of chromatin subfamily A member 2;cDNA FLJ61591, highly similar to Probable global transcription activator SNF2L2 (EC 3.6.1.-);cDNA FLJ53181, highly similar to Probable global transcription activator…	BAF190B;BRM;SMARCA2;SNF2A;SNF2L2;BAF190B;BRM;SMARCA2;SNF2A;SNF2L2	P51531-1;P51531;B4DK35;B4DSC8;P51531-2	1	SEEVSEKDAKQII	5.45e-05	135.37	_ILLDPNSEEVSEK(ac)DAK_	13	ILLDPNSEEVSEK(1)DAK	2	914.962	-0.21554	1.238
IPI00514648;IPI00386718	IPI00514648	604	IPI00514648	604	ATP-dependent helicase SMARCA2;BRG1-associated factor 190B;Probable global transcription activator SNF2L2;Protein brahma homolog;SNF2-alpha;SWI/SNF-related matrix-associated actin-dependent regulator of chromatin subfamily A member 2;cDNA FLJ61591, highly similar to Probable global transcription activator SNF2L2 (EC 3.6.1.-);cDNA FLJ53181, highly similar to Probable global transcription activator…	BAF190B;BRM;SMARCA2;SNF2A;SNF2L2;BAF190B;BRM;SMARCA2;SNF2A;SNF2L2	P51531-1;P51531;B4DK35;B4DSC8;P51531-2	1	THTETGKVLFGPE	9.38e-08	113.47	_VTHTETGK(ac)VLFGPEAPK_	8	VTHTETGK(1)VLFGPEAPK	3	618.332	-0.067629	1.1967
IPI00017669;IPI00470489;IPI00794957;IPI00796698;IPI00793699	IPI00017669	328	IPI00017669	328	BRG1-associated factor 57;SWI/SNF-related matrix-associated actin-dependent regulator of chromatin subfamily E member 1;cDNA FLJ55512, highly similar to SWI/SNF-related matrix-associated actin-dependent regulator of chromatin subfamily E member 1;Smarce1 variant 5;cDNA FLJ55202, highly similar to SWI/SNF-related matrix-associatedactin-dependent regulator of chromatin subfamily E member 1;Smarce1 …	BAF57;SMARCE1;BAF57;SMARCE1	Q969G3-1;Q969G3;B4DFR4;B4DGM3;C0IMW4;Q969G3-2;C0IMW5;C0IMW7;C0IMW8;C9J694;C9JD68;C9J0W3	1	EEQAANKGEEKKD	8.86e-32	178.22	_SQSSIVPEEEQAANK(ac)GEEK_	15	SQSSIVPEEEQAANK(1)GEEK	3	701.334	-0.15916	1.127
IPI00291401;IPI00646214	IPI00291401	144	IPI00291401	144	BCL10-associated gene protein;UPF0690 protein C1orf52;BCL10-associated gene protein;UPF0690 protein C1orf52	BAG;C1orf52;GM117;BAG;C1orf52;GM117	Q8N6N3-1;Q8N6N3;Q8N6N3-2	1	DAPQNAKKARLLP	9.24e-26	179.74	_WSNIYEDNGDDAPQNAK(ac)K_	17	WSNIYEDNGDDAPQNAK(1)K	3	702.984	0.042151	1.2801
IPI00556027;IPI00007731	IPI00556027	319	IPI00556027	319	BAG family molecular chaperone regulator 5;Bcl-2-associated athanogene 5;cDNA FLJ77290, highly similar to Homo sapiens BCL2-associated athanogene 5 (BAG5), mRNA;BAG family molecular chaperone regulator 5;Bcl-2-associated athanogene 5;BCL2-associated athanogene 5	BAG5;KIAA0873;BAG5;KIAA0873	Q9UL15-2;Q9UL15;A8K5J7;Q9UL15-1;A8CGI4	1	QNHSILKIEKVLK	0.00860477	73.499	_QNHSILK(ac)IEK_	7	QNHSILK(1)IEK	3	417.907	0.27922	0.91698
IPI00299088;IPI00644120;IPI00642333;IPI00185159;IPI00180292;IPI00647603;IPI00910507;IPI00902640	IPI00299088	160	IPI00299088	160	Brain-specific angiogenesis inhibitor 1-associated protein 2;Fas ligand-associated factor 3;Insulin receptor substrate p53/p58;Insulin receptor substrate protein of 53 kDa;Brain-specific angiogenesis inhibitor 1-associated protein 2;Fas ligand-associated factor 3;Insulin receptor substrate p53/p58;Insulin receptor substrate protein of 53 kDa;cDNA FLJ59378, highly similar to Brain-specific angioge…	BAIAP2;BAIAP2;BAIAP2;BAIAP2;BAIAP2;BAIAP2	Q9UQB8-1;Q9UQB8;Q9UQB8-2;B4DQ43;Q9UQB8-6;Q9UQB8-4;Q9UQB8-5;Q9UQB8-3;B4DMV0;B3KPV9	1	PQKYSDKELQYID	0.00501759	91.076	_YSDK(ac)ELQYIDAISNK_	4	YSDK(1)ELQYIDAISNK	2	914.952	0.086692	1.0011
IPI00179326	IPI00179326	106	IPI00179326	106	Brain-specific angiogenesis inhibitor 1-associated protein 2-like protein 1;Insulin receptor tyrosine kinase substrate	BAIAP2L1;IRTKS	Q9UHR4	1	IIHELEKKIELDV	0.02058	83.783	_EIIHELEK(ac)K_	8	EIIHELEK(1)K	3	394.224	-0.27461	0.76041
IPI00219420	IPI00219420	336	IPI00219420	336	Basement membrane-associated chondroitin proteoglycan;Chondroitin sulfate proteoglycan 6;Chromosome-associated polypeptide;Structural maintenance of chromosomes protein 3;cDNA, FLJ79494, highly similar to Structural maintenance of chromosome 3;Structural maintenance of chromosomes 3	BAM;BMH;CSPG6;SMC3;SMC3L1	Q9UQE7;B0AZQ4;Q86VX4	1	RQKLLEKIEEKQK	0.0191399	105.57	_LLEK(ac)IEEK_	4	LLEK(1)IEEK	2	522.303	0.34686	0.90664
IPI00219420	IPI00219420	956	IPI00219420	956	Basement membrane-associated chondroitin proteoglycan;Chondroitin sulfate proteoglycan 6;Chromosome-associated polypeptide;Structural maintenance of chromosomes protein 3;cDNA, FLJ79494, highly similar to Structural maintenance of chromosome 3;Structural maintenance of chromosomes 3	BAM;BMH;CSPG6;SMC3;SMC3L1	Q9UQE7;B0AZQ4;Q86VX4	1	PQEAFEKYQTLSL	9.65e-10	114.58	_ELGSLPQEAFEK(ac)YQTLSLK_	12	ELGSLPQEAFEK(1)YQTLSLK	3	741.723	-0.62383	0.93263
IPI00219420	IPI00219420	106	IPI00219420	106	Basement membrane-associated chondroitin proteoglycan;Chondroitin sulfate proteoglycan 6;Chromosome-associated polypeptide;Structural maintenance of chromosomes protein 3;cDNA, FLJ79494, highly similar to Structural maintenance of chromosome 3;Structural maintenance of chromosomes 3	BAM;BMH;CSPG6;SMC3;SMC3L1	Q9UQE7;B0AZQ4;Q86VX4	1	RVIGAKKDQYFLD	5.85e-31	200.21	_VIGAK(ac)K(ac)DQYFLDK_	6	VIGAK(1)K(1)DQYFLDK	2	804.935	-0.089166	1.268
IPI00219420	IPI00219420	105	IPI00219420	105	Basement membrane-associated chondroitin proteoglycan;Chondroitin sulfate proteoglycan 6;Chromosome-associated polypeptide;Structural maintenance of chromosomes protein 3;cDNA, FLJ79494, highly similar to Structural maintenance of chromosome 3;Structural maintenance of chromosomes 3	BAM;BMH;CSPG6;SMC3;SMC3L1	Q9UQE7;B0AZQ4;Q86VX4	1	RRVIGAKKDQYFL	5.85e-31	200.21	_VIGAK(ac)K(ac)DQYFLDK_	5	VIGAK(1)K(1)DQYFLDK	2	804.935	-0.089166	1.268
IPI00027252	IPI00027252	216	IPI00027252	216	B-cell receptor-associated protein BAP37;D-prohibitin;Prohibitin-2;Repressor of estrogen receptor activity;PNAS-141	BAP;PHB2;REA	Q99623;Q9BXV3	1	AQFLVEKAKQEQR	0.0317661	67.563	_AQFLVEK(ac)AK_	7	AQFLVEK(1)AK	2	538.311	1.3594	0.93394
IPI00027252	IPI00027252	200	IPI00027252	200	B-cell receptor-associated protein BAP37;D-prohibitin;Prohibitin-2;Repressor of estrogen receptor activity;PNAS-141	BAP;PHB2;REA	Q99623;Q9BXV3	1	TAAVEAKQVAQQE	5.33e-21	156	_EYTAAVEAK(ac)QVAQQEAQR_	9	EYTAAVEAK(1)QVAQQEAQR	3	688.012	-0.77467	1.3598
IPI00465087;IPI00947312;IPI00946816	IPI00465087	155	IPI00465087	155	BRCA1-associated protein 1;Cerebral protein 6;Ubiquitin carboxyl-terminal hydrolase BAP1;Putative uncharacterized protein BAP1	BAP1;hucep-6;KIAA0272;BAP1	Q92560;A8K993;C9J7L9	1	PRHLPEKQNGLSA	0.00190856	127.37	_HLPEK(ac)QNGLSAVR_	5	HLPEK(1)QNGLSAVR	3	497.607	0.15	5.2249
IPI00054042;IPI00217449;IPI00217450;IPI00943949;IPI00293242	IPI00054042	450	IPI00054042	450	Bruton tyrosine kinase-associated protein 135;General transcription factor II-I;SRF-Phox1-interacting protein;Williams-Beuren syndrome chromosomal region 6 protein;cDNA FLJ55916, highly similar to General transcription factor II-I;Bruton tyrosine kinase-associated protein 135;General transcription factor II-I;SRF-Phox1-interacting protein;Williams-Beuren syndrome chromosomal region 6 protein;cDNA…	BAP135;GTF2I;WBSCR6;BAP135;GTF2I;WBSCR6;BAP135;GTF2I;WBSCR6;BAP135;GTF2I;WBSCR6	P78347-1;P78347;B4DH52;P78347-3;A8K9W7;P78347-4;Q499G6;P78347-2	1	EDLQLDKPASGVK	1.21e-10	165.58	_EDLQLDK(ac)PASGVK_	7	EDLQLDK(1)PASGVK	3	481.256	-0.29983	0.90635
IPI00641829;IPI00848161;IPI00790636;IPI00893580;IPI00792043;IPI00894161;IPI00939221;IPI00792599;IPI00940237;IPI00644431	IPI00641829;IPI00940237	349;333	IPI00641829	349	56 kDa U2AF65-associated protein;ATP-dependent RNA helicase p47;DEAD box protein UAP56;HLA-B-associated transcript 1 protein;Spliceosome RNA helicase BAT1;56 kDa U2AF65-associated protein;ATP-dependent RNA helicase p47;DEAD box protein UAP56;HLA-B-associated transcript 1 protein;Spliceosome RNA helicase BAT1;HLA-B associated transcript 1;HLA-B associated transcript 1;HLA-B associated transcript 1…	BAT1;UAP56;BAT1;UAP56;BAT1;XXbac-BCX270M2.2-006;DADB-26I14.7-006;DAMA-25N12.12-006;DAMA-BMC190B12.8-006;DAQB-72H16.1-006;DASS-161H22.1-006;XXbac-BPG296P20.6-006;BAT1;DAAP-97M17.4-003;BAT1;XXbac-BPG296P20.6-019;DASS-161H22.1-019;XXbac-BCX270M2.2-019;DAQB-72H16.1-019;DAMA-25N12.12-019;DADB-26I14.7-019;DAMA-BMC190B12.8-019;hCG_2005638;BAT1;DAAP-97M17.4-006;BAT1;XXbac-BPG296P20.6-020;DASS-161H22.1-02…	Q13838-2;Q13838;Q13838-1;Q5STA0;Q5STU3;B0V2L1;A2AB31;A2BF53;A6PWH0;B0S4X1;B0S8C2;B0UZ17;B0UZ98;B4DP52;B0V2L2;A2AB30;A2BF52;A6PWG9;B0S4X9;B0S8B9;B0UZ14;B0UZB3;B0V2K9;O00148;Q69YT6;B4DX78	1	SRYQQFKDFQRRI	0.0162118	76.221	_YQQFK(ac)DFQR_	5	YQQFK(1)DFQR	2	651.317	0.34802	1.092
IPI00641829;IPI00848161;IPI00790636;IPI00643815;IPI00796920;IPI00642800;IPI00641634;IPI00641325;IPI00640787;IPI00908716;IPI00641926;IPI00795722;IPI00791495;IPI00644541;IPI00642880;IPI00940237;IPI00644431;IPI00166874;IPI00062206;IPI00910317	IPI00641829;IPI00642880;IPI00940237	53;53;52	IPI00641829	53	56 kDa U2AF65-associated protein;ATP-dependent RNA helicase p47;DEAD box protein UAP56;HLA-B-associated transcript 1 protein;Spliceosome RNA helicase BAT1;56 kDa U2AF65-associated protein;ATP-dependent RNA helicase p47;DEAD box protein UAP56;HLA-B-associated transcript 1 protein;Spliceosome RNA helicase BAT1;HLA-B associated transcript 1;HLA-B associated transcript 1;HLA-B associated transcript 1…	BAT1;UAP56;BAT1;UAP56;BAT1;XXbac-BCX270M2.2-006;DADB-26I14.7-006;DAMA-25N12.12-006;DAMA-BMC190B12.8-006;DAQB-72H16.1-006;DASS-161H22.1-006;XXbac-BPG296P20.6-006;BAT1;DASS-161H22.1-017;XXbac-BCX270M2.2-017;DAQB-72H16.1-017;DAMA-25N12.12-017;DADB-26I14.7-017;DAMA-BMC190B12.8-017;BAT1;DASS-161H22.1-009;DAQB-72H16.1-009;DAMA-25N12.12-009;DADB-26I14.7-009;DAMA-BMC190B12.8-009;XXbac-BCX270M2.2-009;XXba…	Q13838-2;Q13838;Q13838-1;Q5STA0;Q5STU3;A2BF54;A6PWH1;B0S4X2;B0S8C3;B0UZ18;B0UZ99;A2BF56;B0S4X4;B0S8B3;B0UZ21;B0UZA2;Q59G92;Q5STA2;Q5STU9;A2BF57;A6PWH2;B0S4X3;B0S8B2;B0UZ20;B0UZA1;A2BF55;A6PWH3;B0S8C4;B0UZ19;B0UZA0;Q5RJ65;A2AB34;A2BF61;Q7KYK3;A6PWH8;B0S4Y1;B0S8D4;B0UZ27;B0UZA8;B4DH55;A2BF60;A6PWH7;B0S8D3;B0UZ26;B0UZA7;Q5RJ61;Q5STU1;A2AB33;A2BF58;B0S4X7;B0S8D1;B0UZ24;B0UZA5;A2AB32;A6PWH5;B0S4X6;B0S…	1	FRDFLLKPELLRA	0.0140251	68.893	_DFLLK(ac)PELLR_	5	DFLLK(1)PELLR	2	643.379	-0.068817	0.82215
IPI00641829;IPI00848161;IPI00790636;IPI00643815;IPI00796920;IPI00642800;IPI00641634;IPI00641325;IPI00640787;IPI00908716;IPI00641926;IPI00795722;IPI00791495;IPI00644541;IPI00642880	IPI00641829;IPI00642880	36;36	IPI00641829	36	56 kDa U2AF65-associated protein;ATP-dependent RNA helicase p47;DEAD box protein UAP56;HLA-B-associated transcript 1 protein;Spliceosome RNA helicase BAT1;56 kDa U2AF65-associated protein;ATP-dependent RNA helicase p47;DEAD box protein UAP56;HLA-B-associated transcript 1 protein;Spliceosome RNA helicase BAT1;HLA-B associated transcript 1;HLA-B associated transcript 1;HLA-B associated transcript 1…	BAT1;UAP56;BAT1;UAP56;BAT1;XXbac-BCX270M2.2-006;DADB-26I14.7-006;DAMA-25N12.12-006;DAMA-BMC190B12.8-006;DAQB-72H16.1-006;DASS-161H22.1-006;XXbac-BPG296P20.6-006;BAT1;DASS-161H22.1-017;XXbac-BCX270M2.2-017;DAQB-72H16.1-017;DAMA-25N12.12-017;DADB-26I14.7-017;DAMA-BMC190B12.8-017;BAT1;DASS-161H22.1-009;DAQB-72H16.1-009;DAMA-25N12.12-009;DADB-26I14.7-009;DAMA-BMC190B12.8-009;XXbac-BCX270M2.2-009;XXba…	Q13838-2;Q13838;Q13838-1;Q5STA0;Q5STU3;A2BF54;A6PWH1;B0S4X2;B0S8C3;B0UZ18;B0UZ99;A2BF56;B0S4X4;B0S8B3;B0UZ21;B0UZA2;Q59G92;Q5STA2;Q5STU9;A2BF57;A6PWH2;B0S4X3;B0S8B2;B0UZ20;B0UZA1;A2BF55;A6PWH3;B0S8C4;B0UZ19;B0UZA0;Q5RJ65;A2AB34;A2BF61;Q7KYK3;A6PWH8;B0S4Y1;B0S8D4;B0UZ27;B0UZA8;B4DH55;A2BF60;A6PWH7;B0S8D3;B0UZ26;B0UZA7;Q5RJ61;Q5STU1;A2AB33;A2BF58;B0S4X7;B0S8D1;B0UZ24;B0UZA5;A2AB32;A6PWH5;B0S4X6;B0S…	1	PAKKDVKGSYVSI	1.02e-07	113.72	_DVK(ac)GSYVSIHSSGFR_	3	DVK(1)GSYVSIHSSGFR	3	560.95	1.2352	1.159
IPI00010700;IPI00893641;IPI00844237;IPI00893120;IPI00894143;IPI00642817;IPI00953633;IPI00941272;IPI00942384;IPI00942936;IPI00940401;IPI00939969;IPI00885161;IPI00941298;IPI00940175;IPI00084746;IPI00943318;IPI00941514;IPI00942314;IPI00940875;IPI00940155	IPI00010700	35	IPI00010700	35	HLA-B-associated transcript 2;Large proline-rich protein BAT2;Protein G2;cDNA FLJ56600, highly similar to Large proline-rich protein BAT2;cDNA FLJ56925, highly similar to Large proline-rich protein BAT2;HLA-B associated transcript 2;HLA-B-associated transcript 2;Large proline-rich protein BAT2;Protein G2;Putative uncharacterized protein BAT2;Putative uncharacterized protein ENSP00000404184;Putati…	BAT2;G2;BAT2;DAMA-236L13.4-001;BAT2;G2;BAT2;BAT2;G2;BAT2;G2;BAT2	P48634-1;P48634;B4DLY2;B4DQ12;B0UX77;P48634-3;C9JD87;C9JI93;C9JI26;C9JTL3;C9JXZ3;C9JAP8;P48634-4;B4DZ56;C9JXK4;P48634-2;C9JB33;C9J1F6;C9J6L0;C9JTM3;C9J9U2	1	KSLEIQKPAVAPR	0.000258956	129.84	_SLEIQK(ac)PAVAPR_	6	SLEIQK(1)PAVAPR	2	675.891	0.53981	0.93412
IPI00083708;IPI00739117;IPI00902898;IPI00852708;IPI00941219;IPI00902809;IPI00148247;IPI00946618;IPI00902970;IPI00953492	IPI00083708	2880	IPI00083708	2880	BAT2 domain-containing protein 1;HBV XAg-transactivated protein 2;HBV X-transactivated gene 2 protein;HLA-B-associated transcript 2-like 2;Protein BAT2-like 2;BAT2 domain-containing protein 1;HBV XAg-transactivated protein 2;HBV X-transactivated gene 2 protein;HLA-B-associated transcript 2-like 2;Protein BAT2-like 2;BAT2 domain-containing protein 1;HBV XAg-transactivated protein 2;HBV X-transacti…	BAT2D1;BAT2L2;KIAA1096;XTP2;BAT2D1;BAT2L2;KIAA1096;XTP2;BAT2D1;BAT2L2;KIAA1096;XTP2;BAT2D1;BAT2L2;KIAA1096;XTP2;BAT2D1;BAT2L2;KIAA1096;XTP2;BAT2L2;BAT2D1;BAT2L2;KIAA1096;XTP2	Q9Y520-7;Q9Y520;Q9Y520-1;Q9Y520-4;B4E3S2;Q9Y520-5;Q9Y520-6;B7WNZ6;Q9Y520-2;C9JNW4	0.999999	APSIATKPVRTGP	9.63e-05	89.541	_VEEKPPPAPSIATK(ac)PVR_	14	VEEKPPPAPSIATK(1)PVR	3	620.019	0.087782	0.82397
IPI00069817;IPI00216695	IPI00069817	1335	IPI00069817	1335	Bromodomain adjacent to zinc finger domain protein 1B;hWALp2;Tyrosine-protein kinase BAZ1B;Williams syndrome transcription factor;Williams-Beuren syndrome chromosomal region 10 protein;Williams-Beuren syndrome chromosomal region 9 protein;Bromodomain adjacent to zinc finger domain protein 1B;hWALp2;Tyrosine-protein kinase BAZ1B;Williams syndrome transcription factor;Williams-Beuren syndrome chrom…	BAZ1B;WBSC10;WBSCR10;WBSCR9;WSTF;BAZ1B;WBSC10;WBSCR10;WBSCR9;WSTF	Q9UIG0-1;Q9UIG0;Q9UIG0-2	1	ELVLQTKRSSRRQ	2.43e-38	198.87	_APPVDDAEVDELVLQTK(ac)R_	17	APPVDDAEVDELVLQTK(1)R	3	679.688	-0.17199	2.4007
IPI00296388;IPI00943770;IPI00759742	IPI00296388	707	IPI00296388	707	Bromodomain adjacent to zinc finger domain protein 2A;hWALp3;Transcription termination factor I-interacting protein 5;Bromodomain adjacent to zinc finger domain protein 2A;hWALp3;Transcription termination factor I-interacting protein 5;Bromodomain adjacent to zinc finger domain protein 2A;hWALp3;Transcription termination factor I-interacting protein 5	BAZ2A;KIAA0314;TIP5;BAZ2A;KIAA0314;TIP5;BAZ2A;KIAA0314;TIP5	Q9UIF9-1;Q9UIF9;Q9UIF9-3;Q9UIF9-2	1	TLNEEDKAKIAKS	0.00722437	65.092	_KLEAQETLNEEDK(ac)AK_	13	KLEAQETLNEEDK(1)AK	3	596.639	0.73746	1.1113
IPI00296388;IPI00943770;IPI00759742	IPI00296388	687	IPI00296388	687	Bromodomain adjacent to zinc finger domain protein 2A;hWALp3;Transcription termination factor I-interacting protein 5;Bromodomain adjacent to zinc finger domain protein 2A;hWALp3;Transcription termination factor I-interacting protein 5;Bromodomain adjacent to zinc finger domain protein 2A;hWALp3;Transcription termination factor I-interacting protein 5	BAZ2A;KIAA0314;TIP5;BAZ2A;KIAA0314;TIP5;BAZ2A;KIAA0314;TIP5	Q9UIF9-1;Q9UIF9;Q9UIF9-3;Q9UIF9-2	1	ITELLNKTDNRPL	2.58e-08	139.89	_ITELLNK(ac)TDNRPLK_	7	ITELLNK(1)TDNRPLK	3	566.325	0.10532	0.86769
IPI00873703;IPI00220295;IPI00916292;IPI00061354;IPI00929198	IPI00873703	1462	IPI00873703	1462	Bromodomain adjacent to zinc finger domain protein 2B;hWALp4;Bromodomain adjacent to zinc finger domain protein 2B;hWALp4;Bromodomain adjacent to zinc finger domain protein 2B;hWALp4;Putative uncharacterized protein DKFZp686H10114;Bromodomain adjacent to zinc finger domain protein 2B;hWALp4;BAZ2B protein;Putative uncharacterized protein BAZ2B;cDNA FLJ90414 fis, clone NT2RP3000125, similar to RETI…	BAZ2B;KIAA1476;BAZ2B;KIAA1476;BAZ2B;KIAA1476;DKFZp686H10114;BAZ2B;KIAA1476;BAZ2B;KIAA1476	Q9UIF8-1;Q9UIF8;Q9UIF8-3;Q9UIF8-5;Q6MZK7;Q9UIF8-2;C9JV61;Q3B7K5;Q53TG3;Q8NC87;Q9UIF8-4	1	TNLFLQKPGSFSK	1.17e-17	171.21	_DNTNLFLQK(ac)PGSFSK_	9	DNTNLFLQK(1)PGSFSK	3	579.965	0.86463	1.0595
IPI00465361;IPI00397611	IPI00465361	123	IPI00465361	123	60S ribosomal protein L13;Breast basic conserved protein 1;Ribosomal protein L13	BBC1;OK/SW-cl.46;RPL13;hCG_1723872	P26373;A8K4C8;B4DLX3;O60250;Q6NZ55	1	LKEYRSKLILFPR	0.0288181	93.649	_SK(ac)LILFPR_	2	SK(1)LILFPR	2	508.319	0.67962	0.71906
IPI00465361;IPI00397611;IPI00909231	IPI00465361	16	IPI00465361	16	60S ribosomal protein L13;Breast basic conserved protein 1;Ribosomal protein L13;cDNA FLJ52458, weakly similar to 60S ribosomal protein L13	BBC1;OK/SW-cl.46;RPL13;hCG_1723872	P26373;A8K4C8;B4DLX3;O60250;Q6NZ55;B4DGL7	1	LKPHFHKDWQRRV	0.0202295	73.985	_PHFHK(ac)DWQR_	5	PHFHK(1)DWQR	3	431.548	0.27751	0.57916
IPI00642984;IPI00218200	IPI00642984	310	IPI00642984	310	B-cell receptor-associated protein 31, isoform CRA_b;cDNA FLJ33051 fis, clone TRACH1000063, highly similar to B-cell receptor-associated protein 31;cDNA FLJ43643 fis, clone STOMA2008546, highly similar to B-cell receptor-associated protein 31;Putative uncharacterized protein BCAP31;B-cell receptor-associated protein 31 variant;6C6-AG tumor-associated antigen;B-cell receptor-associated protein 31;…	BCAP31;hCG_2004982;BAP31;BCAP31;DXS1357E	B3KQ79;C9J0M4;Q53G72;Q53HT6;P51572	0.926219	VDGPMDKKEE___	3.02e-08	120.14	_LQAAVDGPMDK(ac)KEE_	11	LQAAVDGPMDK(0.926)K(0.074)EE	2	786.882	0.79502	0.98603
IPI00642984;IPI00218200;IPI00641554;IPI00639976;IPI00646739	IPI00642984	234	IPI00642984	234	B-cell receptor-associated protein 31, isoform CRA_b;cDNA FLJ33051 fis, clone TRACH1000063, highly similar to B-cell receptor-associated protein 31;cDNA FLJ43643 fis, clone STOMA2008546, highly similar to B-cell receptor-associated protein 31;Putative uncharacterized protein BCAP31;B-cell receptor-associated protein 31 variant;6C6-AG tumor-associated antigen;B-cell receptor-associated protein 31;…	BCAP31;hCG_2004982;BAP31;BCAP31;DXS1357E;BCAP31;BCAP31;BCAP31	B3KQ79;C9J0M4;Q53G72;Q53HT6;P51572;C9JQ75;C9JSP1;C9JMD7	1	AAVDGGKLDVGNA	0.000312232	68.944	_GAAVDGGK(ac)LDVGNAEVK_	8	GAAVDGGK(1)LDVGNAEVK	2	821.426	-0.032258	1.1279
IPI00642984;IPI00218200;IPI00641554;IPI00639976;IPI00646739	IPI00642984	243	IPI00642984	243	B-cell receptor-associated protein 31, isoform CRA_b;cDNA FLJ33051 fis, clone TRACH1000063, highly similar to B-cell receptor-associated protein 31;cDNA FLJ43643 fis, clone STOMA2008546, highly similar to B-cell receptor-associated protein 31;Putative uncharacterized protein BCAP31;B-cell receptor-associated protein 31 variant;6C6-AG tumor-associated antigen;B-cell receptor-associated protein 31;…	BCAP31;hCG_2004982;BAP31;BCAP31;DXS1357E;BCAP31;BCAP31;BCAP31	B3KQ79;C9J0M4;Q53G72;Q53HT6;P51572;C9JQ75;C9JSP1;C9JMD7	1	VGNAEVKLEEENR	3.03e-24	184.76	_LDVGNAEVK(ac)LEEENR_	9	LDVGNAEVK(1)LEEENR	2	878.939	-0.32301	0.73865
IPI00044583;IPI00853414;IPI00853356;IPI00376357;IPI00413735	IPI00044583	1154	IPI00044583	1154	Breast cancer anti-estrogen resistance 2;Transcriptional-regulating factor 1;Transcriptional-regulating protein 132;Zinc finger protein rapa;Zinc finger transcription factor TReP-132;cDNA FLJ45586 fis, clone BRTHA3014000, highly similar to Transcriptional-regulating factor 1;Breast cancer anti-estrogen resistance 2;Transcriptional-regulating factor 1;Transcriptional-regulating protein 132;Zinc fi…	BCAR2;RAPA;TREP132;TRERF1;BCAR2;RAPA;TREP132;TRERF1;BCAR2;RAPA;TREP132;TRERF1;BCAR2;RAPA;TREP132;TRERF1;BCAR2;RAPA;TREP132;TRERF1	Q96PN7-1;Q96PN7;B3KXK2;Q05GC8;Q96PN7-5;Q96PN7-4;Q96PN7-3;Q96PN7-2	1	DQLSLIKPIKDVD	2.3e-24	135.04	_TTGPVGAPGLLPLDQLSLIK(ac)PIK_	20	TTGPVGAPGLLPLDQLSLIK(1)PIK	4	593.356	-0.096595	1.2754
IPI00788925;IPI00396258	IPI00788925	44	IPI00788925	44	Branched-chain-amino-acid aminotransferase;Branched-chain-amino-acid aminotransferase, mitochondrial;Placental protein 18	BCAT2;BCATM;BCT2;ECA40	Q53EW7;O15382-1;O15382	1	QLEMTQKPHKKPG	0.0152458	55.232	_AADLQLEMTQK(ac)PHK_	11	AADLQLEMTQK(1)PHK	3	551.287	1.3773	0.57878
IPI00788925;IPI00396258;IPI00181135	IPI00788925	230	IPI00788925	230	Branched-chain-amino-acid aminotransferase;Branched-chain-amino-acid aminotransferase, mitochondrial;Placental protein 18;Branched-chain-amino-acid aminotransferase, mitochondrial;Placental protein 18;Branched-chain-amino-acid aminotransferase	BCAT2;BCATM;BCT2;ECA40;BCAT2;BCATM;BCT2;ECA40	Q53EW7;O15382-1;O15382;O15382-2;B3KSI3	1	GGVGNYKLGGNYG	0.015676	42.106	_AWVGGVGNYK(ac)LGGNYGPTVLVQQEALK_	10	AWVGGVGNYK(1)LGGNYGPTVLVQQEALK	3	954.171	-0.38112	0.81047
IPI00788925;IPI00396258;IPI00181135	IPI00788925	322	IPI00788925	322	Branched-chain-amino-acid aminotransferase;Branched-chain-amino-acid aminotransferase, mitochondrial;Placental protein 18;Branched-chain-amino-acid aminotransferase, mitochondrial;Placental protein 18;Branched-chain-amino-acid aminotransferase	BCAT2;BCATM;BCT2;ECA40;BCAT2;BCATM;BCT2;ECA40	Q53EW7;O15382-1;O15382;O15382-2;B3KSI3	1	ERTITMKQLLRAL	0.0156637	77.677	_TITMK(ac)QLLR_	5	TITMK(1)QLLR	2	573.339	-0.27784	0.78491
IPI00788925;IPI00396258;IPI00181135	IPI00788925	378	IPI00788925	378	Branched-chain-amino-acid aminotransferase;Branched-chain-amino-acid aminotransferase, mitochondrial;Placental protein 18;Branched-chain-amino-acid aminotransferase, mitochondrial;Placental protein 18;Branched-chain-amino-acid aminotransferase	BCAT2;BCATM;BCT2;ECA40;BCAT2;BCATM;BCT2;ECA40	Q53EW7;O15382-1;O15382;O15382-2;B3KSI3	1	RFQKELKEIQYGI	7.36e-05	136.52	_ELK(ac)EIQYGIR_	3	ELK(1)EIQYGIR	3	430.907	0.49157	0.80629
IPI00003944	IPI00003944	440	IPI00003944	440	Branched-chain alpha-keto acid dehydrogenase complex component E2;Dihydrolipoamide acetyltransferase component of branched-chain alpha-keto acid dehydrogenase complex;Dihydrolipoamide branched chain transacylase;Dihydrolipoyllysine-residue (2-methylpropanoyl)transferase;Lipoamide acyltransferase component of branched-chain alpha-keto acid dehydrogenase complex, mitochondrial;cDNA FLJ57294, highly…	BCATE2;DBT	P11182;B4E1Q7	1	QKGEVYKAQIMNV	0.00129448	64.52	_GEVYK(ac)AQIMNVSWSADHR_	5	GEVYK(1)AQIMNVSWSADHR	3	711.678	-0.45227	0.70055
IPI00002203;IPI00068254;IPI00786906;IPI00909058;IPI00220152	IPI00002203;IPI00220152	159;159	IPI00220152	159	BRCA2 and CDKN1A-interacting protein;P21- and CDK-associated protein 1;Protein TOK-1;cDNA FLJ31129 fis, clone IMR322000918, highly similar to Homo sapiens BRCA2 and CDKN1A interacting protein (BCCIP), transcript variant C, mRNA;cDNA FLJ60898, highly similar to Homo sapiens BRCA2 and CDKN1A interacting protein (BCCIP), transcript variant C, mRNA;BRCA2 and CDKN1A-interacting protein;P21- and CDK-as…	BCCIP;TOK1;BCCIP;TOK1;BCCIP;TOK1	Q9P287-1;Q9P287;B3KP45;B4DUS0;Q9P287-3;B4E318;Q9P287-2	1	CEKNCEKSMVEQL	0.00426765	74.76	_NCEK(ac)SM(ox)VEQLDK_	4	NCEK(1)SMVEQLDK	2	769.845	1.2434	1.1943
IPI00444329;IPI00910865;IPI00025100;IPI00944561	IPI00444329	390	IPI00444329	390	cDNA FLJ45695 fis, clone FEBRA2013570, highly similar to 2-oxoisovalerate dehydrogenase alpha subunit, mitochondrial (EC 1.2.4.4);cDNA FLJ55733, highly similar to 2-oxoisovalerate dehydrogenase alpha subunit, mitochondrial (EC 1.2.4.4);2-oxoisovalerate dehydrogenase subunit alpha, mitochondrial;Branched-chain alpha-keto acid dehydrogenase E1 component alpha chain;cDNA, FLJ93812, highly similar to…	BCKDHA	Q6ZSA3;B4DP47;P12694;B2R8A9;Q59EI3;Q9UMB3	1	EVNYWDKQDHPIS	4.19e-07	103.39	_SVDEVNYWDK(ac)QDHPISR_	10	SVDEVNYWDK(1)QDHPISR	3	710.668	0.19294	2.1735
IPI00011276	IPI00011276	241	IPI00011276	241	2-oxoisovalerate dehydrogenase subunit beta, mitochondrial;Branched-chain alpha-keto acid dehydrogenase E1 component beta chain;cDNA FLJ52151, highly similar to 2-oxoisovalerate dehydrogenase subunit beta, mitochondrial (EC 1.2.4.4);cDNA, FLJ79444, highly similar to 2-oxoisovalerate dehydrogenase subunit beta, mitochondrial (EC 1.2.4.4);Branched chain alpha-ketoacid dehydrogenase E1-beta subunit;…	BCKDHB;hCG_1817356;RP1-279A18.1-004	P21953;B4E2N3;B7ZB80;Q6LCK9;Q9BQL0	1	CIFFEPKILYRAA	1.03e-10	168.02	_NPCIFFEPK(ac)ILYR_	9	NPCIFFEPK(1)ILYR	3	580.304	-0.42083	0.79936
IPI00298612;IPI00062344;IPI00643414;IPI00910522	IPI00298612	192	IPI00298612	192	[3-methyl-2-oxobutanoate dehydrogenase [lipoamide]] kinase, mitochondrial;Branched-chain alpha-ketoacid dehydrogenase kinase;BCKDK protein;Branched chain ketoacid dehydrogenase kinase, isoform CRA_a;Branched chain ketoacid dehydrogenase kinase, isoform CRA_c;Putative uncharacterized protein BCKDK;cDNA FLJ60500, highly similar to 3-methyl-2-oxobutanoate dehydrogenase (lipoamide) kinase (EC2.7.11.4)	BCKDK;BCKDK;hCG_21145;BCKDK;hCG_21145	O14874;Q96G95;A8MY43;B4DGN9	1	VRYFLDKTLTSRL	0.00782515	74.162	_YFLDK(ac)TLTSR_	5	YFLDK(1)TLTSR	2	643.343	-0.41156	0.7059
IPI00160290	IPI00160290	232	IPI00160290	232	B-cell CLL/lymphoma 9 protein;Protein legless homolog;B-cell CLL/lymphoma 9	BCL9	O00512;Q1JQ81	1	ALRNDPKPLPQQP	8.67e-09	75.646	_NDPK(ac)PLPQQPPAPANQDQNSSQNTR_	4	NDPK(1)PLPQQPPAPANQDQNSSQNTR	3	928.781	0.45083	0.74003
IPI00160290	IPI00160290	844	IPI00160290	844	B-cell CLL/lymphoma 9 protein;Protein legless homolog;B-cell CLL/lymphoma 9	BCL9	O00512;Q1JQ81	1	QRGLGRKPLDISV	7.86e-13	113.53	_K(ac)PLDISVAGSQVHSPGINPLK_	1	K(1)PLDISVAGSQVHSPGINPLK	3	733.743	-0.3169	0.43627
IPI00939359;IPI00328798;IPI00878029;IPI00877936	IPI00939359	1289	IPI00939359	1289	Putative uncharacterized protein BCL9L;B-cell CLL/lymphoma 9-like protein;Protein BCL9-2;B-cell CLL/lymphoma 9-like protein;Protein BCL9-2;B-cell CLL/lymphoma 9-like protein;Protein BCL9-2	BCL9L;BCL9L;DLNB11;BCL9L;DLNB11;BCL9L;DLNB11	C9K0G3;Q86UU0-1;Q86UU0;Q86UU0-2;Q86UU0-4	1	RIIPSEKPSSTLQ	1.52e-07	112.72	_IIPSEK(ac)PSSTLQYFPK_	6	IIPSEK(1)PSSTLQYFPK	2	939.006	0.12118	1.0713
IPI00939359;IPI00328798;IPI00878029;IPI00877936;IPI00953632;IPI00746747	IPI00939359	43	IPI00939359	43	Putative uncharacterized protein BCL9L;B-cell CLL/lymphoma 9-like protein;Protein BCL9-2;B-cell CLL/lymphoma 9-like protein;Protein BCL9-2;B-cell CLL/lymphoma 9-like protein;Protein BCL9-2;Putative uncharacterized protein BCL9L;B-cell CLL/lymphoma 9-like protein;Protein BCL9-2	BCL9L;BCL9L;DLNB11;BCL9L;DLNB11;BCL9L;DLNB11;BCL9L;BCL9L;DLNB11	C9K0G3;Q86UU0-1;Q86UU0;Q86UU0-2;Q86UU0-4;B5ME99;Q86UU0-3	1	PMHPENKLTNHGK	2.14e-11	88.551	_GHCPPAPAK(ac)PMHPENK(ac)LTNHGK_	16	GHCPPAPAK(1)PMHPENK(1)LTNHGK	5	501.248	-0.99192	1.2992
IPI00939359;IPI00328798;IPI00878029;IPI00877936;IPI00953632;IPI00746747	IPI00939359	36	IPI00939359	36	Putative uncharacterized protein BCL9L;B-cell CLL/lymphoma 9-like protein;Protein BCL9-2;B-cell CLL/lymphoma 9-like protein;Protein BCL9-2;B-cell CLL/lymphoma 9-like protein;Protein BCL9-2;Putative uncharacterized protein BCL9L;B-cell CLL/lymphoma 9-like protein;Protein BCL9-2	BCL9L;BCL9L;DLNB11;BCL9L;DLNB11;BCL9L;DLNB11;BCL9L;BCL9L;DLNB11	C9K0G3;Q86UU0-1;Q86UU0;Q86UU0-2;Q86UU0-4;B5ME99;Q86UU0-3	1	CPPAPAKPMHPEN	2.14e-11	88.551	_GHCPPAPAK(ac)PMHPENK(ac)LTNHGK_	9	GHCPPAPAK(1)PMHPENK(1)LTNHGK	5	501.248	-0.99192	0.71376
IPI00939359;IPI00328798;IPI00878029;IPI00877936;IPI00953632;IPI00746747	IPI00939359	110	IPI00939359	110	Putative uncharacterized protein BCL9L;B-cell CLL/lymphoma 9-like protein;Protein BCL9-2;B-cell CLL/lymphoma 9-like protein;Protein BCL9-2;B-cell CLL/lymphoma 9-like protein;Protein BCL9-2;Putative uncharacterized protein BCL9L;B-cell CLL/lymphoma 9-like protein;Protein BCL9-2	BCL9L;BCL9L;DLNB11;BCL9L;DLNB11;BCL9L;DLNB11;BCL9L;BCL9L;DLNB11	C9K0G3;Q86UU0-1;Q86UU0;Q86UU0-2;Q86UU0-4;B5ME99;Q86UU0-3	1	FSSLKGKVKRDRS	7.76e-18	175.28	_NPQAGVPPFSSLK(ac)GK(ac)VK_	15	NPQAGVPPFSSLK(1)GK(1)VK	3	613.344	-0.043765	1.942
IPI00939359;IPI00328798;IPI00878029;IPI00877936;IPI00953632;IPI00746747	IPI00939359	108	IPI00939359	108	Putative uncharacterized protein BCL9L;B-cell CLL/lymphoma 9-like protein;Protein BCL9-2;B-cell CLL/lymphoma 9-like protein;Protein BCL9-2;B-cell CLL/lymphoma 9-like protein;Protein BCL9-2;Putative uncharacterized protein BCL9L;B-cell CLL/lymphoma 9-like protein;Protein BCL9-2	BCL9L;BCL9L;DLNB11;BCL9L;DLNB11;BCL9L;DLNB11;BCL9L;BCL9L;DLNB11	C9K0G3;Q86UU0-1;Q86UU0;Q86UU0-2;Q86UU0-4;B5ME99;Q86UU0-3	1	PPFSSLKGKVKRD	7.76e-18	175.28	_NPQAGVPPFSSLK(ac)GK(ac)VK_	13	NPQAGVPPFSSLK(1)GK(1)VK	3	613.344	-0.043765	1.6453
IPI00939359;IPI00328798;IPI00878029;IPI00877936;IPI00953632;IPI00746747	IPI00939359	137	IPI00939359	137	Putative uncharacterized protein BCL9L;B-cell CLL/lymphoma 9-like protein;Protein BCL9-2;B-cell CLL/lymphoma 9-like protein;Protein BCL9-2;B-cell CLL/lymphoma 9-like protein;Protein BCL9-2;Putative uncharacterized protein BCL9L;B-cell CLL/lymphoma 9-like protein;Protein BCL9-2	BCL9L;BCL9L;DLNB11;BCL9L;DLNB11;BCL9L;DLNB11;BCL9L;BCL9L;DLNB11	C9K0G3;Q86UU0-1;Q86UU0;Q86UU0-2;Q86UU0-4;B5ME99;Q86UU0-3	1	SLDSEAKEVAPRS	2.4e-18	142.91	_EAGTPSLDSEAK(ac)EVAPR_	12	EAGTPSLDSEAK(1)EVAPR	2	899.945	0.38666	1.6469
IPI00413672;IPI00006079;IPI00413671;IPI00886854;IPI00886987	IPI00413672	419	IPI00413672	419	Bcl-2-associated transcription factor 1;Bcl-2-associated transcription factor 1;BCLAF1 protein;Bcl-2-associated transcription factor 1	BCLAF1;BTF;KIAA0164;BCLAF1;BTF;KIAA0164;BCLAF1;BTF;KIAA0164	Q9NYF8-3;Q9NYF8;Q9NYF8-1;Q6DCA8;Q9NYF8-2	1	VLADQGKSFATAS	1.2e-13	146.47	_SVLADQGK(ac)SFATASHR_	8	SVLADQGK(1)SFATASHR	3	572.96	0.053101	1.3895
IPI00413672;IPI00006079;IPI00413671;IPI00886854;IPI00413673;IPI00886987	IPI00413672	333	IPI00413672	333	Bcl-2-associated transcription factor 1;Bcl-2-associated transcription factor 1;BCLAF1 protein;Bcl-2-associated transcription factor 1;Bcl-2-associated transcription factor 1;cDNA, FLJ79533, highly similar to Bcl-2-associated transcription factor 1	BCLAF1;BTF;KIAA0164;BCLAF1;BTF;KIAA0164;BCLAF1;BTF;KIAA0164;BCLAF1;BTF;KIAA0164	Q9NYF8-3;Q9NYF8;Q9NYF8-1;Q6DCA8;Q9NYF8-2;Q9NYF8-4;B0AZU3	1	ETAKTGKFLKRFT	5.03e-11	118.33	_TGK(ac)FLK_	3	TGK(1)FLK	2	368.224	-0.1615	1.5503
IPI00413672;IPI00006079;IPI00413671;IPI00886854;IPI00413673;IPI00886987	IPI00413672	330	IPI00413672	330	Bcl-2-associated transcription factor 1;Bcl-2-associated transcription factor 1;BCLAF1 protein;Bcl-2-associated transcription factor 1;Bcl-2-associated transcription factor 1;cDNA, FLJ79533, highly similar to Bcl-2-associated transcription factor 1	BCLAF1;BTF;KIAA0164;BCLAF1;BTF;KIAA0164;BCLAF1;BTF;KIAA0164;BCLAF1;BTF;KIAA0164	Q9NYF8-3;Q9NYF8;Q9NYF8-1;Q6DCA8;Q9NYF8-2;Q9NYF8-4;B0AZU3	1	GDQETAKTGKFLK	5.03e-11	118.33	_SSFYPDGGDQETAK(ac)TGK_	14	SSFYPDGGDQETAK(1)TGK	3	610.611	0.055043	1.1239
IPI00413672;IPI00006079;IPI00413671;IPI00413673;IPI00922075	IPI00413672	840	IPI00413672	840	Bcl-2-associated transcription factor 1;Bcl-2-associated transcription factor 1;BCLAF1 protein;Bcl-2-associated transcription factor 1;Bcl-2-associated transcription factor 1;cDNA, FLJ79533, highly similar to Bcl-2-associated transcription factor 1;cDNA FLJ52040, highly similar to Mus musculus BCL2-associated transcription factor 1 (Bclaf1), transcript variant 3, mRNA	BCLAF1;BTF;KIAA0164;BCLAF1;BTF;KIAA0164;BCLAF1;BTF;KIAA0164;BCLAF1;BTF;KIAA0164	Q9NYF8-3;Q9NYF8;Q9NYF8-1;Q6DCA8;Q9NYF8-2;Q9NYF8-4;B0AZU3;B7Z8J9	1	PKWTHDKYQGDGI	1.41e-52	174.01	_WTHDK(ac)YQGDGIVEDEEETMENNEEK_	5	WTHDK(1)YQGDGIVEDEEETMENNEEK	3	1023.1	-0.19888	1.2115
IPI00007306	IPI00007306	200	IPI00007306	200	Bucentaur;Craniofacial development protein 1;cDNA, FLJ94590, highly similar to Homo sapiens craniofacial development protein 1 (CFDP1), mRNA	BCNT;CFDP1	Q9UEE9-1;Q9UEE9;B2R9W9	1	KQNEKEKPQANVP	0.0155609	54.058	_EK(ac)PQANVPSALPSLPAGSGLK_	2	EK(1)PQANVPSALPSLPAGSGLK	3	701.72	-0.037981	0.67746
IPI00439548;IPI00100291;IPI00514505;IPI00143877	IPI00439548	374	IPI00439548	374	BCL-6 corepressor;cDNA FLJ38041 fis, clone CTONG2013986, highly similar to BCoR protein;BCL-6 corepressor;BCL-6 corepressor;BCL-6 corepressor;BCOR protein	BCOR;KIAA1575;BCOR;KIAA1575;BCOR;KIAA1575;BCOR;KIAA1575	Q6W2J9-1;Q6W2J9;B3KTC2;Q6W2J9-2;Q6W2J9-4;Q6W2J9-3;A1A564	1	PSVALSKPYMTVS	0.00226762	72.145	_ISTSPSVALSK(ac)PYM(ox)TVSSEFPAAR_	11	ISTSPSVALSK(1)PYMTVSSEFPAAR	3	862.104	-0.12017	2.1496
IPI00412741;IPI00743741;IPI00607781	IPI00412741	197	IPI00412741	197	Breast cancer resistance marker 1;Sideroflexin-4;Breast cancer resistance marker 1;Sideroflexin-4;Sideroflexin 4;Breast cancer resistance marker 1;Sideroflexin-4	BCRM1;SFXN4;BCRM1;SFXN4;RP11-435O11.4-004;BCRM1;SFXN4	Q6P4A7-1;Q6P4A7;Q6P4A7-2;B1AMV7;Q6P4A7-3	1	LTGPWIKRLLPVI	0.0273765	65.347	_YGLTGPWIK(ac)R_	9	YGLTGPWIK(1)R	2	616.843	0.80889	0.87114
IPI00297714	IPI00297714	58	IPI00297714	58	Breast cancer-specific gene 1 protein;Gamma-synuclein;Persyn;Synoretin;cDNA, FLJ92424, highly similar to Homo sapiens synuclein, gamma (breast cancer-specific protein 1) (SNCG), mRNA;Putative uncharacterized protein SNCG;SNCG protein;Synuclein, gamma (Breast cancer-specific protein 1) variant;Synuclein, gamma (Breast cancer-specific protein 1), isoform CRA_b	BCSG1;PERSYN;PRSN;SNCG;hCG_23263	O76070;Q6FHG5	1	VTSVAEKTKEQAN	0.00328422	66.246	_ENVVQSVTSVAEK(ac)TK_	13	ENVVQSVTSVAEK(1)TK	3	554.297	0.010375	0.596
IPI00741958	IPI00741958	137	IPI00741958	137	BEN domain-containing protein 3	BEND3;KIAA1553	Q5T5X7	1	LYGISHKIMEKKN	0.0366745	54.471	_PLYGISHK(ac)IMEK_	8	PLYGISHK(1)IMEK	3	486.599	0.55801	0.057972
IPI00033016;IPI00935431;IPI00796046	IPI00033016	163	IPI00033016	163	Class E basic helix-loop-helix protein 39;Myc proto-oncogene protein;Proto-oncogene c-Myc;Transcription factor p64;V-myc myelocytomatosis viral oncogene homolog;Class E basic helix-loop-helix protein 39;Myc proto-oncogene protein;Proto-oncogene c-Myc;Transcription factor p64;V-myc myelocytomatosis viral oncogene homolog;cDNA FLJ53953, highly similar to Myc proto-oncogene protein (c-Myc)(Transcrip…	BHLHE39;MYC;BHLHE39;MYC;c-myc;hCG_15917;MYC	P01106-2;P01106;B3CJ64;B3CJ69;B3CJ75;B3CJ77;B3CJ82;B3CJ87;B3CJ89;B3CJ91;B3CJ94;B3CJA1;B3CJB1;B3CJB8;B3CJC0;B3CJD1;B3CJD3;B3CJD5;B3CJD9;P01106-1;B3CJ71;B4E1N7;Q6LBK7;A8MSJ8;B0B0N9;B3CJ63;B3CJ65;B3CJ66;B3CJ72;B3CJ73;B3CJ74;B3CJ76;B3CJ78;B3CJ81;B3CJ86;B3CJ88;B3CJ90;B3CJ92;B3CJ93;B3CJA3;B3CJA4;B3CJA7;B3CJA9;B3CJB0;B3CJB2;B3CJB3;B3CJB9;B3CJC6;B3CJC7;B3CJC8;B3CJD2;B3CJD6;B3CJD7;B3CJD8;B3CJE0	1	AKLVSEKLASYQA	7.06e-24	196.15	_LVSEK(ac)LASYQAAR_	5	LVSEK(1)LASYQAAR	3	493.272	-0.19196	1.4394
IPI00470490;IPI00470492;IPI00470491;IPI00892959	IPI00470490	758	IPI00470490	758	Class E basic helix-loop-helix protein 74;Nuclear receptor coactivator 1;Protein Hin-2;Renal carcinoma antigen NY-REN-52;RIP160;Steroid receptor coactivator 1;Class E basic helix-loop-helix protein 74;Nuclear receptor coactivator 1;Protein Hin-2;Renal carcinoma antigen NY-REN-52;RIP160;Steroid receptor coactivator 1;Class E basic helix-loop-helix protein 74;Nuclear receptor coactivator 1;Protein …	BHLHE74;NCOA1;SRC1;BHLHE74;NCOA1;SRC1;BHLHE74;NCOA1;SRC1;NCOA1	Q15788-1;Q15788;Q15788-3;Q15788-2;A8K1V4;B5MCN7	0.998625	LLDKDEKDLRSTP	0.00329047	85.958	_YLLDKDEK(ac)DLR_	8	YLLDK(0.001)DEK(0.999)DLR	3	483.924	0.31072	1.7304
IPI00018251;IPI00943054	IPI00018251	640	IPI00018251	640	Class E basic helix-loop-helix protein 75;Nuclear receptor coactivator 2;Transcriptional intermediary factor 2;cDNA FLJ51272, highly similar to Nuclear receptor coactivator 2;NCOA2 protein	BHLHE75;NCOA2;TIF2	Q15596;B4DPW8;Q569J4	1	DSKGQTKLLQLLT	0.00341764	74.392	_GQTK(ac)LLQLLTTK_	4	GQTK(1)LLQLLTTK	2	693.422	0.71287	1.3453
IPI00018251;IPI00943054	IPI00018251	713	IPI00018251	713	Class E basic helix-loop-helix protein 75;Nuclear receptor coactivator 2;Transcriptional intermediary factor 2;cDNA FLJ51272, highly similar to Nuclear receptor coactivator 2;NCOA2 protein	BHLHE75;NCOA2;TIF2	Q15596;B4DPW8;Q569J4	1	TAEATGKDLSQES	2.61e-36	150.48	_LTAEATGK(ac)DLSQESSSTAPGSEVTIK_	8	LTAEATGK(1)DLSQESSSTAPGSEVTIK	3	883.775	0.24376	1.4415
IPI00018251;IPI00943054	IPI00018251	785	IPI00018251	785	Class E basic helix-loop-helix protein 75;Nuclear receptor coactivator 2;Transcriptional intermediary factor 2;cDNA FLJ51272, highly similar to Nuclear receptor coactivator 2;NCOA2 protein	BHLHE75;NCOA2;TIF2	Q15596;B4DPW8;Q569J4	1	TKLIAMKTEKEEM	3.28e-42	218.02	_TDPASNTK(ac)LIAMK(ac)TEK_	13	TDPASNTK(1)LIAMK(1)TEK	3	611.321	-0.47866	1.48
IPI00018251;IPI00943054	IPI00018251	780	IPI00018251	780	Class E basic helix-loop-helix protein 75;Nuclear receptor coactivator 2;Transcriptional intermediary factor 2;cDNA FLJ51272, highly similar to Nuclear receptor coactivator 2;NCOA2 protein	BHLHE75;NCOA2;TIF2	Q15596;B4DPW8;Q569J4	1	DPASNTKLIAMKT	3.28e-42	218.02	_TDPASNTK(ac)LIAMK(ac)TEK_	8	TDPASNTK(1)LIAMK(1)TEK	3	611.321	-0.47866	1.3476
IPI00915456;IPI00170867;IPI00220885	IPI00915456	524	IPI00915456	524	cDNA FLJ77778, highly similar to Homo sapiens death-associated protein 6 (DAXX), mRNA;cDNA, FLJ93506, highly similar to Homo sapiens death-associated protein 6 (DAXX), mRNA;cDNA FLJ55943, highly similar to Death domain-associated protein 6;Death-associated protein 6 variant;Daxx;Death domain-associated protein 6;ETS1-associated protein 1;Fas death domain-associated protein;cDNA FLJ50943, highly s…	BING2;DAP6;DAXX;BING2;DAP6;DAXX	A8K822;B2R7M0;B4E1C1;Q53F85;Q9UER7-1;Q9UER7;B4E1I3;Q5STK9;Q9UER7-2	1	KNLEPGKQISRSS	0.00155431	98.055	_NLEPGK(ac)QISR_	6	NLEPGK(1)QISR	2	592.325	0.47071	0.90068
IPI00219575;IPI00794082	IPI00219575	391	IPI00219575	391	Bleomycin hydrolase;cDNA FLJ57650, highly similar to Bleomycin hydrolase (EC 3.4.22.40)	BLMH	Q13867;B4DXF3	1	QDGAFTKWRVENS	1.08e-05	178.1	_DDQDGAFTK(ac)WR_	9	DDQDGAFTK(1)WR	3	460.877	-0.00036424	0.9632
IPI00103247;IPI00470410;IPI00745396;IPI00953169;IPI00554613;IPI00479814	IPI00103247	261	IPI00103247	261	Heterogeneous nuclear ribonucleoprotein L-like;Stromal RNA-regulating factor;cDNA FLJ77927;Heterogeneous nuclear ribonucleoprotein L-like;Stromal RNA-regulating factor;Heterogeneous nuclear ribonucleoprotein L-like, isoform CRA_a;Putative uncharacterized protein HNRPLL;Putative uncharacterized protein HNRPLL;Stromal RNA regulating factor;Putative uncharacterized protein HNRPLL;Heterogeneous nucle…	BLOCK24;HNRPLL;SRRF;BLOCK24;HNRPLL;SRRF;hCG_15881;HNRPLL;HNRPLL;BLOCK24;HNRPLL;SRRF;BLOCK24;HNRPLL;SRRF	Q8WVV9-1;Q8WVV9;A8K894;Q8WVV9-4;C9J9G0;B7WPG3;Q5JB52;C9IYN3;C9IZJ9;Q8WVV9-2;Q8WVV9-3	1	DSWDYTKPYLGRR	7.95e-10	117.08	_NDNDSWDYTK(ac)PYLGR_	10	NDNDSWDYTK(1)PYLGR	3	629.283	0.69233	0.63028
IPI00003949;IPI00874051	IPI00003949	92	IPI00003949	92	Bendless-like ubiquitin-conjugating enzyme;Ubc13;Ubiquitin carrier protein N;Ubiquitin-conjugating enzyme E2 N;Ubiquitin-protein ligase N	BLU;UBE2N	P61088;A8MUJ2	1	ICLDILKDKWSPA	0.0021562	123.21	_ICLDILK(ac)DK_	7	ICLDILK(1)DK	2	580.323	-0.13419	0.93633
IPI00003949;IPI00874051;IPI00796342;IPI00376844;IPI00796917	IPI00003949	74	IPI00003949	74	Bendless-like ubiquitin-conjugating enzyme;Ubc13;Ubiquitin carrier protein N;Ubiquitin-conjugating enzyme E2 N;Ubiquitin-protein ligase N;Putative ubiquitin-conjugating enzyme E2 N-like	BLU;UBE2N;UBE2NL	P61088;A8MUJ2;Q5JXB2	1	KVRFMTKIYHPNV	0.00171624	79.82	_FMTK(ac)IYHPNVDK_	4	FMTK(1)IYHPNVDK	3	512.262	0.19815	0.91998
IPI00003949;IPI00874051;IPI00796342;IPI00376844	IPI00003949	24	IPI00003949	24	Bendless-like ubiquitin-conjugating enzyme;Ubc13;Ubiquitin carrier protein N;Ubiquitin-conjugating enzyme E2 N;Ubiquitin-protein ligase N;Putative ubiquitin-conjugating enzyme E2 N-like	BLU;UBE2N;UBE2NL	P61088;A8MUJ2;Q5JXB2	1	EPVPGIKAEPDES	2.79e-07	83.418	_LLAEPVPGIK(ac)AEPDESNAR_	10	LLAEPVPGIK(1)AEPDESNAR	3	683.36	0.29153	0.77376
IPI00294158	IPI00294158	248	IPI00294158	248	Biliverdin reductase A;Biliverdin-IX alpha-reductase	BLVR;BLVRA;BVR	P53004	1	PNVGVNKNIFLKD	8.54e-25	148.15	_SGSLENVPNVGVNK(ac)NIFLK_	14	SGSLENVPNVGVNK(1)NIFLK	3	691.044	0.42228	0.996
IPI00294158	IPI00294158	269	IPI00294158	269	Biliverdin reductase A;Biliverdin-IX alpha-reductase	BLVR;BLVRA;BVR	P53004	1	LGQFSEKELAAEK	1.9e-54	228.93	_LLGQFSEK(ac)ELAAEK_	8	LLGQFSEK(1)ELAAEK	2	802.93	0.06557	1.5044
IPI00303318;IPI00789253;IPI00651701	IPI00303318	78	IPI00303318	78	L1;Protein FAM49B;Putative uncharacterized protein DKFZp686B04128;cDNA FLJ10364 fis, clone NT2RM2001319;Putative uncharacterized protein BM009	BM-009;FAM49B;DKFZp686B04128;BM009	Q9NUQ9;Q68D08;Q9NW21;Q3ZTR9	1	DEKLQEKAWGAVV	0.00240389	70.529	_LQEK(ac)AWGAVVPLVGK_	4	LQEK(1)AWGAVVPLVGK	3	546.319	0.50397	0.73999
IPI00303318;IPI00789253;IPI00651701	IPI00303318	207	IPI00303318	207	L1;Protein FAM49B;Putative uncharacterized protein DKFZp686B04128;cDNA FLJ10364 fis, clone NT2RM2001319;Putative uncharacterized protein BM009	BM-009;FAM49B;DKFZp686B04128;BM009	Q9NUQ9;Q68D08;Q9NW21;Q3ZTR9	1	LSDATTKFVSENK	0.000274822	86.291	_TLSDATTK(ac)FVSENK_	8	TLSDATTK(1)FVSENK	2	791.902	-0.15079	1.0683
IPI00009868;IPI00410047;IPI00909843	IPI00009868	301	IPI00009868	301	MAP3K12-binding inhibitory protein 1;MAPK upstream kinase-binding inhibitory protein;cDNA, FLJ96307, Homo sapiens MAP3K12 binding inhibitory protein 1 (MBIP), mRNA;MAP3K12 binding inhibitory protein 1, isoform CRA_b;cDNA FLJ51735, highly similar to MAP3K12-binding inhibitory protein 1	BM-015;MBIP;hCG_20993	Q9NS73-1;Q9NS73;B2RCV0;B4DE55	1	SVSFSGKRRKVQP	2.27e-13	115.57	_ILELEGISPEYFQSVSFSGK(ac)R_	20	ILELEGISPEYFQSVSFSGK(1)R	3	810.085	1.9306	1.7199
IPI00019993;IPI00872609	IPI00019993	639	IPI00019993	639	Myb-like protein 2;Myb-related protein B;cDNA FLJ57697, highly similar to Myb-related protein B;MYB-related protein B variant	BMYB;MYBL2	P10244;B7Z8D9;Q53F07;A8MXH7	1	QGFLQAKPEKAAV	0.00245282	53.565	_EDNSLLNQGFLQAK(ac)PEK_	14	EDNSLLNQGFLQAK(1)PEK	2	987.002	-2.9875	0.59184
IPI00797574	IPI00797574	473	IPI00797574	473	Biorientation of chromosomes in cell division protein 1-like;Protein FAM44A;cDNA FLJ54426	BOD1L;FAM44A;KIAA1327	Q8NFC6;B4DNZ8	1	RHAYVHKPYLYSK	2.36e-05	142.07	_HAYVHK(ac)PYLYSK_	6	HAYVHK(1)PYLYSK	3	516.605	-0.84062	0.8121
IPI00797574	IPI00797574	2910	IPI00797574	2910	Biorientation of chromosomes in cell division protein 1-like;Protein FAM44A;cDNA FLJ54426	BOD1L;FAM44A;KIAA1327	Q8NFC6;B4DNZ8	1	QSPSSSKLKVMQT	1.08e-12	128.9	_TDTGIVTVEQSPSSSK(ac)LK_	16	TDTGIVTVEQSPSSSK(1)LK	2	960.002	0.38008	1.2882
IPI00301434;IPI00747913;IPI00873049;IPI00410226	IPI00301434	113	IPI00301434	113	BolA-like protein 2;Putative uncharacterized protein BOLA2B;BolA-like protein 2	BOLA2;BOLA2A;BOLA2B;My016;BOLA2B;BOLA2;BOLA2A;BOLA2B;My016	Q9H3K6-1;Q9H3K6;C9JGX8;Q9H3K6-2	1	SAKFEGKPLLQRH	0.00612382	113.71	_FEGK(ac)PLLQR_	4	FEGK(1)PLLQR	2	565.322	-1.6761	0.86013
IPI00647008;IPI00001707;IPI00877745	IPI00647008	21	IPI00647008	21	75 kDa bromodomain protein;Bromodomain-containing protein 7;Protein CELTIX-1;75 kDa bromodomain protein;Bromodomain-containing protein 7;Protein CELTIX-1;Putative uncharacterized protein BRD7	BP75;BRD7;CELTIX1;BP75;BRD7;CELTIX1;BRD7	Q9NPI1-2;Q9NPI1;Q9NPI1-1;B5MCM6	1	YEEYVEKPLKLVL	0.0285075	57.175	_HLYEEYVEK(ac)PLK_	9	HLYEEYVEK(1)PLK	3	530.612	-0.11979	0.80634
IPI00384428;IPI00003990;IPI00925185	IPI00384428	257	IPI00384428	257	Biphenyl hydrolase-like protein;Biphenyl hydrolase-related protein;Breast epithelial mucin-associated antigen;Valacyclovir hydrolase;Biphenyl hydrolase-like protein;Biphenyl hydrolase-related protein;Breast epithelial mucin-associated antigen;Valacyclovir hydrolase	BPHL;MCNAA;BPHL;MCNAA	Q86WA6-1;Q86WA6;Q86WA6-2;C9JHM1	1	HADFIHKHVKGSR	0.000936589	91.937	_FHADFIHK(ac)HVK_	8	FHADFIHK(1)HVK	3	474.254	0.048275	0.33511
IPI00384428;IPI00003990;IPI00909698;IPI00844403	IPI00384428	126	IPI00384428	126	Biphenyl hydrolase-like protein;Biphenyl hydrolase-related protein;Breast epithelial mucin-associated antigen;Valacyclovir hydrolase;Biphenyl hydrolase-like protein;Biphenyl hydrolase-related protein;Breast epithelial mucin-associated antigen;Valacyclovir hydrolase;cDNA FLJ58913, highly similar to Valacyclovir hydrolase (EC 3.1.-.-);Biphenyl hydrolase-like (Serine hydrolase; breast epithelial muc…	BPHL;MCNAA;BPHL;MCNAA;BPHL;hCG_22877	Q86WA6-1;Q86WA6;Q86WA6-2;B4DML3;Q49AI2	1	DAVDLMKALKFKK	0.000798434	105.98	_DAVDLMK(ac)ALK_	7	DAVDLMK(1)ALK	2	573.315	-0.21092	0.20946
IPI00456620;IPI00023856;IPI00926602	IPI00456620	902	IPI00456620	902	Bromodomain and PHD finger-containing protein 1;Peregrin;Protein Br140;Bromodomain and PHD finger-containing protein 1;Peregrin;Protein Br140;Bromodomain and PHD finger-containing protein 1;Peregrin;Protein Br140	BR140;BRPF1;BR140;BRPF1;BR140;BRPF1	P55201-2;P55201;P55201-1;P55201-3	1	TSVLFSKKNPKTA	0.0392626	96.711	_TSVLFSK(ac)K_	7	TSVLFSK(1)K	2	476.279	0.55667	1.1018
IPI00456620;IPI00023856;IPI00926602;IPI00925976	IPI00456620	580	IPI00456620	580	Bromodomain and PHD finger-containing protein 1;Peregrin;Protein Br140;Bromodomain and PHD finger-containing protein 1;Peregrin;Protein Br140;Bromodomain and PHD finger-containing protein 1;Peregrin;Protein Br140;Bromodomain and PHD finger-containing protein 1;Peregrin;Protein Br140	BR140;BRPF1;BR140;BRPF1;BR140;BRPF1;BR140;BRPF1	P55201-2;P55201;P55201-1;P55201-3;P55201-4	1	GRDSEDKNWALKE	0.0143029	68.657	_DSEDK(ac)NWALK_	5	DSEDK(1)NWALK	2	624.299	1.6194	1.488
IPI00456620;IPI00023856;IPI00926602;IPI00925976	IPI00456620	476	IPI00456620	476	Bromodomain and PHD finger-containing protein 1;Peregrin;Protein Br140;Bromodomain and PHD finger-containing protein 1;Peregrin;Protein Br140;Bromodomain and PHD finger-containing protein 1;Peregrin;Protein Br140;Bromodomain and PHD finger-containing protein 1;Peregrin;Protein Br140	BR140;BRPF1;BR140;BRPF1;BR140;BRPF1;BR140;BRPF1	P55201-2;P55201;P55201-1;P55201-3;P55201-4	1	EEEDEGKGWSSEK	2.04e-152	284.43	_RLPALSHSEGEEDEDEEEDEGK(ac)GWSSEK_	22	RLPALSHSEGEEDEDEEEDEGK(1)GWSSEK	4	804.849	0.1845	0.69734
IPI00384471;IPI00032214;IPI00909573	IPI00384471	368	IPI00384471	368	Bromodomain containing 1;Bromodomain containing 1, isoform CRA_a;cDNA FLJ75275, highly similar to Homo sapiens bromodomain containing 1, mRNA;cDNA FLJ51161, highly similar to Bromodomain-containing protein 1;BRD1 protein;Putative uncharacterized protein DKFZp434B094;BR140-like protein;Bromodomain and PHD finger-containing protein 2;Bromodomain-containing protein 1;cDNA FLJ51158, highly similar to…	BRD1;hCG_15662;RP3-522J7.4-003;DKFZp434B094;BRD1;BRL;BRPF2;DKFZp686F0325;DKFZp586E1619	A6ZJA4;B4DZC2;Q86X06;Q9Y4Q3;O95696;B4DZ41;Q5CZ83;Q659H0;B4E3L9	1	MKMEPVKELTGGG	7.53e-17	134.85	_M(ox)EPVK(ac)ELTGGGTTFSVR_	5	MEPVK(1)ELTGGGTTFSVR	3	622.98	-0.42197	1.0913
IPI00440502;IPI00894013;IPI00893622;IPI00797929;IPI00942517;IPI00014414;IPI00893088;IPI00894424;IPI00894298;IPI00893552	IPI00440502	345	IPI00440502	345	Bromodomain-containing protein 2;O27.1.1;Really interesting new gene 3 protein;Bromodomain containing 2;Bromodomain containing 2;Bromodomain containing 2;Bromodomain containing 2;Bromodomain-containing protein 2;O27.1.1;Really interesting new gene 3 protein;Putative uncharacterized protein DKFZp686N0336;Bromodomain containing 2, isoform CRA_a;Putative uncharacterized protein DKFZp313H139;Bromodom…	BRD2;KIAA9001;RING3;DAQB-22D21.2-005;DASS-219C23.1-005;XXbac-BCX136A3.4-005;XXbac-BPG181M17.2-005;BRD2;DAMA-214M2.2-005;BRD2;DAMA-214M2.2-006;BRD2;DAQB-22D21.2-006;DASS-219C23.1-006;XXbac-BCX136A3.4-006;XXbac-BPG181M17.2-006;BRD2;KIAA9001;RING3;DKFZp686N0336;DKFZp313H139;hCG_17503;BRD2;DAMC-226H3.7-005;BRD2;DAMC-226H3.7-006;BRD2;DAMC-226H3.7-001	P25440-2;P25440;A2AAU0;B0S7P1;B0S7P2;A2AAU1;P25440-1;Q63HQ9;Q658Y7;B0V073;B0V074;B0V072	1	QSSKKGKLSEQLK	0.00484695	130.27	_GK(ac)LSEQLK_	2	GK(1)LSEQLK	2	472.774	-0.20007	1.1719
IPI00440502;IPI00894013;IPI00893622;IPI00797929;IPI00942517;IPI00014414;IPI00893088;IPI00894424;IPI00894298;IPI00893552;IPI00892847;IPI00894118	IPI00440502	544	IPI00440502	544	Bromodomain-containing protein 2;O27.1.1;Really interesting new gene 3 protein;Bromodomain containing 2;Bromodomain containing 2;Bromodomain containing 2;Bromodomain containing 2;Bromodomain-containing protein 2;O27.1.1;Really interesting new gene 3 protein;Putative uncharacterized protein DKFZp686N0336;Bromodomain containing 2, isoform CRA_a;Putative uncharacterized protein DKFZp313H139;Bromodom…	BRD2;KIAA9001;RING3;DAQB-22D21.2-005;DASS-219C23.1-005;XXbac-BCX136A3.4-005;XXbac-BPG181M17.2-005;BRD2;DAMA-214M2.2-005;BRD2;DAMA-214M2.2-006;BRD2;DAQB-22D21.2-006;DASS-219C23.1-006;XXbac-BCX136A3.4-006;XXbac-BPG181M17.2-006;BRD2;KIAA9001;RING3;DKFZp686N0336;DKFZp313H139;hCG_17503;BRD2;DAMC-226H3.7-005;BRD2;DAMC-226H3.7-006;BRD2;DAMC-226H3.7-001;BRD2;DADB-17J1.3-005;BRD2;DADB-17J1.3-001	P25440-2;P25440;A2AAU0;B0S7P1;B0S7P2;A2AAU1;P25440-1;Q63HQ9;Q658Y7;B0V073;B0V074;B0V072;A9R9R0;A9R9Q9	1	SQGPISKPKRKRE	0.00117375	57.499	_AVHEQLAALSQGPISK(ac)PK_	16	AVHEQLAALSQGPISK(1)PK	3	639.358	-0.14846	0.75717
IPI00440727	IPI00440727	1177	IPI00440727	1177	Bromodomain-containing protein 4;Protein HUNK1;Similar to bromodomain-containing 4	BRD4;HUNK1	O60885-1;O60885;Q96HN0	1	PPGAPDKDKQKQE	5.07e-06	68.41	_PVIRPPEQNAPPPGAPDK(ac)DK_	18	PVIRPPEQNAPPPGAPDK(1)DK	3	722.383	0.23754	0.58636
IPI00440727	IPI00440727	1111	IPI00440727	1111	Bromodomain-containing protein 4;Protein HUNK1;Similar to bromodomain-containing 4	BRD4;HUNK1	O60885-1;O60885;Q96HN0	1	QPLVVVKEEKIHS	9.09e-17	133.14	_AASVVQPQPLVVVK(ac)EEK_	14	AASVVQPQPLVVVK(1)EEK	3	621.691	-0.042621	1.0125
IPI00019226;IPI00148057;IPI00878385;IPI00828194;IPI00878545;IPI00878188	IPI00019226	85	IPI00019226	85	Bromodomain-containing protein 8;p120;Skeletal muscle abundant protein;Skeletal muscle abundant protein 2;Thyroid hormone receptor coactivating protein of 120 kDa;Bromodomain-containing protein 8;p120;Skeletal muscle abundant protein;Skeletal muscle abundant protein 2;Thyroid hormone receptor coactivating protein of 120 kDa;cDNA FLJ78370, highly similar to Homo sapiens bromodomain containing 8 (B…	BRD8;SMAP;SMAP2;BRD8;SMAP;SMAP2;BRD8;BRD8;SMAP;SMAP2;BRD8	Q9H0E9-1;Q9H0E9;Q9H0E9-2;A8K1N6;B2R5V7;B4DSD6;B4DEG9;B4DN43;B5MCW3;Q9H0E9-4;C9J9R1;C9J7F1;C9JDM1	1	KRKRGEKGEVVET	1.72e-20	177.74	_RGEK(ac)GEVVETVEDVIVR_	4	RGEK(1)GEVVETVEDVIVR	3	652.685	0.4273	1.4931
IPI00019226;IPI00148057;IPI00878385;IPI00828194;IPI00878545;IPI00016570;IPI00910197	IPI00019226	481	IPI00019226	481	Bromodomain-containing protein 8;p120;Skeletal muscle abundant protein;Skeletal muscle abundant protein 2;Thyroid hormone receptor coactivating protein of 120 kDa;Bromodomain-containing protein 8;p120;Skeletal muscle abundant protein;Skeletal muscle abundant protein 2;Thyroid hormone receptor coactivating protein of 120 kDa;cDNA FLJ78370, highly similar to Homo sapiens bromodomain containing 8 (B…	BRD8;SMAP;SMAP2;BRD8;SMAP;SMAP2;BRD8;BRD8;SMAP;SMAP2;BRD8;SMAP;SMAP2	Q9H0E9-1;Q9H0E9;Q9H0E9-2;A8K1N6;B2R5V7;B4DSD6;B4DEG9;B4DN43;B5MCW3;Q9H0E9-4;C9J9R1;C9J7F1;Q9H0E9-3;C9J7F5;B4DMS9	1	APEMTVKQERLDF	4.95e-21	164.57	_DKPVPLPAPEMTVK(ac)QER_	14	DKPVPLPAPEMTVK(1)QER	3	659.687	-0.054448	1.0422
IPI00930290;IPI00908515;IPI00549384;IPI00759680	IPI00930290	373	IPI00930290	373	Bromodomain-containing protein 9;Rhabdomyosarcoma antigen MU-RMS-40.8;cDNA FLJ58589, highly similar to Bromodomain-containing protein 9;Bromodomain-containing protein 9;Rhabdomyosarcoma antigen MU-RMS-40.8;Bromodomain-containing protein 9;Rhabdomyosarcoma antigen MU-RMS-40.8;cDNA FLJ61450, highly similar to Bromodomain-containing protein 9	BRD9;UNQ3040/PRO9856;BRD9;UNQ3040/PRO9856;BRD9;UNQ3040/PRO9856	Q9H8M2-5;Q9H8M2;B4DMQ2;Q9H8M2-1;Q9H8M2-3;B4DXI2	1	FTTLGFKDERRNK	0.0251321	88.087	_LLPGFTTLGFK(ac)DER_	11	LLPGFTTLGFK(1)DER	2	818.441	0.11575	1.6265
IPI00162563;IPI00290648;IPI00377273;IPI00442235	IPI00162563	20	IPI00162563	20	95 kDa retinoblastoma-associated protein;E3 ubiquitin-protein ligase BRE1B;RING finger protein 40;cDNA FLJ78667, highly similar to Homo sapiens ring finger protein 40 (RNF40), transcript variant 1, mRNA;95 kDa retinoblastoma-associated protein;E3 ubiquitin-protein ligase BRE1B;RING finger protein 40;cDNA FLJ58158, highly similar to Ubiquitin-protein ligase BRE1B (EC 6.3.2.-);cDNA FLJ58265, highly…	BRE1B;KIAA0661;RNF40;BRE1B;KIAA0661;RNF40;BRE1B;KIAA0661;RNF40	O75150-1;O75150;A8K6K1;O75150-4;B4DFU2;B4DMM1;B4E313;O75150-3;B3KQV1;Q6ZN99	1	GSGPPEKKLSREE	7.27e-05	96.103	_AAGDGGSGPPEK(ac)K_	12	AAGDGGSGPPEK(1)K	2	606.796	0.26584	1.6848
IPI00008054;IPI00879985;IPI00873538	IPI00008054	546	IPI00008054	546	Bromodomain and PHD finger-containing protein 3;cDNA FLJ23782 fis, clone HEP20947;Bromodomain and PHD finger containing, 3;BRPF3 protein;Putative uncharacterized protein BRPF3;BRPF3 protein	BRPF3;KIAA1286;BRPF3;RP3-524E15.1-003;BRPF3	Q9ULD4;Q8TE92;Q17RB6;B7ZLN5;Q8N4T7	1	EKTSAVKEELKYW	0.0019395	124.23	_TSAVK(ac)EELK_	5	TSAVK(1)EELK	2	523.79	0.75406	1.0328
IPI00008054;IPI00879985;IPI00873538	IPI00008054	671	IPI00008054	671	Bromodomain and PHD finger-containing protein 3;cDNA FLJ23782 fis, clone HEP20947;Bromodomain and PHD finger containing, 3;BRPF3 protein;Putative uncharacterized protein BRPF3;BRPF3 protein	BRPF3;KIAA1286;BRPF3;RP3-524E15.1-003;BRPF3	Q9ULD4;Q8TE92;Q17RB6;B7ZLN5;Q8N4T7	1	CMKYNAKDTIFHR	2.18e-10	160.36	_YNAK(ac)DTIFHR_	4	YNAK(1)DTIFHR	3	436.223	0.65694	1.0805
IPI00299507;IPI00925237;IPI00927291;IPI00926197	IPI00299507	630	IPI00299507	630	Barren homolog protein 1;Chromosome-associated protein H;Condensin complex subunit 2;Non-SMC condensin I complex subunit H;XCAP-H homolog;Condensin complex subunit 2;cDNA FLJ51440, highly similar to Condensin complex subunit 2	BRRN;BRRN1;CAPH;KIAA0074;NCAPH	Q15003;A8K4T8;B4DRG7;B4E189;C9JG06	1	EPQKVNKIEIHYA	0.00395799	84.17	_VNK(ac)IEIHYAK_	3	VNK(1)IEIHYAK	3	419.571	-0.19308	0.45345
IPI00299507;IPI00925237;IPI00927291;IPI00926197	IPI00299507	674	IPI00299507	674	Barren homolog protein 1;Chromosome-associated protein H;Condensin complex subunit 2;Non-SMC condensin I complex subunit H;XCAP-H homolog;Condensin complex subunit 2;cDNA FLJ51440, highly similar to Condensin complex subunit 2	BRRN;BRRN1;CAPH;KIAA0074;NCAPH	Q15003;A8K4T8;B4DRG7;B4E189;C9JG06	1	NHREAGKEAALAE	1.76e-09	138.77	_EAGK(ac)EAALAEVADEK_	4	EAGK(1)EAALAEVADEK	3	524.93	0.76427	1.1184
IPI00853009;IPI00034015;IPI00218389;IPI00218388;IPI00845479;IPI00410277;IPI00845480;IPI00952865;IPI00607544;IPI00853320	IPI00853009;IPI00845479	462;471	IPI00853009	462	50 kDa nuclear polyadenylated RNA-binding protein;Bruno-like protein 2;CUG triplet repeat RNA-binding protein 1;CUG-BP- and ETR-3-like factor 1;CUGBP Elav-like family member 1;Deadenylation factor CUG-BP;Embryo deadenylation element-binding protein homolog;RNA-binding protein BRUNOL-2;50 kDa nuclear polyadenylated RNA-binding protein;Bruno-like protein 2;CUG triplet repeat RNA-binding protein 1;C…	BRUNOL2;CELF1;CUGBP;CUGBP1;NAB50;BRUNOL2;CELF1;CUGBP;CUGBP1;NAB50;BRUNOL2;CELF1;CUGBP;CUGBP1;NAB50;BRUNOL2;CELF1;CUGBP;CUGBP1;NAB50;BRUNOL3;CELF2;CUGBP2;ETR3;NAPOR;BRUNOL3;CELF2;CUGBP2;ETR3;NAPOR;BRUNOL3;CELF2;CUGBP2;ETR3;NAPOR;CUGBP2;RP11-544P1.2-003;BRUNOL3;CELF2;CUGBP2;ETR3;NAPOR;BRUNOL3;CELF2;CUGBP2;ETR3;NAPOR	Q92879-4;Q92879;Q92879-1;B4E2U5;Q92879-3;Q92879-2;O95319-4;O95319;B2RA86;B4DS31;O95319-3;O95319-1;A8MQ42;B4DDE7;C9J567;Q5VZZ6;O95319-2;B4DIB6;O95319-5;B4DM66;B4DT00;B4DZ01	1	AKVFIDKQTNLSK	0.00049709	125.23	_VFIDK(ac)QTNLSK_	5	VFIDK(1)QTNLSK	2	667.869	-0.17571	0.90161
IPI00030380	IPI00030380	240	IPI00030380	240	Basic transcription factor 2 62 kDa subunit;General transcription factor IIH polypeptide 1;General transcription factor IIH subunit 1;TFIIH basal transcription factor complex p62 subunit;cDNA, FLJ93435, highly similar to Homo sapiens general transcription factor IIH, polypeptide 1 (62kD subunit) (GTF2H1), mRNA;cDNA FLJ45269 fis, clone BRHIP2029529, highly similar to TFIIH basal transcription fact…	BTF2;GTF2H1;hCG_1992280	P32780;B2R7G4;B3KXE0;B4DSG6	1	RLNTGSKDLFAEC	0.000603031	81.311	_LNTGSK(ac)DLFAECAK_	6	LNTGSK(1)DLFAECAK	2	798.39	-1.8633	0.87135
IPI00013468;IPI00514701;IPI00644108	IPI00013468	216	IPI00013468	216	Mitotic checkpoint protein BUB3;cDNA FLJ57899, highly similar to Mitotic checkpoint protein BUB3;Mitotic checkpoint protein BUB3;Putative uncharacterized protein BUB3	BUB3;BUB3;BUB3	O43684;B4DDM6;A6NJ42;B5MCE8	1	PSPEVQKKKYAFK	4.34e-09	124.3	_VAVEYLDPSPEVQK(ac)K_	14	VAVEYLDPSPEVQK(1)K	2	872.462	0.12379	0.65233
IPI00916503;IPI00916112;IPI00785096;IPI00918019;IPI00180128;IPI00900322;IPI00903257;IPI00916338	IPI00916503	291	IPI00916503	291	cDNA FLJ55789, highly similar to Rattus norvegicus basic leucine zipper and W2 domains 1 (Bzw1), mRNA;BZW1 protein variant;cDNA FLJ55501, highly similar to Rattus norvegicus basic leucine zipper and W2 domains 1 (Bzw1), mRNA;Basic leucine zipper and W2 domain-containing protein 1;Protein Orf;Basic leucine zipper and W2 domain-containing protein 1;Protein Orf;Putative uncharacterized protein BZW1;…	BZAP45;BZW1;KIAA0005;BZAP45;BZW1;KIAA0005;BZW1L1;Nbla10236	B4DLZ8;Q53FN7;B4DWF7;Q7L1Q6-1;Q7L1Q6;Q7L1Q6-2;C9IZ80;P0C7T9;B3KU41;Q3LIC9	1	ARKELQKELQEQM	5.65e-05	107.18	_ELQK(ac)ELQEQMSR_	4	ELQK(1)ELQEQMSR	2	780.888	0.90265	0.88849
IPI00022305;IPI00894416;IPI00892775;IPI00892893;IPI00893030;IPI00064431;IPI00892766;IPI00892637;IPI00893309	IPI00022305	24	IPI00022305	24	Basic leucine zipper and W2 domain-containing protein 2;cDNA FLJ10398 fis, clone NT2RM4000349, highly similar to Homo sapiens basic leucine zipper and W2 domains 2 (BZW2), mRNA;Putative uncharacterized protein BZW2;cDNA FLJ52869, highly similar to Homo sapiens basic leucine zipper and W2 domains 2 (BZW2), mRNA;Putative uncharacterized protein BZW2;Putative uncharacterized protein BZW2;Basic leuci…	BZW2;HSPC028;MSTP017;BZW2;BZW2;BZW2;hCG_19293;BZW2	Q9Y6E2;A4D123;B3KM68;B5MCH7;B7Z4K8;Q75MG1;C9JF98;Q96JW5;C9JT12;B7Z6N5;C9J551	1	KRDEKEKFEPTVF	0.00882565	96.331	_EK(ac)FEPTVFR_	2	EK(1)FEPTVFR	2	597.811	0.39521	0.45054
IPI00016925;IPI00796572	IPI00016925	101	IPI00016925	101	Protein C10	C10;C12orf57	Q99622	1	IASLSGKLKALFL	1.66e-08	115.87	_SYEAQDPEIASLSGK(ac)LK_	15	SYEAQDPEIASLSGK(1)LK	3	626.655	0.8444	1.0605
IPI00552546;IPI00478758	IPI00552546	328	IPI00552546	328	UPF0557 protein C10orf119;cDNA FLJ36756 fis, clone UTERU2018200;UPF0557 protein C10orf119	C10orf119;C10orf119	Q9BTE3-2;Q9BTE3;B3KSP7;Q9BTE3-1	1	LPACLNKEESKTF	4.77e-08	110.38	_LQHINPLLPACLNK(ac)EESK_	14	LQHINPLLPACLNK(1)EESK	3	716.049	-0.18413	0.76933
IPI00552546;IPI00478758	IPI00552546	61	IPI00552546	61	UPF0557 protein C10orf119;cDNA FLJ36756 fis, clone UTERU2018200;UPF0557 protein C10orf119	C10orf119;C10orf119	Q9BTE3-2;Q9BTE3;B3KSP7;Q9BTE3-1	1	VPLHYLKPNSFVK	3.26e-08	80.638	_WVPSLNEVPLHYLK(ac)PNSFVK_	14	WVPSLNEVPLHYLK(1)PNSFVK	3	803.77	1.1446	0.74693
IPI00848276	IPI00848276	490	IPI00848276	490	Uncharacterized protein C10orf18	C10orf18;KIAA2006	Q5VWN6-1;Q5VWN6	1	KGETASKLQSEIS	0.00602723	62.924	_GETASK(ac)LQSEISR_	6	GETASK(1)LQSEISR	2	724.373	-0.0020523	1.3779
IPI00952688;IPI00429177;IPI00429178;IPI00953515;IPI00429179;IPI00952932;IPI00425669;IPI00425670	IPI00952688	36	IPI00952688	36	Putative uncharacterized protein C10orf4;Protein FRA10AC1;Protein FRA10AC1;Putative uncharacterized protein C10orf4;Protein FRA10AC1;Putative uncharacterized protein C10orf4;Protein FRA10AC1;Protein FRA10AC1	C10orf4;C10orf4;FRA10AC1;PRO2972;C10orf4;FRA10AC1;PRO2972;C10orf4;C10orf4;FRA10AC1;PRO2972;C10orf4;C10orf4;FRA10AC1;PRO2972;C10orf4;FRA10AC1;PRO2972	C9JCR5;Q70Z53-3;Q70Z53;Q70Z53-1;C9JCR4;Q70Z53-5;C9JMY4;Q70Z53-4;Q70Z53-2	1	DDLLLQKPFQKEK	3.61e-32	205.8	_TVEDDLLLQK(ac)PFQK_	10	TVEDDLLLQK(1)PFQK	2	858.464	-0.26585	1.0829
IPI00171573;IPI00185975	IPI00171573	332	IPI00171573	332	Coiled-coil domain-containing protein 109A;cDNA, FLJ96585;cDNA FLJ46135 fis, clone TESTI2052110;Chromosome 10 open reading frame 42, isoform CRA_b;Coiled-coil domain-containing protein 109A;cDNA FLJ50716	C10orf42;CCDC109A;hCG_19271;C10orf42;CCDC109A	Q8NE86-1;Q8NE86;B2RDF3;B3KXV7;Q8NE86-2;B4DWD0	1	QAEMDLKRLRDPL	2.63e-06	149.49	_DAIAQAEMDLK(ac)R_	11	DAIAQAEMDLK(1)R	3	468.238	0.32202	0.87596
IPI00100463	IPI00100463	279	IPI00100463	279	CUE domain-containing protein 2	C10orf66;CUEDC2;HOYS6	Q9H467	1	ATYINLKPARKYR	0.0154243	67.704	_ATYINLK(ac)PAR_	7	ATYINLK(1)PAR	2	594.84	0.81243	1.7767
IPI00007940;IPI00936931;IPI00879747	IPI00007940	269	IPI00007940	269	cDNA, FLJ96656, highly similar to Homo sapiens SPFH domain family, member 1 (SPFH1), mRNA;Endoplasmic reticulum lipid raft-associated protein 1;Erlin-1;Protein KE04;Stomatin-prohibitin-flotillin-HflC/K domain-containing protein 1;cDNA FLJ57553, highly similar to SPFH domain-containing protein 1;ER lipid raft associated 1	C10orf69;ERLIN1;KE04;KEO4;SPFH1;ERLIN1;RP11-316M21.1-003	B2RDK6;O75477;B4DPN7;B0QZ43	1	EYYAAHKYATSNK	4.89e-13	130.24	_ADAEYYAAHK(ac)YATSNK_	10	ADAEYYAAHK(1)YATSNK	3	615.62	0.85882	1.2405
IPI00020510	IPI00020510	104	IPI00020510	104	CDGSH iron sulfur domain-containing protein 1;MitoNEET	C10orf70;CISD1;MDS029;ZCD1	Q9NZ45	1	VGPLIIKKKET__	3.74e-07	110.38	_HNEETGDNVGPLIIK(ac)K_	15	HNEETGDNVGPLIIK(1)K	2	903.473	0.76845	0.86168
IPI00020510	IPI00020510	55	IPI00020510	55	CDGSH iron sulfur domain-containing protein 1;MitoNEET	C10orf70;CISD1;MDS029;ZCD1	Q9NZ45	1	IQKDNPKIVHAFD	5.45e-11	117.37	_DNPK(ac)IVHAFDMEDLGDK_	4	DNPK(1)IVHAFDMEDLGDK	3	662.647	-0.2258	0.84029
IPI00020510	IPI00020510	68	IPI00020510	68	CDGSH iron sulfur domain-containing protein 1;MitoNEET	C10orf70;CISD1;MDS029;ZCD1	Q9NZ45	1	MEDLGDKAVYCRC	5.45e-11	117.37	_IVHAFDMEDLGDK(ac)AVYCR_	13	IVHAFDMEDLGDK(1)AVYCR	3	727.675	-0.17118	0.68857
IPI00218054	IPI00218054	20	IPI00218054	20	Selenoprotein H	C11orf31;SELH	Q8IZQ5	0.999992	VVAVAEKREKLAN	0.000427336	121.02	_KAEAAVVAVAEK(ac)R_	12	KAEAAVVAVAEK(1)R	3	461.937	0.31973	1.4482
IPI00072044;IPI00761072;IPI00061507	IPI00072044	82	IPI00072044	82	Ester hydrolase C11orf54;cDNA FLJ77502;Ester hydrolase C11orf54;Ester hydrolase C11orf54	C11orf54;LP4947;PTD012;C11orf54;LP4947;PTD012;C11orf54;LP4947;PTD012	Q9H0W9-1;Q9H0W9;A8K718;Q9H0W9-2;Q9H0W9-3	1	KVYDLNKIAKEIK	0.0303149	68.371	_VYDLNK(ac)IAK_	6	VYDLNK(1)IAK	2	553.316	0.38823	1.1696
IPI00003419;IPI00917641	IPI00003419	174	IPI00003419	174	Small acidic protein	C11orf58;SMAP	O00193	1	DAKSNYKMMFVKS	0.00144841	126.55	_SNYK(ac)MM(ox)FVK_	4	SNYK(1)MMFVK	2	603.288	-2.1083	2.0206
IPI00003419;IPI00917641	IPI00003419	91	IPI00003419	91	Small acidic protein	C11orf58;SMAP	O00193	1	QQSMDSKLSGRYR	1.56e-44	193.22	_KINEELESQYQQSMDSK(ac)LSGR_	17	KINEELESQYQQSMDSK(1)LSGR	3	838.071	-0.57613	1.3279
IPI00179851;IPI00180971	IPI00179851	123	IPI00179851	123	Myelin gene regulatory factor;cDNA FLJ59324;Myelin gene regulatory factor	C11orf9;KIAA0954;MRF;C11orf9;KIAA0954;MRF	Q9Y2G1-1;Q9Y2G1;B4DHB2;Q9Y2G1-2	1	GTGPPIKAEPKAP	0.000100378	95.631	_PFPGGTGPPIK(ac)AEPK_	11	PFPGGTGPPIK(1)AEPK	2	767.917	0.56531	1.1767
IPI00029444;IPI00796436;IPI00797519	IPI00029444	218	IPI00029444	218	UPF0160 protein MYG1, mitochondrial;cDNA FLJ57902, highly similar to Protein MYG1;Chromosome 12 open reading frame 10;Chromosome 12 open reading frame 10, isoform CRA_b;C12orf10 protein;MSTP024	C12orf10;hCG_23362;MST024	Q9HB07;B4DE37;Q86UA3;Q8WYI2	1	DTEAGFKRAMDLV	1.73e-11	120.66	_LNPTWNHPDQDTEAGFK(ac)R_	17	LNPTWNHPDQDTEAGFK(1)R	3	723.343	0.84481	1.0027
IPI00029444;IPI00796436;IPI00797519;IPI00304163;IPI00796944	IPI00029444	267	IPI00029444	267	UPF0160 protein MYG1, mitochondrial;cDNA FLJ57902, highly similar to Protein MYG1;Chromosome 12 open reading frame 10;Chromosome 12 open reading frame 10, isoform CRA_b;C12orf10 protein;MSTP024;C12orf10 protein	C12orf10;hCG_23362;MST024;C12orf10	Q9HB07;B4DE37;Q86UA3;Q8WYI2;Q96CT6	1	EIVELAKGACPWK	1.1e-44	202.16	_FQVDPSGEIVELAK(ac)GACPWK_	14	FQVDPSGEIVELAK(1)GACPWK	3	758.381	-0.65143	0.8249
IPI00006907	IPI00006907	20	IPI00006907	20	Probable fructose-2,6-bisphosphatase TIGAR;TP53-induced glycolysis and apoptosis regulator	C12orf5;TIGAR	Q9NQ88	1	TRFNKEKIIQGQG	3.11e-07	76.768	_EK(ac)IIQGQGVDEPLSETGFK_	2	EK(1)IIQGQGVDEPLSETGFK	3	706.364	-0.60751	0.64696
IPI00006907	IPI00006907	50	IPI00006907	50	Probable fructose-2,6-bisphosphatase TIGAR;TP53-induced glycolysis and apoptosis regulator	C12orf5;TIGAR	Q9NQ88	1	IFLNNVKFTHAFS	6.09e-49	175.73	_QAAAAGIFLNNVK(ac)FTHAFSSDLMR_	13	QAAAAGIFLNNVK(1)FTHAFSSDLMR	3	884.451	0.11184	0.94567
IPI00024911	IPI00024911	243	IPI00024911	243	Endoplasmic reticulum resident protein 28;Endoplasmic reticulum resident protein 29;Endoplasmic reticulum resident protein 31	C12orf8;ERP28;ERP29	P30040	1	KKEELQKSLNILT	0.00101599	78.932	_EELQK(ac)SLNILTAFQK_	5	EELQK(1)SLNILTAFQK	3	602	-0.18401	1.248
IPI00942458;IPI00166555;IPI00795335	IPI00942458	678	IPI00942458	678	CTCL tumor antigen se70-2;RNA-binding motif protein 26;RNA-binding protein 26;CTCL tumor antigen se70-2;RNA-binding motif protein 26;RNA-binding protein 26	C13orf10;PRO1777;RBM26;C13orf10;PRO1777;RBM26	Q5T8P6-1;Q5T8P6;Q5T8P6-4;C9JYA2	1	RLGFVSKPSVSAT	0.0104363	58.09	_DRLGFVSK(ac)PSVSATEK_	8	DRLGFVSK(1)PSVSATEK	3	588.316	0.19007	1.1376
IPI00942458;IPI00166555;IPI00827541;IPI00329545;IPI00795335;IPI00646837	IPI00942458	510	IPI00942458	510	CTCL tumor antigen se70-2;RNA-binding motif protein 26;RNA-binding protein 26;CTCL tumor antigen se70-2;RNA-binding motif protein 26;RNA-binding protein 26;cDNA FLJ56367;CTCL tumor antigen se70-2;RNA-binding motif protein 26;RNA-binding protein 26;CTCL tumor antigen se70-2;RNA-binding motif protein 26;RNA-binding protein 26;CTCL tumor antigen se70-2;RNA-binding motif protein 26;RNA-binding protei…	C13orf10;PRO1777;RBM26;C13orf10;PRO1777;RBM26;C13orf10;PRO1777;RBM26;C13orf10;PRO1777;RBM26;C13orf10;PRO1777;RBM26	Q5T8P6-1;Q5T8P6;Q5T8P6-2;B4DZH7;Q5T8P6-3;Q5T8P6-4;C9JYA2;Q5T8P6-5	1	KKTWFDKPNFNRT	0.00075648	121.5	_TWFDK(ac)PNFNR_	5	TWFDK(1)PNFNR	2	683.831	0.39983	1.0556
IPI00024818	IPI00024818	135	IPI00024818	135	Ubiquitin-specific peptidase-like protein 1;cDNA FLJ75211, highly similar to Homo sapiens ubiquitin specific peptidase like 1, mRNA	C13orf22;D13S106;USPL1	Q5W0Q7-1;Q5W0Q7;A8K1B1	1	IAIDGGKVLNSKH	8.2e-09	141.54	_NYIAIDGGK(ac)VLNSK_	9	NYIAIDGGK(1)VLNSK	3	511.947	0.36679	1.0835
IPI00064212	IPI00064212	490	IPI00064212	490	Zinc finger protein 828	C13orf8;KIAA1802;ZNF828	Q96JM3	1	FFIEPQKPVFPET	0.000198282	87.363	_SSFFIEPQK(ac)PVFPETR_	9	SSFFIEPQK(1)PVFPETR	2	976.002	-0.17145	0.68603
IPI00064212	IPI00064212	617	IPI00064212	617	Zinc finger protein 828	C13orf8;KIAA1802;ZNF828	Q96JM3	1	TLFPSSKKLKKDN	8.79e-05	104.87	_LLEDTLFPSSK(ac)K_	11	LLEDTLFPSSK(1)K	2	710.39	-2.03	1.2903
IPI00064212	IPI00064212	516	IPI00064212	516	Zinc finger protein 828	C13orf8;KIAA1802;ZNF828	Q96JM3	1	AASDIWKPVLSID	9.2e-07	132.84	_AASDIWK(ac)PVLSIDTEPR_	7	AASDIWK(1)PVLSIDTEPR	2	970.51	-1.0152	0.99243
IPI00064212	IPI00064212	349	IPI00064212	349	Zinc finger protein 828	C13orf8;KIAA1802;ZNF828	Q96JM3	0.980855	VSPGPWKPIPSVS	6.95e-20	96.748	_PAPSVSPGPWK(ac)PIPSVSPGPWKPTPSVSSASWK_	11	PAPSVSPGPWK(0.981)PIPSVSPGPWK(0.019)PTPSVSSASWK	4	860.203	0.14655	0.38097
IPI00016458;IPI00029239	IPI00016458	155	IPI00016458	155	Duranin;L-2-hydroxyglutarate dehydrogenase, mitochondrial;cDNA FLJ76725, highly similar to Homo sapiens L-2-hydroxyglutarate dehydrogenase (L2HGDH), mRNA;Duranin;L-2-hydroxyglutarate dehydrogenase, mitochondrial;Putative uncharacterized protein L2HGDH	C14orf160;L2HGDH;C14orf160;L2HGDH	Q9H9P8-1;Q9H9P8;A8K9B2;Q9H9P8-2;C9JVN9	1	LQALYEKGLQNGV	8.7e-08	113.69	_LQALYEK(ac)GLQNGVPGLR_	7	LQALYEK(1)GLQNGVPGLR	3	633.355	0.78028	1.1364
IPI00016458;IPI00029239	IPI00016458	104	IPI00016458	104	Duranin;L-2-hydroxyglutarate dehydrogenase, mitochondrial;cDNA FLJ76725, highly similar to Homo sapiens L-2-hydroxyglutarate dehydrogenase (L2HGDH), mRNA;Duranin;L-2-hydroxyglutarate dehydrogenase, mitochondrial;Putative uncharacterized protein L2HGDH	C14orf160;L2HGDH;C14orf160;L2HGDH	Q9H9P8-1;Q9H9P8;A8K9B2;Q9H9P8-2;C9JVN9	1	HSGIYYKPESLKA	3.23e-08	75.112	_DLAVHQTGHNSGVIHSGIYYK(ac)PESLK_	21	DLAVHQTGHNSGVIHSGIYYK(1)PESLK	4	723.871	-0.22171	1.5396
IPI00006980;IPI00792100	IPI00006980	98	IPI00006980	98	UPF0568 protein C14orf166;cDNA, FLJ92278;Chromosome 14 open reading frame 166, isoform CRA_a;CLE7;Lcrp369;CLE	C14orf166;CGI-99;hCG_22667	Q9Y224;Q549M8;Q5RLJ0	1	YGDNAEKYKDLVP	0.00243131	79.693	_LEYGDNAEK(ac)YK_	9	LEYGDNAEK(1)YK	2	686.325	-0.24008	0.32418
IPI00006980;IPI00792100	IPI00006980	58	IPI00006980	58	UPF0568 protein C14orf166;cDNA, FLJ92278;Chromosome 14 open reading frame 166, isoform CRA_a;CLE7;Lcrp369;CLE	C14orf166;CGI-99;hCG_22667	Q9Y224;Q549M8;Q5RLJ0	1	HSSDWPKFFEKYL	9.07e-06	116.98	_NIHSSDWPK(ac)FFEK_	9	NIHSSDWPK(1)FFEK	3	559.607	-0.23906	0.39908
IPI00006980;IPI00792100	IPI00006980	176	IPI00006980	176	UPF0568 protein C14orf166;cDNA, FLJ92278;Chromosome 14 open reading frame 166, isoform CRA_a;CLE7;Lcrp369;CLE	C14orf166;CGI-99;hCG_22667	Q9Y224;Q549M8;Q5RLJ0	1	AKANQTKEGLPVA	5.49e-24	194.12	_ANQTK(ac)EGLPVALDK_	5	ANQTK(1)EGLPVALDK	2	763.415	1.1706	0.59869
IPI00006980;IPI00792100	IPI00006980	20	IPI00006980	20	UPF0568 protein C14orf166;cDNA, FLJ92278;Chromosome 14 open reading frame 166, isoform CRA_a;CLE7;Lcrp369;CLE	C14orf166;CGI-99;hCG_22667	Q9Y224;Q549M8;Q5RLJ0	1	PAGFNCKDETEFR	8.52e-194	317.9	_LTALDYHNPAGFNCK(ac)DETEFR_	15	LTALDYHNPAGFNCK(1)DETEFR	3	847.389	0.34632	0.88813
IPI00219068;IPI00788069	IPI00219068	233	IPI00219068	233	N-acetyltransferase 12;N-acetyltransferase MAK3 homolog;N-alpha-acetyltransferase 30, NatC catalytic subunit;cDNA FLJ35355 fis, clone PUAEN2000152, moderately similar to N-terminal acetyltransferase C complexcatalytic subunit MAK3 (EC 2.3.1.88);N-acetyltransferase 12;N-acetyltransferase MAK3 homolog;N-alpha-acetyltransferase 30, NatC catalytic subunit;cDNA FLJ50785;N-acetyltransferase 12, isoform…	C14orf35;MAK3;NAA30;NAT12;C14orf35;MAK3;NAA30;NAT12;hCG_1817074	Q147X3-1;Q147X3;B3KS28;Q147X3-2;B4DK34;B4E2G1	1	IMRLITKDLSEPY	9.42e-85	250.31	_LITK(ac)DLSEPYSIYTYR_	4	LITK(1)DLSEPYSIYTYR	2	1002.52	0.010774	0.99407
IPI00398998	IPI00398998	138	IPI00398998	138	Protein lin-52 homolog;cDNA FLJ13917 fis, clone Y79AA1000355, highly similar to 12.5 kDa retinal tissue protein;Chromosome 14 open reading frame 46	C14orf46;LIN52;hCG_21722	Q52LA3;B3KN83	1	REMTRGKFLNILE	0.0148316	80.239	_GK(ac)FLNILEK_	2	GK(1)FLNILEK	2	552.327	0.77126	1.1408
IPI00006586;IPI00878774;IPI00910152	IPI00006586	207	IPI00006586	207	Epidermal Langerhans cell protein LCP1;TOX high mobility group box family member 4;cDNA FLJ54372, highly similar to Epidermal Langerhans cell protein LCP1;cDNA FLJ54382, highly similar to Epidermal Langerhans cell protein LCP1;cDNA FLJ54357, highly similar to Epidermal Langerhans cell protein LCP1	C14orf92;KIAA0737;TOX4	O94842;B4DPY8;B4DSM0;C9IYG6;B4DJ39	1	VVVEAGKKQKAPK	0.0446213	68.735	_TVVVEAGK(ac)K_	8	TVVVEAGK(1)K	2	486.79	0.41314	1.321
IPI00216135;IPI00940084;IPI00296039;IPI00216134;IPI00018853;IPI00384369	IPI00216135	213	IPI00216135	213	Alpha-tropomyosin;Tropomyosin alpha-1 chain;Tropomyosin-1;Alpha-tropomyosin;Tropomyosin alpha-1 chain;Tropomyosin-1;TPMsk1;cDNA FLJ55130, highly similar to Rattus norvegicus tropomyosin 1, alpha (Tpm1), transcript variant 8, mRNA;Alpha-tropomyosin;Tropomyosin isoform;Alpha-tropomyosin;Tropomyosin alpha-1 chain;Tropomyosin-1;Tropomyosin;Tropomyosin 1 alpha variant 6;TPM1 protein variant	C15orf13;TMSA;TPM1;C15orf13;TMSA;TPM1;C15orf13;TMSA;TPM1	P09493-3;P09493;P09493-4;Q8TCG4;B7Z596;O15513;Q15657;P09493-5;Q07413;Q1ZYL5;Q59GR8	1	LMAAEDKYSQKED	0.000604368	91.855	_ALM(ox)AAEDK(ac)YSQK_	8	ALMAAEDK(1)YSQK	2	706.84	0.12012	0.97166
IPI00216135;IPI00604537;IPI00940343;IPI00940084;IPI00296039;IPI00000230;IPI00941861;IPI00014581;IPI00915324;IPI00442894;IPI00793630	IPI00216135	29	IPI00216135	29	Alpha-tropomyosin;Tropomyosin alpha-1 chain;Tropomyosin-1;cDNA FLJ16459 fis, clone BRCAN2002473, moderately similar to Tropomyosin, fibroblast isoform 2;Tropomyosin 1 (Alpha), isoform CRA_f;Alpha-tropomyosin;Tropomyosin alpha-1 chain;Tropomyosin-1;TPMsk1;Putative uncharacterized protein DKFZp586K2222;Tropomyosin 1 (Alpha), isoform CRA_a;Putative uncharacterized protein TPM1;Tropomyosin 1 (Alpha),…	C15orf13;TMSA;TPM1;hCG_33495;TPM1;C15orf13;TMSA;TPM1;DKFZp586K2222;hCG_33495;TPM1;hCG_33495;TPM1;C15orf13;TMSA;TPM1;C15orf13;TMSA;TPM1	P09493-3;P09493;Q6ZN40;P09493-4;Q8TCG4;Q9Y427;C9IZA2;P09493-1;P09493-6;Q6ZP76;Q07414	1	EQAEADKKAAEDR	0.0187317	58.831	_ENALDRAEQAEADK(ac)K_	14	ENALDRAEQAEADK(1)K	3	577.283	-0.80646	0.8724
IPI00216135;IPI00604537;IPI00940343;IPI00940084;IPI00296039;IPI00000230;IPI00941861;IPI00014581;IPI00216134;IPI00018853;IPI00915324;IPI00921977;IPI00745267;IPI00384369;IPI00442894	IPI00216135	217	IPI00216135	217	Alpha-tropomyosin;Tropomyosin alpha-1 chain;Tropomyosin-1;cDNA FLJ16459 fis, clone BRCAN2002473, moderately similar to Tropomyosin, fibroblast isoform 2;Tropomyosin 1 (Alpha), isoform CRA_f;Alpha-tropomyosin;Tropomyosin alpha-1 chain;Tropomyosin-1;TPMsk1;Putative uncharacterized protein DKFZp586K2222;Tropomyosin 1 (Alpha), isoform CRA_a;Putative uncharacterized protein TPM1;Tropomyosin 1 (Alpha),…	C15orf13;TMSA;TPM1;hCG_33495;TPM1;C15orf13;TMSA;TPM1;DKFZp586K2222;hCG_33495;TPM1;hCG_33495;TPM1;C15orf13;TMSA;TPM1;C15orf13;TMSA;TPM1;hCG_33495;TPM1;C15orf13;TMSA;TPM1;C15orf13;TMSA;TPM1	P09493-3;P09493;Q6ZN40;P09493-4;Q8TCG4;Q9Y427;C9IZA2;P09493-1;B7Z596;O15513;Q15657;P09493-6;B7Z722;P09493-2;P09493-5;Q07413;Q1ZYL5;Q59GR8;Q6ZP76	1	EDKYSQKEDRYEE	0.000604368	91.855	_YSQK(ac)EDRYEEEIK_	4	YSQK(1)EDRYEEEIK	3	586.944	0.80297	0.95743
IPI00216135;IPI00604537;IPI00940343;IPI00940084;IPI00000230;IPI00216134;IPI00018853;IPI00921977;IPI00745267	IPI00216135	251	IPI00216135	251	Alpha-tropomyosin;Tropomyosin alpha-1 chain;Tropomyosin-1;cDNA FLJ16459 fis, clone BRCAN2002473, moderately similar to Tropomyosin, fibroblast isoform 2;Tropomyosin 1 (Alpha), isoform CRA_f;Putative uncharacterized protein DKFZp586K2222;Tropomyosin 1 (Alpha), isoform CRA_a;cDNA FLJ55130, highly similar to Rattus norvegicus tropomyosin 1, alpha (Tpm1), transcript variant 8, mRNA;Alpha-tropomyosin;…	C15orf13;TMSA;TPM1;hCG_33495;TPM1;DKFZp586K2222;hCG_33495;TPM1;hCG_33495;TPM1;C15orf13;TMSA;TPM1	P09493-3;P09493;Q6ZN40;Q9Y427;B7Z596;O15513;Q15657;B7Z722;P09493-2	1	SVTKLEKSIDDLE	0.000164836	137.89	_LEK(ac)SIDDLEEK_	3	LEK(1)SIDDLEEK	2	680.846	-0.33827	1.2313
IPI00216135;IPI00604537;IPI00940343;IPI00940084;IPI00000230;IPI00216134;IPI00018853;IPI00921977;IPI00745267	IPI00216135	259	IPI00216135	259	Alpha-tropomyosin;Tropomyosin alpha-1 chain;Tropomyosin-1;cDNA FLJ16459 fis, clone BRCAN2002473, moderately similar to Tropomyosin, fibroblast isoform 2;Tropomyosin 1 (Alpha), isoform CRA_f;Putative uncharacterized protein DKFZp586K2222;Tropomyosin 1 (Alpha), isoform CRA_a;cDNA FLJ55130, highly similar to Rattus norvegicus tropomyosin 1, alpha (Tpm1), transcript variant 8, mRNA;Alpha-tropomyosin;…	C15orf13;TMSA;TPM1;hCG_33495;TPM1;DKFZp586K2222;hCG_33495;TPM1;hCG_33495;TPM1;C15orf13;TMSA;TPM1	P09493-3;P09493;Q6ZN40;Q9Y427;B7Z596;O15513;Q15657;B7Z722;P09493-2	1	IDDLEEKVAHAKE	0.000164836	137.89	_SIDDLEEK(ac)VAHAK_	8	SIDDLEEK(1)VAHAK	3	499.591	-0.19597	0.93513
IPI00023161;IPI00798240;IPI00797533;IPI00796428;IPI00797042	IPI00023161	267	IPI00023161	267	39S ribosomal protein L46, mitochondrial;P2ECSL	C15orf4;LIECG2;MRPL46	Q9H2W6	1	GDYLKPKYLAQVR	0.00126138	139.97	_PK(ac)YLAQVR_	2	PK(1)YLAQVR	2	508.798	0.41278	1.6278
IPI00023161;IPI00798240;IPI00797533;IPI00796428;IPI00797042	IPI00023161	265	IPI00023161	265	39S ribosomal protein L46, mitochondrial;P2ECSL	C15orf4;LIECG2;MRPL46	Q9H2W6	1	ELGDYLKPKYLAQ	0.000599916	123.63	_DELGDYLK(ac)PK_	8	DELGDYLK(1)PK	2	610.314	0.16778	0.63168
IPI00909195;IPI00027397;IPI00607884;IPI00909743;IPI00607796	IPI00909195	95	IPI00909195	95	cDNA FLJ53622, highly similar to Hematological and neurological expressed1-like protein;cDNA FLJ52046, moderately similar to Hematological and neurological expressed1-like protein;Hematological and neurological expressed 1-like protein;cDNA FLJ50401, highly similar to Hematological and neurological expressed1-like protein;cDNA, FLJ79413, highly similar to Hematological and neurological expressed …	C16orf34;HN1L;L11;C16orf34;HN1L;L11;C16orf34;hCG_1988476;HN1L	B4DLH4;B4E1P3;Q9H910-1;Q9H910;B1AJY2;B4E1X8;Q9H910-2;B4DL85;A6NGP5	1	TNPPGGKGSGIFD	2.61e-13	110.41	_TNPPGGK(ac)GSGIFDESTPVQTR_	7	TNPPGGK(1)GSGIFDESTPVQTR	3	729.694	0.1256	1.2267
IPI00001655;IPI00910720	IPI00001655	27	IPI00001655	27	Transcription factor IIB;UPF0468 protein C16orf80;cDNA FLJ58848, highly similar to Homo sapiens transcription factor IIB	C16orf80	Q9Y6A4;B4DN94	1	PLQIWDKKVRNGH	0.0449693	92.439	_PLQIWDK(ac)K_	7	PLQIWDK(1)K	2	535.306	0.17626	0.77391
IPI00166483;IPI00797663	IPI00166483	43	IPI00166483	43	UPF0451 protein C17orf61	C17orf61	Q8N2U0	1	GKELFDKANKHHF	0.00976163	122.18	_ELFDK(ac)ANK_	5	ELFDK(1)ANK	2	503.764	-0.50864	0.46755
IPI00031526	IPI00031526	146	IPI00031526	146	Uncharacterized protein C19orf43;cDNA, FLJ96865	C19orf43	Q9BQ61;B2RE11	1	DEVLTSKGDAWAK	3.5e-09	132.97	_TEDEVLTSK(ac)GDAWAK_	9	TEDEVLTSK(1)GDAWAK	3	564.609	0.13433	1.4448
IPI00012669;IPI00847553	IPI00012669	137	IPI00012669	137	Protein SMG9;Protein smg-9 homolog;Protein SMG9;Protein smg-9 homolog	C19orf61;SMG9;C19orf61;SMG9	Q9H0W8-1;Q9H0W8;Q9H0W8-2	1	APPKGEKEGQRPT	2.31e-25	176.83	_GEK(ac)EGQRPTQPVYQIQNR_	3	GEK(1)EGQRPTQPVYQIQNR	3	724.038	0.18799	0.33575
IPI00187011	IPI00187011	900	IPI00187011	900	Zinc finger CCCH domain-containing protein 4	C19orf7;KIAA1064;ZC3H4	Q9UPT8	1	RALPTSKPEGSLH	7.11e-05	58.997	_ALPTSK(ac)PEGSLHSSPVGPSSSK_	6	ALPTSK(1)PEGSLHSSPVGPSSSK	3	731.378	0.0068029	0.42385
IPI00009373;IPI00515006;IPI00642467;IPI00828199;IPI00645730	IPI00009373	69	IPI00009373	69	Chromatin modification-related protein MEAF6;Esa1-associated factor 6 homolog;Sarcoma antigen NY-SAR-91;Chromosome 1 open reading frame 149;Chromatin modification-related protein MEAF6;Esa1-associated factor 6 homolog;Sarcoma antigen NY-SAR-91;Chromatin modification-related protein MEAF6;Esa1-associated factor 6 homolog;Sarcoma antigen NY-SAR-91;Putative uncharacterized protein MEAF6;Chromosome 1…	C1orf149;EAF6;MEAF6;C1orf149;RP3-423B22.2-008;C1orf149;EAF6;MEAF6;C1orf149;EAF6;MEAF6;MEAF6;C1orf149;hCG_25685;RP3-423B22.2-003	Q9HAF1-3;Q9HAF1;B1AK64;Q9HAF1-1;Q9HAF1-2;A6NHR5;B1AK63	1	RYLTNQKNSNSKN	1.36e-41	210.41	_YLTNQK(ac)NSNSK(ac)NDR_	6	YLTNQK(1)NSNSK(1)NDR	3	589.287	0.48721	1.104
IPI00009373;IPI00515006;IPI00642467;IPI00828199;IPI00645730	IPI00009373	74	IPI00009373	74	Chromatin modification-related protein MEAF6;Esa1-associated factor 6 homolog;Sarcoma antigen NY-SAR-91;Chromosome 1 open reading frame 149;Chromatin modification-related protein MEAF6;Esa1-associated factor 6 homolog;Sarcoma antigen NY-SAR-91;Chromatin modification-related protein MEAF6;Esa1-associated factor 6 homolog;Sarcoma antigen NY-SAR-91;Putative uncharacterized protein MEAF6;Chromosome 1…	C1orf149;EAF6;MEAF6;C1orf149;RP3-423B22.2-008;C1orf149;EAF6;MEAF6;C1orf149;EAF6;MEAF6;MEAF6;C1orf149;hCG_25685;RP3-423B22.2-003	Q9HAF1-3;Q9HAF1;B1AK64;Q9HAF1-1;Q9HAF1-2;A6NHR5;B1AK63	1	QKNSNSKNDRRNR	1.36e-41	210.41	_YLTNQK(ac)NSNSK(ac)NDR_	11	YLTNQK(1)NSNSK(1)NDR	3	589.287	0.48721	1.104
IPI00009373;IPI00515006;IPI00642467;IPI00828199;IPI00645730	IPI00009373	151	IPI00009373	151	Chromatin modification-related protein MEAF6;Esa1-associated factor 6 homolog;Sarcoma antigen NY-SAR-91;Chromosome 1 open reading frame 149;Chromatin modification-related protein MEAF6;Esa1-associated factor 6 homolog;Sarcoma antigen NY-SAR-91;Chromatin modification-related protein MEAF6;Esa1-associated factor 6 homolog;Sarcoma antigen NY-SAR-91;Putative uncharacterized protein MEAF6;Chromosome 1…	C1orf149;EAF6;MEAF6;C1orf149;RP3-423B22.2-008;C1orf149;EAF6;MEAF6;C1orf149;EAF6;MEAF6;MEAF6;C1orf149;hCG_25685;RP3-423B22.2-003	Q9HAF1-3;Q9HAF1;B1AK64;Q9HAF1-1;Q9HAF1-2;A6NHR5;B1AK63	1	GSVQGVKPQKAAS	1.4e-65	144.86	_REPGSGTESDTSPDFHNQENEPSQEDPEDLDGSVQGVK(ac)PQK_	38	REPGSGTESDTSPDFHNQENEPSQEDPEDLDGSVQGVK(1)PQK	4	1128	0.36134	0.6552
IPI00386043;IPI00855720;IPI00940977;IPI00855707	IPI00386043	63	IPI00386043	63	LAG1-interacting protein;Protein odr-4 homolog;Transactivated by transforming growth factor beta protein 1;LAG1-interacting protein;Protein odr-4 homolog;Transactivated by transforming growth factor beta protein 1;Putative uncharacterized protein C1orf27;LAG1-interacting protein;Protein odr-4 homolog;Transactivated by transforming growth factor beta protein 1	C1orf27;ODR4;TTG1;TTG1A;C1orf27;ODR4;TTG1;TTG1A;C1orf27;C1orf27;ODR4;TTG1;TTG1A	Q5SWX8-1;Q5SWX8;Q5SWX8-2;C9JPX4;Q5SWX8-3	1	LKHPKAKLDNLDE	1.38e-08	84.035	_AK(ac)LDNLDEEWATEHACQVSR_	2	AK(1)LDNLDEEWATEHACQVSR	3	805.373	-0.40501	1.2801
IPI00031570	IPI00031570	165	IPI00031570	165	Nucleoside triphosphate phosphohydrolase;Nucleoside-triphosphatase C1orf57;cDNA, FLJ95865;Chromosome 1 open reading frame 57;Chromosome 1 open reading frame 57, isoform CRA_d	C1orf57;hCG_15829;RP4-659I19.2-001	Q9BSD7;Q5TDE9	1	RNRKDVKVFNVTK	0.00907117	95.775	_DVK(ac)VFNVTK_	3	DVK(1)VFNVTK	2	546.308	0.11046	1.2411
IPI00031570;IPI00514501	IPI00031570	21	IPI00031570	21	Nucleoside triphosphate phosphohydrolase;Nucleoside-triphosphatase C1orf57;cDNA, FLJ95865;Chromosome 1 open reading frame 57;Chromosome 1 open reading frame 57, isoform CRA_d;Chromosome 1 open reading frame 57;Chromosome 1 open reading frame 57, isoform CRA_a	C1orf57;hCG_15829;RP4-659I19.2-001;C1orf57;hCG_15829;RP4-659I19.2-002	Q9BSD7;Q5TDE9;Q5TDF0	1	KTTLIHKASEVLK	0.00197868	77.64	_TTLIHK(ac)ASEVLK_	6	TTLIHK(1)ASEVLK	3	461.273	0.076188	1.4476
IPI00145260	IPI00145260	309	IPI00145260	309	Putative transferase C1orf69, mitochondrial;cDNA FLJ57476	C1orf69	Q5T440;B4E1G9	1	SGQTVGKFRAGQG	2.3e-12	82.486	_FLDPLPTSGITPGATVLTASGQTVGK(ac)FR_	26	FLDPLPTSGITPGATVLTASGQTVGK(1)FR	3	958.518	1.2245	1.0334
IPI00719040;IPI00300990;IPI00470438;IPI00644245	IPI00719040	227	IPI00719040	227	Uncharacterized protein C1orf77;Uncharacterized protein C1orf77;Chromosome 1 open reading frame 77	C1orf77;HT031;PP7704;C1orf77;HT031;PP7704;C1orf77;RP1-178F15.2-002	Q9Y3Y2-3;Q9Y3Y2;Q0VAQ8;Q9Y3Y2-1;Q5T7Y9	1	LDAYMSKTKGHLD	0.00510563	93.823	_EQLDNQLDAYMSK(ac)TK_	13	EQLDNQLDAYMSK(1)TK	2	913.435	2.6354	0.19051
IPI00014230	IPI00014230	104	IPI00014230	104	Complement component 1 Q subcomponent-binding protein, mitochondrial;GC1q-R protein;Glycoprotein gC1qBP;Hyaluronan-binding protein 1;Mitochondrial matrix protein p32;p33;cDNA FLJ75700, highly similar to Homo sapiens complement component 1, q subcomponent binding protein (C1QBP), nuclear gene encoding mitochondrial protein, mRNA	C1QBP;GC1QBP;HABP1;SF2P32	Q07021;A8K651	1	KHKTLPKMSGGWE	2.14e-07	94.639	_TLPK(ac)MSGGWELELNGTEAK_	4	TLPK(1)MSGGWELELNGTEAK	3	701.686	-0.14331	1.6733
IPI00014230	IPI00014230	91	IPI00014230	91	Complement component 1 Q subcomponent-binding protein, mitochondrial;GC1q-R protein;Glycoprotein gC1qBP;Hyaluronan-binding protein 1;Mitochondrial matrix protein p32;p33;cDNA FLJ75700, highly similar to Homo sapiens complement component 1, q subcomponent binding protein (C1QBP), nuclear gene encoding mitochondrial protein, mRNA	C1QBP;GC1QBP;HABP1;SF2P32	Q07021;A8K651	1	FLSDEIKEERKIQ	2.11e-54	228.07	_AFVDFLSDEIK(ac)EERK_	11	AFVDFLSDEIK(1)EERK	4	467.741	0.8093	1.4376
IPI00074876	IPI00074876	843	IPI00074876	843	Glioma-expressed antigen 2;Hepatocellular carcinoma-associated antigen 58;Novel zinc finger protein;PHD finger protein 20;Transcription factor TZP;cDNA FLJ40179 fis, clone TESTI2018014, highly similar to PHD finger protein 20;PHF20 protein;Medulloblastoma antigen MU-MB-50.72	C20orf104;GLEA2;HCA58;NZF;PHF20;TZP	Q9BVI0-1;Q9BVI0;B3KUL4;Q566Q2;Q66K49;Q7Z5E2	1	SEHCYQKPRAYYP	1.5e-07	111.74	_SVEESYITSEHCYQK(ac)PR_	15	SVEESYITSEHCYQK(1)PR	3	718.997	0.087244	0.7561
IPI00619921;IPI00249982	IPI00619921	1015	IPI00619921	1015	Death-associated transcription factor 1;Death-inducer obliterator 1;Death-associated transcription factor 1;Death-inducer obliterator 1	C20orf158;DATF1;DIDO1;KIAA0333;C20orf158;DATF1;DIDO1;KIAA0333	Q9BTC0-4;Q9BTC0;Q4VXV9;Q9BTC0-1	1	PKSILAKPSSSPD	4.41e-05	96.745	_SILAK(ac)PSSSPDPR_	5	SILAK(1)PSSSPDPR	2	698.875	-0.25041	0.83984
IPI00025974	IPI00025974	6	IPI00025974	6	Charged multivesicular body protein 4b;Chromatin-modifying protein 4b;SNF7 homolog associated with Alix 1;SNF7-2;Vacuolar protein sorting-associated protein 32-2	C20orf178;CHMP4B;SHAX1	Q9H444	1	_MSVFGKLFGAGG	1.63e-05	120.14	_(ac)SVFGK(ac)LFGAGGGK_	5	SVFGK(1)LFGAGGGK	2	654.851	0.16454	1.4851
IPI00019451	IPI00019451	152	IPI00019451	152	MRG-binding protein;Chromosome 20 open reading frame 20, isoform CRA_a;URCC4 protein	C20orf20;MRGBP;hCG_23417;URCC4	Q9NV56;A8C4L5	1	SSGSLGKASEKSS	1.57e-07	64.954	_EDVDPHNGADDVFSSSGSLGK(ac)ASEK_	21	EDVDPHNGADDVFSSSGSLGK(1)ASEK	3	864.056	0.54689	1.1543
IPI00019451	IPI00019451	185	IPI00019451	185	MRG-binding protein;Chromosome 20 open reading frame 20, isoform CRA_a;URCC4 protein	C20orf20;MRGBP;hCG_23417;URCC4	Q9NV56;A8C4L5	1	RSRVTDKVLTANS	8.79e-25	147.92	_VTDK(ac)VLTANSNPSSPSAAK_	4	VTDK(1)VLTANSNPSSPSAAK	3	643.669	-0.63432	1.105
IPI00844214;IPI00472981;IPI00645320	IPI00844214	457	IPI00844214	457	Beta-catenin-like protein 1;Nuclear-associated protein;Testis development protein NYD-SP19;cDNA FLJ53492, highly similar to Beta-catenin-like protein 1;Catenin, beta like 1;Beta-catenin-like protein 1;Nuclear-associated protein;Testis development protein NYD-SP19;Beta-catenin-like protein 1;Nuclear-associated protein;Testis development protein NYD-SP19	C20orf33;CTNNBL1;PP8304;C20orf33;CTNNBL1;PP8304;C20orf33;CTNNBL1;PP8304	Q8WYA6-1;Q8WYA6;B4DE16;Q0VAM0;Q8WYA6-2;Q8WYA6-3	1	AMQVADKKIEGEK	0.000534541	134.68	_YLGAMQVADK(ac)K_	10	YLGAMQVADK(1)K	2	633.332	-1.2605	0.92211
IPI00844214;IPI00472981;IPI00645320	IPI00844214	534	IPI00844214	534	Beta-catenin-like protein 1;Nuclear-associated protein;Testis development protein NYD-SP19;cDNA FLJ53492, highly similar to Beta-catenin-like protein 1;Catenin, beta like 1;Beta-catenin-like protein 1;Nuclear-associated protein;Testis development protein NYD-SP19;Beta-catenin-like protein 1;Nuclear-associated protein;Testis development protein NYD-SP19	C20orf33;CTNNBL1;PP8304;C20orf33;CTNNBL1;PP8304;C20orf33;CTNNBL1;PP8304	Q8WYA6-1;Q8WYA6;B4DE16;Q0VAM0;Q8WYA6-2;Q8WYA6-3	1	IVRHIIKEYAENI	4.61e-05	106.17	_HIIK(ac)EYAENIGDGR_	4	HIIK(1)EYAENIGDGR	3	552.95	-0.001859	0.622
IPI00328276;IPI00328278;IPI00306312;IPI00328277;IPI00514343	IPI00328276	546	IPI00328276	546	CDK5 activator-binding protein C42;CDK5 regulatory subunit-associated protein 1;CDK5 activator-binding protein C42;CDK5 regulatory subunit-associated protein 1;cDNA FLJ53994, highly similar to CDK5 regulatory subunit-associated protein 1;CDK5 regulatory subunit associated protein 1 isoform a variant;CDK5 regulatory subunit associated protein 1 transcript variant 4;CDK5 regulatory subunit associat…	C20orf34;CDK5RAP1;CGI-05;HSPC167;C20orf34;CDK5RAP1;CGI-05;HSPC167;C20orf34;CDK5RAP1;CGI-05;HSPC167;C20orf34;CDK5RAP1;CGI-05;HSPC167;CDK5RAP1;RP5-1187J4.1-007	Q96SZ6-1;Q96SZ6;Q96SZ6-3;B4DI01;Q53H36;Q675N4;Q675N5;Q96SZ6-4;Q96SZ6-2;Q5QP51	1	RNDGNLKVIFPDA	6.81e-25	140.73	_NDGNLK(ac)VIFPDAEMEDVNNPGLR_	6	NDGNLK(1)VIFPDAEMEDVNNPGLR	3	867.087	0.24868	1.872
IPI00784090;IPI00302925;IPI00797206	IPI00784090	318	IPI00784090	318	CCT-theta;Renal carcinoma antigen NY-REN-15;T-complex protein 1 subunit theta;cDNA FLJ53379, highly similar to T-complex protein 1 subunit theta;cDNA FLJ59382, highly similar to T-complex protein 1 subunit theta;Chaperonin containing TCP1, subunit 8 (Theta) variant;CCT8 protein;Chaperonin containing TCP1, subunit 8 (Theta), isoform CRA_c	C21orf112;CCT8;CCTQ;KIAA0002;hCG_1810843	P50990;B4DEM7;B4DQH4;Q53HU0;Q7Z759;C9JCK6	1	LVRLNSKWDLRRL	0.0048657	130.22	_LNSK(ac)WDLR_	4	LNSK(1)WDLR	2	537.291	-0.33037	1.0296
IPI00784090;IPI00302925	IPI00784090	225	IPI00784090	225	CCT-theta;Renal carcinoma antigen NY-REN-15;T-complex protein 1 subunit theta;cDNA FLJ53379, highly similar to T-complex protein 1 subunit theta;cDNA FLJ59382, highly similar to T-complex protein 1 subunit theta;Chaperonin containing TCP1, subunit 8 (Theta) variant;CCT8 protein;Chaperonin containing TCP1, subunit 8 (Theta), isoform CRA_c	C21orf112;CCT8;CCTQ;KIAA0002;hCG_1810843	P50990;B4DEM7;B4DQH4;Q53HU0;Q7Z759	1	HGMVFKKETEGDV	0.00267111	84.658	_K(ac)ETEGDVTSVK_	1	K(1)ETEGDVTSVK	2	617.812	1.2374	1.5457
IPI00784090;IPI00302925	IPI00784090	367	IPI00784090	367	CCT-theta;Renal carcinoma antigen NY-REN-15;T-complex protein 1 subunit theta;cDNA FLJ53379, highly similar to T-complex protein 1 subunit theta;cDNA FLJ59382, highly similar to T-complex protein 1 subunit theta;Chaperonin containing TCP1, subunit 8 (Theta) variant;CCT8 protein;Chaperonin containing TCP1, subunit 8 (Theta), isoform CRA_c	C21orf112;CCT8;CCTQ;KIAA0002;hCG_1810843	P50990;B4DEM7;B4DQH4;Q53HU0;Q7Z759	1	VVFKHEKEDGAIS	4.07e-05	92.939	_HEK(ac)EDGAISTIVLR_	3	HEK(1)EDGAISTIVLR	3	537.29	0.22251	0.88658
IPI00784090;IPI00302925	IPI00784090	16	IPI00784090	16	CCT-theta;Renal carcinoma antigen NY-REN-15;T-complex protein 1 subunit theta;cDNA FLJ53379, highly similar to T-complex protein 1 subunit theta;cDNA FLJ59382, highly similar to T-complex protein 1 subunit theta;Chaperonin containing TCP1, subunit 8 (Theta) variant;CCT8 protein;Chaperonin containing TCP1, subunit 8 (Theta), isoform CRA_c	C21orf112;CCT8;CCTQ;KIAA0002;hCG_1810843	P50990;B4DEM7;B4DQH4;Q53HU0;Q7Z759	1	GFAQMLKEGAKHF	3.98e-06	106.01	_APGFAQMLK(ac)EGAK_	9	APGFAQMLK(1)EGAK	2	695.363	-0.62004	0.89212
IPI00784090;IPI00302925;IPI00797206	IPI00784090	20	IPI00784090	20	CCT-theta;Renal carcinoma antigen NY-REN-15;T-complex protein 1 subunit theta;cDNA FLJ53379, highly similar to T-complex protein 1 subunit theta;cDNA FLJ59382, highly similar to T-complex protein 1 subunit theta;Chaperonin containing TCP1, subunit 8 (Theta) variant;CCT8 protein;Chaperonin containing TCP1, subunit 8 (Theta), isoform CRA_c	C21orf112;CCT8;CCTQ;KIAA0002;hCG_1810843	P50990;B4DEM7;B4DQH4;Q53HU0;Q7Z759;C9JCK6	1	MLKEGAKHFSGLE	3.92e-07	106.14	_EGAK(ac)HFSGLEEAVYR_	4	EGAK(1)HFSGLEEAVYR	3	578.953	0.002258	1.1738
IPI00784090;IPI00302925;IPI00794673	IPI00784090	528	IPI00784090	528	CCT-theta;Renal carcinoma antigen NY-REN-15;T-complex protein 1 subunit theta;cDNA FLJ53379, highly similar to T-complex protein 1 subunit theta;cDNA FLJ59382, highly similar to T-complex protein 1 subunit theta;Chaperonin containing TCP1, subunit 8 (Theta) variant;CCT8 protein;Chaperonin containing TCP1, subunit 8 (Theta), isoform CRA_c	C21orf112;CCT8;CCTQ;KIAA0002;hCG_1810843	P50990;B4DEM7;B4DQH4;Q53HU0;Q7Z759;C9JZV0	0.998105	DQIIMAKPAGGPK	1.71e-07	98.796	_VDQIIM(ox)AK(ac)PAGGPKPPSGK_	8	VDQIIMAK(0.998)PAGGPK(0.002)PPSGK	3	650.356	-0.47416	0.81885
IPI00784090;IPI00302925;IPI00797206	IPI00784090	326	IPI00784090	326	CCT-theta;Renal carcinoma antigen NY-REN-15;T-complex protein 1 subunit theta;cDNA FLJ53379, highly similar to T-complex protein 1 subunit theta;cDNA FLJ59382, highly similar to T-complex protein 1 subunit theta;Chaperonin containing TCP1, subunit 8 (Theta) variant;CCT8 protein;Chaperonin containing TCP1, subunit 8 (Theta), isoform CRA_c	C21orf112;CCT8;CCTQ;KIAA0002;hCG_1810843	P50990;B4DEM7;B4DQH4;Q53HU0;Q7Z759;C9JCK6	1	DLRRLCKTVGATA	8.78e-09	116.24	_LCK(ac)TVGATALPR_	3	LCK(1)TVGATALPR	2	664.871	0.57841	1.0132
IPI00784090;IPI00302925;IPI00797206	IPI00784090	270	IPI00784090	270	CCT-theta;Renal carcinoma antigen NY-REN-15;T-complex protein 1 subunit theta;cDNA FLJ53379, highly similar to T-complex protein 1 subunit theta;cDNA FLJ59382, highly similar to T-complex protein 1 subunit theta;Chaperonin containing TCP1, subunit 8 (Theta) variant;CCT8 protein;Chaperonin containing TCP1, subunit 8 (Theta), isoform CRA_c	C21orf112;CCT8;CCTQ;KIAA0002;hCG_1810843	P50990;B4DEM7;B4DQH4;Q53HU0;Q7Z759;C9JCK6	1	ELMNFSKGEENLM	1.51e-13	115.57	_TAEELMNFSK(ac)GEENLMDAQVK_	10	TAEELMNFSK(1)GEENLMDAQVK	3	809.379	-0.20795	1.0834
IPI00784090;IPI00302925	IPI00784090	400	IPI00784090	400	CCT-theta;Renal carcinoma antigen NY-REN-15;T-complex protein 1 subunit theta;cDNA FLJ53379, highly similar to T-complex protein 1 subunit theta;cDNA FLJ59382, highly similar to T-complex protein 1 subunit theta;Chaperonin containing TCP1, subunit 8 (Theta) variant;CCT8 protein;Chaperonin containing TCP1, subunit 8 (Theta), isoform CRA_c	C21orf112;CCT8;CCTQ;KIAA0002;hCG_1810843	P50990;B4DEM7;B4DQH4;Q53HU0;Q7Z759	1	DGVNTFKVLTRDK	1e-115	288.71	_AVDDGVNTFK(ac)VLTR_	10	AVDDGVNTFK(1)VLTR	2	788.92	0.78354	0.93685
IPI00024913;IPI00793677;IPI00916546;IPI00798025;IPI00218482	IPI00024913	203	IPI00024913	203	ES1 protein homolog, mitochondrial;Protein GT335;Protein KNP-I;ES1 protein homolog, mitochondrial;Protein GT335;Protein KNP-I	C21orf33;HES1;KNPI;C21orf33;HES1;KNPI	P30042-1;P30042;C9J1C8;C9JC91;C9J895;P30042-2	1	EQEEGGKWPYAGT	7.85e-13	86.791	_GVEVTVGHEQEEGGK(ac)WPYAGTAEAIK_	15	GVEVTVGHEQEEGGK(1)WPYAGTAEAIK	3	928.787	-0.22226	0.87596
IPI00218624;IPI00218620;IPI00000192;IPI00401959;IPI00218622;IPI00878468;IPI00218619;IPI00401958;IPI00218618;IPI00402153;IPI00953342;IPI00217930;IPI00748258;IPI00218617;IPI00218621;IPI00903283	IPI00218624	288	IPI00218624	288	Bax antagonist selected in saccharomyces 1;Negative regulatory element-binding protein;Protein DBP-5;Protein SON;SON3;Bax antagonist selected in saccharomyces 1;Negative regulatory element-binding protein;Protein DBP-5;Protein SON;SON3;Bax antagonist selected in saccharomyces 1;Negative regulatory element-binding protein;Protein DBP-5;Protein SON;SON3;Bax antagonist selected in saccharomyces 1;Ne…	C21orf50;DBP5;HSPC310;HSPC312;KIAA1019;NREBP;SON;C21orf50;DBP5;HSPC310;HSPC312;KIAA1019;NREBP;SON;C21orf50;DBP5;HSPC310;HSPC312;KIAA1019;NREBP;SON;C21orf50;DBP5;HSPC310;HSPC312;KIAA1019;NREBP;SON;C21orf50;DBP5;HSPC310;HSPC312;KIAA1019;NREBP;SON;C21orf50;DBP5;HSPC310;HSPC312;KIAA1019;NREBP;SON;C21orf50;DBP5;HSPC310;HSPC312;KIAA1019;NREBP;SON;C21orf50;DBP5;HSPC310;HSPC312;KIAA1019;NREBP;SON;C21orf5…	P18583-9;P18583;P18583-5;P18583-1;P18583-7;P18583-4;P18583-3;C9J733;P18583-10;P18583-2;C9JU71;P18583-8;A0JLP4;Q3SWV4;Q6PKE0;P18583-6;B3KRA1	1	TSPEPSKIMLVEP	3.76e-13	114.34	_SVESTSPEPSK(ac)IMLVEPPVAK_	11	SVESTSPEPSK(1)IMLVEPPVAK	3	756.399	-0.34988	1.2026
IPI00218624;IPI00218620;IPI00000192;IPI00401959;IPI00218622;IPI00878468;IPI00218619;IPI00401958;IPI00218618;IPI00402153;IPI00953342;IPI00217930;IPI00748258;IPI00218617;IPI00218621;IPI00903283	IPI00218624	2095	IPI00218624	2095	Bax antagonist selected in saccharomyces 1;Negative regulatory element-binding protein;Protein DBP-5;Protein SON;SON3;Bax antagonist selected in saccharomyces 1;Negative regulatory element-binding protein;Protein DBP-5;Protein SON;SON3;Bax antagonist selected in saccharomyces 1;Negative regulatory element-binding protein;Protein DBP-5;Protein SON;SON3;Bax antagonist selected in saccharomyces 1;Ne…	C21orf50;DBP5;HSPC310;HSPC312;KIAA1019;NREBP;SON;C21orf50;DBP5;HSPC310;HSPC312;KIAA1019;NREBP;SON;C21orf50;DBP5;HSPC310;HSPC312;KIAA1019;NREBP;SON;C21orf50;DBP5;HSPC310;HSPC312;KIAA1019;NREBP;SON;C21orf50;DBP5;HSPC310;HSPC312;KIAA1019;NREBP;SON;C21orf50;DBP5;HSPC310;HSPC312;KIAA1019;NREBP;SON;C21orf50;DBP5;HSPC310;HSPC312;KIAA1019;NREBP;SON;C21orf50;DBP5;HSPC310;HSPC312;KIAA1019;NREBP;SON;C21orf5…	P18583-9;P18583;P18583-5;P18583-1;P18583-7;P18583-4;P18583-3;C9J733;P18583-10;P18583-2;C9JU71;P18583-8;A0JLP4;Q3SWV4;Q6PKE0;P18583-6;B3KRA1	1	RLTDLDKAQLLEI	2.03e-116	290.21	_RLTDLDK(ac)AQLLEIAK_	7	RLTDLDK(1)AQLLEIAK	2	885.012	-0.35126	1.7982
IPI00001364;IPI00069267;IPI00797180;IPI00219169	IPI00001364	278	IPI00001364	278	GC-rich sequence DNA-binding factor homolog;cDNA FLJ35972 fis, clone TESTI2013264, highly similar to GC-RICH SEQUENCE DNA-BINDING FACTOR HOMOLOG;cDNA FLJ46670 fis, clone TRACH3008508, highly similar to GC-rich sequence DNA-binding factor homolog;cDNA FLJ90561 fis, clone OVARC1001132, weakly similar to GC-RICH SEQUENCE DNA-BINDING FACTOR (GCF);BM-020;GC-rich sequence DNA-binding factor homolog;GC-…	C21orf66;GCFC;C21orf66;GCFC;C21orf66;GCFC;C21orf66;GCFC	Q9Y5B6-1;Q9Y5B6;B3KSC0;B3KY25;Q8N2J1;Q9NZD7;Q9Y5B6-2;Q9Y5B6-4;Q9Y5B6-3;Q5XGA1;Q8N6E6	1	RIVFSVKEKSQRQ	0.0394845	75.38	_IVFSVK(ac)EK_	6	IVFSVK(1)EK	2	496.295	0.65211	0.94519
IPI00001364;IPI00069267;IPI00797180;IPI00219169	IPI00001364	164	IPI00001364	164	GC-rich sequence DNA-binding factor homolog;cDNA FLJ35972 fis, clone TESTI2013264, highly similar to GC-RICH SEQUENCE DNA-BINDING FACTOR HOMOLOG;cDNA FLJ46670 fis, clone TRACH3008508, highly similar to GC-rich sequence DNA-binding factor homolog;cDNA FLJ90561 fis, clone OVARC1001132, weakly similar to GC-RICH SEQUENCE DNA-BINDING FACTOR (GCF);BM-020;GC-rich sequence DNA-binding factor homolog;GC-…	C21orf66;GCFC;C21orf66;GCFC;C21orf66;GCFC;C21orf66;GCFC	Q9Y5B6-1;Q9Y5B6;B3KSC0;B3KY25;Q8N2J1;Q9NZD7;Q9Y5B6-2;Q9Y5B6-4;Q9Y5B6-3;Q5XGA1;Q8N6E6	1	SEQPLDKTGHVKD	3.87e-06	63.918	_TELNSSAESEQPLDK(ac)TGHVK_	15	TELNSSAESEQPLDK(1)TGHVK	3	738.029	1.2453	1.015
IPI00084571;IPI00295427;IPI00794240	IPI00084571	234	IPI00084571	234	39S ribosomal protein L39, mitochondrial;39S ribosomal protein L5, mitochondrial;Putative uncharacterized protein MRPL39;39S ribosomal protein L39, mitochondrial;39S ribosomal protein L5, mitochondrial;Putative uncharacterized protein MRPL39	C21orf92;MRPL39;MRPL5;MSTP003;PRED22;RPML5;C21orf92;MRPL39;MRPL5;MSTP003;PRED22;RPML5;MRPL39	Q9NYK5-2;Q9NYK5;C9JYA5;Q9NYK5-1;C9JG87	1	EIFQHSKYKVDFI	0.000108031	100.72	_VALEIFQHSK(ac)YK_	10	VALEIFQHSK(1)YK	3	502.277	-0.093651	1.2193
IPI00084571;IPI00295427;IPI00794240	IPI00084571	72	IPI00084571	72	39S ribosomal protein L39, mitochondrial;39S ribosomal protein L5, mitochondrial;Putative uncharacterized protein MRPL39;39S ribosomal protein L39, mitochondrial;39S ribosomal protein L5, mitochondrial;Putative uncharacterized protein MRPL39	C21orf92;MRPL39;MRPL5;MSTP003;PRED22;RPML5;C21orf92;MRPL39;MRPL5;MSTP003;PRED22;RPML5;MRPL39	Q9NYK5-2;Q9NYK5;C9JYA5;Q9NYK5-1;C9JG87	1	EVKHVGKTDPGTV	2.16e-10	150.11	_HVGK(ac)TDPGTVFVMNK_	4	HVGK(1)TDPGTVFVMNK	3	557.956	0.090551	1.0281
IPI00025347;IPI00790725;IPI00792804	IPI00025347	59	IPI00025347	59	Nucleolar protein EMG1 homolog;Probable ribosome biogenesis protein NEP1;Protein C2f;cDNA FLJ76620, highly similar to Homo sapiens C2f protein (C2F), mRNA;cDNA FLJ60792, highly similar to Probable ribosome biogenesis protein NEP1;cDNA FLJ56921, highly similar to Probable ribosome biogenesis protein NEP1;EMG1 nucleolar protein homolog (S. cerevisiae), isoform CRA_a	C2F;EMG1;EMG1;hCG_25956	Q92979;A8K6D2;B4DQC7;B4DP65	1	ETVKVGKTYELLN	0.00798512	116.13	_VGK(ac)TYELLNCDK_	3	VGK(1)TYELLNCDK	2	741.369	-0.22831	0.63643
IPI00025347;IPI00790725;IPI00792804	IPI00025347	9	IPI00025347	9	Nucleolar protein EMG1 homolog;Probable ribosome biogenesis protein NEP1;Protein C2f;cDNA FLJ76620, highly similar to Homo sapiens C2f protein (C2F), mRNA;cDNA FLJ60792, highly similar to Probable ribosome biogenesis protein NEP1;cDNA FLJ56921, highly similar to Probable ribosome biogenesis protein NEP1;EMG1 nucleolar protein homolog (S. cerevisiae), isoform CRA_a	C2F;EMG1;EMG1;hCG_25956	Q92979;A8K6D2;B4DQC7;B4DP65	1	APSDGFKPRERSG	0.00475171	86.624	_(ac)AAPSDGFK(ac)PR_	8	AAPSDGFK(1)PR	2	565.285	0.068342	0.81964
IPI00747478;IPI00024547	IPI00747478	203	IPI00747478	203	Methylmalonic aciduria and homocystinuria type D protein, mitochondrial	C2orf25;CL25022;HSPC161;MMADHC;My011	A6NHZ2;Q9H3L0	1	REVLLEKFINGAK	1.36e-22	187.85	_EVLLEK(ac)FINGAK_	6	EVLLEK(1)FINGAK	3	468.27	0.30122	1.4377
IPI00291751;IPI00927477	IPI00291751	180	IPI00291751	180	Uncharacterized protein C2orf47, mitochondrial	C2orf47	Q8WWC4;C9JIU6	1	EVLHALKEKVTSL	0.0177266	75.378	_EVLHALK(ac)EK_	7	EVLHALK(1)EK	3	370.217	0.3131	1.6597
IPI00396341;IPI00884975	IPI00396341	859	IPI00396341	859	Uncharacterized protein C2orf67;Uncharacterized protein C2orf67	C2orf67;C2orf67	A0AUZ9-1;A0AUZ9;A0AUZ9-2	1	NSRAYSKNVEGQD	2.51e-17	180.3	_AYSK(ac)NVEGQDLLLK_	4	AYSK(1)NVEGQDLLLK	3	540.626	0.42819	1.3968
IPI00430803	IPI00430803	134	IPI00430803	134	Uncharacterized protein C2orf79	C2orf79	Q6GMV3	1	EVGQYLKKFRLFK	0.0235375	77.732	_EEVGQYLK(ac)K_	8	EEVGQYLK(1)K	2	568.303	1.8774	1.256
IPI00013146;IPI00793335;IPI00791542;IPI00944990	IPI00013146	255	IPI00013146	255	28S ribosomal protein S22, mitochondrial;cDNA FLJ78575;cDNA PSEC0127 fis, clone PLACE1003724, highly similar to Mitochondrial 28S ribosomal protein S22;Mitochondrial ribosomal protein S22 variant	C3orf5;GK002;MRPS22;RPMS22	P82650;A8K9Y7;Q8NBL6;Q59GX8;C9JQ54	1	TYEDIDKRGKYDL	0.0258685	109.21	_TYEDIDK(ac)R_	7	TYEDIDK(1)R	2	541.262	-0.07572	1.0047
IPI00013146;IPI00793335;IPI00791542;IPI00944990;IPI00789525	IPI00013146	211	IPI00013146	211	28S ribosomal protein S22, mitochondrial;cDNA FLJ78575;cDNA PSEC0127 fis, clone PLACE1003724, highly similar to Mitochondrial 28S ribosomal protein S22;Mitochondrial ribosomal protein S22 variant	C3orf5;GK002;MRPS22;RPMS22	P82650;A8K9Y7;Q8NBL6;Q59GX8;C9JQ54;C9JZT4	1	LTPIIFKEENLRT	0.00443327	125.28	_ILTPIIFK(ac)EENLR_	8	ILTPIIFK(1)EENLR	2	814.475	-0.66614	6.6436
IPI00022613;IPI00743803	IPI00022613	411	IPI00022613	411	Nucleolar complex protein 14;Nucleolar protein 14;cDNA FLJ76065;Nucleolar complex protein 14;Nucleolar protein 14;NOP14 protein	C4orf9;NOL14;NOP14;RES4-25;C4orf9;NOL14;NOP14;RES4-25	P78316-1;P78316;A8KA74;P78316-2;Q96GC8	1	KGLISGKERAGKA	0.0368113	76.899	_GLISGK(ac)ER_	6	GLISGK(1)ER	2	451.259	-0.52945	0.62577
IPI00298935;IPI00749486	IPI00298935	449	IPI00298935	449	JmjC domain-containing histone demethylation protein 2B;Jumonji domain-containing protein 1B;Lysine-specific demethylase 3B;Nuclear protein 5qNCA;JMJD1B protein;JmjC domain-containing histone demethylation protein 2B;Jumonji domain-containing protein 1B;Lysine-specific demethylase 3B;Nuclear protein 5qNCA;cDNA FLJ56207, highly similar to JmjC domain-containing histone demethylation protein 2B (EC…	C5orf7;JHDM2B;JMJD1B;KDM3B;KIAA1082;C5orf7;JHDM2B;JMJD1B;KDM3B;KIAA1082	Q7LBC6-1;Q7LBC6;A4FUT8;Q7LBC6-2;B4E2P8	1	AGTVPEKQKGSRS	0.00771435	53.995	_ISDTGLAAGTVPEK(ac)QK_	14	ISDTGLAAGTVPEK(1)QK	2	828.944	0.32951	2.5723
IPI00165995	IPI00165995	730	IPI00165995	730	Serine/arginine-rich-splicing regulatory protein 130;Splicing factor, arginine/serine-rich 130;Splicing factor, arginine/serine-rich 18;SR-related protein;SR-rich protein;SFRS18 protein;SR rich protein	C6orf111;HSPC261;HSPC306;SFRS18;SRRP130	Q8TF01-1;Q8TF01;Q3B7B6;Q4G0P9;Q6PJQ9;Q8TEZ9	1	SGSISVKIIRHDS	0.00624021	75.509	_SGSISVK(ac)IIR_	7	SGSISVK(1)IIR	2	551.335	0.29692	2.1704
IPI00644697;IPI00003799	IPI00644697	184	IPI00644697	184	Heme-binding protein 2;Placental protein 23;Protein SOUL;HEBP2 protein;Heme-binding protein 2;Placental protein 23;Protein SOUL	C6orf34;HEBP2;SOUL;C6orf34;HEBP2;SOUL	Q9Y5Z4-1;Q9Y5Z4;Q05DB4;Q9Y5Z4-2	1	GYNSPVKLLNRNN	2.71e-13	138.77	_VYYTAGYNSPVK(ac)LLNR_	12	VYYTAGYNSPVK(1)LLNR	3	634.004	0.68238	0.40289
IPI00329591;IPI00643249;IPI00647101	IPI00329591	249	IPI00329591	249	Required for meiotic nuclear division protein 1 homolog;Required for meiotic nuclear division protein 1 homolog;Required for meiotic nuclear division 1 homolog (S. cerevisiae)	C6orf96;RMND1;C6orf96;RMND1;RMND1;RP11-351K16.6-006	Q9NWS8-1;Q9NWS8;Q9NWS8-2;Q5SZ82	1	TMKHVMKVLEKHE	0.0023582	137	_HVMK(ac)VLEK_	4	HVMK(1)VLEK	2	513.294	-0.16296	2.335
IPI00419575;IPI00657959	IPI00419575	37	IPI00419575	37	Conserved edge-expressed protein;UPF0363 protein C7orf20	C7orf20;CEE;CGI-20	Q7L5D6-1;Q7L5D6	1	LRASVEKGDYYEA	1.1e-07	113.72	_ASVEK(ac)GDYYEAHQMYR_	5	ASVEK(1)GDYYEAHQMYR	3	663.632	0.1833	1.15
IPI00166784;IPI00791610	IPI00166784	125	IPI00166784	125	E3 SUMO-protein ligase NSE2;MMS21 homolog;Non-structural maintenance of chromosomes element 2 homolog	C8orf36;MMS21;NSMCE2	Q96MF7	1	DFQNNEKFVQFKQ	5.55e-16	159.22	_NSDADFQNNEK(ac)FVQFK_	11	NSDADFQNNEK(1)FVQFK	2	986.955	0.57081	1.6192
IPI00031612;IPI00163111	IPI00031612	74	IPI00031612	74	rRNA-processing protein UTP23 homolog;rRNA-processing protein UTP23 homolog	C8orf53;UTP23;C8orf53;UTP23	Q9BRU9-1;Q9BRU9;B2RE25;Q9BRU9-2	1	ELETLGKDLYGAK	5e-11	128.85	_ELETLGK(ac)DLYGAK_	7	ELETLGK(1)DLYGAK	3	493.596	-0.14156	1.0529
IPI00009931	IPI00009931	15	IPI00009931	15	Haloacid dehalogenase-like hydrolase domain-containing protein 3;cDNA FLJ39748 fis, clone SMINT2017436, highly similar to Homo sapiens haloacid dehalogenase-like hydrolase domain containing 3 (HDHD3), mRNA	C9orf158;HDHD3	Q9BSH5;B3KUF6	1	LLTWDVKDTLLRL	4.39e-07	149.96	_LLTWDVK(ac)DTLLR_	7	LLTWDVK(1)DTLLR	3	505.624	-0.062081	0.016834
IPI00100796	IPI00100796	44	IPI00100796	44	Charged multivesicular body protein 5;Chromatin-modifying protein 5;SNF7 domain-containing protein 2;Vacuolar protein sorting-associated protein 60;cDNA FLJ50171, highly similar to Charged multivesicular body protein 5	C9orf83;CGI-34;CHMP5;HSPC177;PNAS-114;PNAS-2;SNF7DC2	Q9NZZ3;B4DIR6	1	LDAELVKYKDQIK	0.00357375	116.52	_LDAELVK(ac)YK_	7	LDAELVK(1)YK	2	560.816	0.065557	1.184
IPI00414384;IPI00031107;IPI00936508	IPI00414384	409	IPI00414384	409	Hydroxysteroid dehydrogenase-like protein 2;Hydroxysteroid dehydrogenase-like protein 2;cDNA, FLJ94174;cDNA FLJ52979, highly similar to Homo sapiens hydroxysteroid dehydrogenase like 2 (HSDL2), mRNA;cDNA FLJ61200, highly similar to Homo sapiens hydroxysteroid dehydrogenase like 2 (HSDL2), mRNA	C9orf99;HSDL2;C9orf99;HSDL2	Q6YN16-1;Q6YN16;Q6YN16-2;B2R923;B4DWC7;B4E136;B5MD98	1	LAIKLEKLMNQMN	0.00239144	84.658	_LEK(ac)LMNQMNAR_	3	LEK(1)LMNQMNAR	2	695.352	-0.063757	2.6293
IPI00414384;IPI00031107	IPI00414384	87	IPI00414384	87	Hydroxysteroid dehydrogenase-like protein 2;Hydroxysteroid dehydrogenase-like protein 2;cDNA, FLJ94174;cDNA FLJ52979, highly similar to Homo sapiens hydroxysteroid dehydrogenase like 2 (HSDL2), mRNA	C9orf99;HSDL2;C9orf99;HSDL2	Q6YN16-1;Q6YN16;Q6YN16-2;B2R923;B4DWC7	1	ISAAVEKAIKKFG	1.2e-15	176.87	_DEQQISAAVEK(ac)AIK_	11	DEQQISAAVEK(1)AIK	3	524.614	0.26614	0.36237
IPI00414384;IPI00031107	IPI00414384	49	IPI00414384	49	Hydroxysteroid dehydrogenase-like protein 2;Hydroxysteroid dehydrogenase-like protein 2;cDNA, FLJ94174;cDNA FLJ52979, highly similar to Homo sapiens hydroxysteroid dehydrogenase like 2 (HSDL2), mRNA	C9orf99;HSDL2;C9orf99;HSDL2	Q6YN16-1;Q6YN16;Q6YN16-2;B2R923;B4DWC7	1	TAQPHPKLLGTIY	3.62e-26	117.43	_TAQPHPK(ac)LLGTIYTAAEEIEAVGGK_	7	TAQPHPK(1)LLGTIYTAAEEIEAVGGK	3	879.469	0.16023	2.8356
IPI00002355;IPI00878349	IPI00002355	1424	IPI00002355	1424	Calcineurin inhibitor;Calcineurin-binding protein cabin-1;CABIN1 protein;Similar to calcineurin binding protein 1;Similar to calcineurin binding protein 1	CABIN1;KIAA0330	Q9Y6J0;Q05C66;Q6PHY0;Q8IVX9;Q8WTX5	1	QAGATGKDLQGAT	6.84e-54	192.64	_RLPILSSQAGATGK(ac)DLQGATEER_	14	RLPILSSQAGATGK(1)DLQGATEER	3	814.098	-0.00022689	0.57073
IPI00027463	IPI00027463	35	IPI00027463	35	Calcyclin;Growth factor-inducible protein 2A9;MLN 4;Prolactin receptor-associated protein;Protein S100-A6;S100 calcium-binding protein A6;cDNA, FLJ92369, highly similar to Homo sapiens S100 calcium binding protein A6 (calcyclin) (S100A6),mRNA	CACY;S100A6	P06703;B2R577	1	LSKKELKELIQKE	0.0127398	117.4	_ELK(ac)ELIQK_	3	ELK(1)ELIQK	2	521.811	0.15319	1.2833
IPI00027463	IPI00027463	47	IPI00027463	47	Calcyclin;Growth factor-inducible protein 2A9;MLN 4;Prolactin receptor-associated protein;Protein S100-A6;S100 calcium-binding protein A6;cDNA, FLJ92369, highly similar to Homo sapiens S100 calcium binding protein A6 (calcyclin) (S100A6),mRNA	CACY;S100A6	P06703;B2R577	1	ELTIGSKLQDAEI	1.68e-10	151.54	_ELTIGSK(ac)LQDAEIAR_	7	ELTIGSK(1)LQDAEIAR	3	562.64	0.28225	1.5603
IPI00395627;IPI00894008;IPI00410678;IPI00893250	IPI00395627	33	IPI00395627	33	Calcyclin-binding protein;S100A6-binding protein;Siah-interacting protein;Calcyclin binding protein;Calcyclin binding protein, isoform CRA_a;cDNA, FLJ93790, Homo sapiens Siah-interacting protein (SIP), mRNA;Growth-inhibiting gene 5 protein;cDNA FLJ57914, moderately similar to Calcyclin-binding protein;Calcyclin-binding protein;S100A6-binding protein;Siah-interacting protein;Calcyclin binding prot…	CACYBP;PNAS-107;S100A6BP;SIP;hCG_2024873;RP1-102G20.6-001;CACYBP;PNAS-107;S100A6BP;SIP;CACYBP;RP1-102G20.6-003	Q9HB71-1;Q9HB71;Q5R371;Q6NVY0;B4DFD3;Q9HB71-2;B2ZWH1	1	DALTAEKSKIETE	0.0317661	67.563	_DALTAEK(ac)SK_	7	DALTAEK(1)SK	2	502.767	-0.14555	0.88333
IPI00395627;IPI00894008;IPI00410678;IPI00893250	IPI00395627	14	IPI00395627	14	Calcyclin-binding protein;S100A6-binding protein;Siah-interacting protein;Calcyclin binding protein;Calcyclin binding protein, isoform CRA_a;cDNA, FLJ93790, Homo sapiens Siah-interacting protein (SIP), mRNA;Growth-inhibiting gene 5 protein;cDNA FLJ57914, moderately similar to Calcyclin-binding protein;Calcyclin-binding protein;S100A6-binding protein;Siah-interacting protein;Calcyclin binding prot…	CACYBP;PNAS-107;S100A6BP;SIP;hCG_2024873;RP1-102G20.6-001;CACYBP;PNAS-107;S100A6BP;SIP;CACYBP;RP1-102G20.6-003	Q9HB71-1;Q9HB71;Q5R371;Q6NVY0;B4DFD3;Q9HB71-2;B2ZWH1	1	KDLEEVKVLLEKA	0.000278697	107.85	_DLEEVK(ac)VLLEK_	6	DLEEVK(1)VLLEK	3	452.926	-0.25516	1.009
IPI00395627;IPI00894008;IPI00410678;IPI00893250	IPI00395627	19	IPI00395627	19	Calcyclin-binding protein;S100A6-binding protein;Siah-interacting protein;Calcyclin binding protein;Calcyclin binding protein, isoform CRA_a;cDNA, FLJ93790, Homo sapiens Siah-interacting protein (SIP), mRNA;Growth-inhibiting gene 5 protein;cDNA FLJ57914, moderately similar to Calcyclin-binding protein;Calcyclin-binding protein;S100A6-binding protein;Siah-interacting protein;Calcyclin binding prot…	CACYBP;PNAS-107;S100A6BP;SIP;hCG_2024873;RP1-102G20.6-001;CACYBP;PNAS-107;S100A6BP;SIP;CACYBP;RP1-102G20.6-003	Q9HB71-1;Q9HB71;Q5R371;Q6NVY0;B4DFD3;Q9HB71-2;B2ZWH1	1	VKVLLEKATRKRV	0.000278697	107.85	_VLLEK(ac)ATR_	5	VLLEK(1)ATR	2	486.298	-0.49413	0.93979
IPI00395627;IPI00552308;IPI00940004	IPI00395627	85	IPI00395627	85	Calcyclin-binding protein;S100A6-binding protein;Siah-interacting protein;Calcyclin binding protein;Calcyclin binding protein, isoform CRA_a;cDNA, FLJ93790, Homo sapiens Siah-interacting protein (SIP), mRNA;Growth-inhibiting gene 5 protein;cDNA FLJ36106 fis, clone TESTI2021531, highly similar to Calcyclin-binding protein;Calcyclin binding protein	CACYBP;PNAS-107;S100A6BP;SIP;hCG_2024873;RP1-102G20.6-001;CACYBP;RP1-102G20.6-002	Q9HB71-1;Q9HB71;Q5R371;Q6NVY0;B3KSF1;Q5R370	1	GWDQSDKFVKIYI	2.29e-68	239.98	_ISNYGWDQSDK(ac)FVK_	11	ISNYGWDQSDK(1)FVK	2	864.915	-1.9287	0.91915
IPI00301263;IPI00893035	IPI00301263	747	IPI00301263	747	Aspartate carbamoyltransferase;CAD protein;Dihydroorotase;Glutamine-dependent carbamoyl-phosphate synthase;Putative uncharacterized protein CAD;Putative uncharacterized protein CAD;CAD protein	CAD;CAD	P27708;Q53SY7;Q53SZ4;Q96CK3	1	PRWDLSKFLRVST	0.0332086	87.251	_WDLSK(ac)FLR_	5	WDLSK(1)FLR	2	553.803	0.74528	0.84466
IPI00301263;IPI00893035;IPI00894050	IPI00301263	1411	IPI00301263	1411	Aspartate carbamoyltransferase;CAD protein;Dihydroorotase;Glutamine-dependent carbamoyl-phosphate synthase;Putative uncharacterized protein CAD;Putative uncharacterized protein CAD;CAD protein	CAD;CAD	P27708;Q53SY7;Q53SZ4;Q96CK3;C9JRF9	1	LSSFVTKGYRTRR	8.56e-05	135.43	_LSSFVTK(ac)GYR_	7	LSSFVTK(1)GYR	2	600.325	0.25303	1.6393
IPI00218695;IPI00816770;IPI00333771;IPI00014516;IPI00218694;IPI00925125;IPI00218696;IPI00926274	IPI00218695	168	IPI00218695	168	Caldesmon;Putative uncharacterized protein DKFZp779D0769;Caldesmon;cDNA FLJ59374, highly similar to Homo sapiens caldesmon 1 (CALD1), transcript variant 2, mRNA;cDNA FLJ55017, highly similar to Caldesmon;CALD1 protein;Putative uncharacterized protein DKFZp686P03208;Caldesmon;Caldesmon;cDNA FLJ76646, highly similar to Homo sapiens caldesmon 1 (CALD1), transcript variant 3, mRNA;Caldesmon;cDNA FLJ5…	CAD;CALD1;CDM;DKFZp779D0769;CAD;CALD1;CDM;DKFZp686P03208;CAD;CALD1;CDM;CAD;CALD1;CDM;CAD;CALD1;CDM;hCG_17453;CALD1	Q05682-3;Q05682;Q5HY93;Q05682-5;B4DPW5;B4E3I0;Q6P707;Q6PJM5;Q7Z2Y9;Q05682-1;Q05682-2;A8K0X1;Q05682-4;B7Z6G4;Q9NYG1;C9J813	1	VTKSYQKNDWRDA	0.0143784	114.5	_SYQK(ac)NDWR_	4	SYQK(1)NDWR	2	569.767	-0.19626	0.4369
IPI00167535;IPI00064931;IPI00783050;IPI00878154;IPI00783692;IPI00952950;IPI00798339	IPI00167535	2349	IPI00167535	2349	CAG repeat protein 32;Domino homolog;E1A-binding protein p400;p400 kDa SWI2/SNF2-related protein;Trinucleotide repeat-containing gene 12 protein;CAG repeat protein 32;Domino homolog;E1A-binding protein p400;p400 kDa SWI2/SNF2-related protein;Trinucleotide repeat-containing gene 12 protein;Putative uncharacterized protein EP400;Putative uncharacterized protein EP400;CAG repeat protein 32;Domino ho…	CAGH32;EP400;KIAA1498;KIAA1818;TNRC12;CAGH32;EP400;KIAA1498;KIAA1818;TNRC12;EP400;EP400;CAGH32;EP400;KIAA1498;KIAA1818;TNRC12;EP400;CAGH32;EP400;KIAA1498;KIAA1818;TNRC12	Q96L91-1;Q96L91;Q96L91-2;A6NJX1;A8MSW4;Q96L91-3;C9JIQ8;Q96L91-4;A7E2D7	1	QQVPFAKPLPTFA	1.29e-05	99.844	_QQVPFAK(ac)PLPTFAK_	7	QQVPFAK(1)PLPTFAK	3	538.64	0.043282	0.81307
IPI00167535;IPI00064931;IPI00783050;IPI00878154;IPI00783692;IPI00952950;IPI00798339	IPI00167535	1472	IPI00167535	1472	CAG repeat protein 32;Domino homolog;E1A-binding protein p400;p400 kDa SWI2/SNF2-related protein;Trinucleotide repeat-containing gene 12 protein;CAG repeat protein 32;Domino homolog;E1A-binding protein p400;p400 kDa SWI2/SNF2-related protein;Trinucleotide repeat-containing gene 12 protein;Putative uncharacterized protein EP400;Putative uncharacterized protein EP400;CAG repeat protein 32;Domino ho…	CAGH32;EP400;KIAA1498;KIAA1818;TNRC12;CAGH32;EP400;KIAA1498;KIAA1818;TNRC12;EP400;EP400;CAGH32;EP400;KIAA1498;KIAA1818;TNRC12;EP400;CAGH32;EP400;KIAA1498;KIAA1818;TNRC12	Q96L91-1;Q96L91;Q96L91-2;A6NJX1;A8MSW4;Q96L91-3;C9JIQ8;Q96L91-4;A7E2D7	1	PVQYGQKPEGRTV	4.39e-12	159.64	_LFQPVQYGQK(ac)PEGR_	10	LFQPVQYGQK(1)PEGR	3	563.63	-0.11551	1.0243
IPI00167535;IPI00064931;IPI00783050;IPI00878154;IPI00783692;IPI00952950;IPI00798339	IPI00167535	2480	IPI00167535	2480	CAG repeat protein 32;Domino homolog;E1A-binding protein p400;p400 kDa SWI2/SNF2-related protein;Trinucleotide repeat-containing gene 12 protein;CAG repeat protein 32;Domino homolog;E1A-binding protein p400;p400 kDa SWI2/SNF2-related protein;Trinucleotide repeat-containing gene 12 protein;Putative uncharacterized protein EP400;Putative uncharacterized protein EP400;CAG repeat protein 32;Domino ho…	CAGH32;EP400;KIAA1498;KIAA1818;TNRC12;CAGH32;EP400;KIAA1498;KIAA1818;TNRC12;EP400;EP400;CAGH32;EP400;KIAA1498;KIAA1818;TNRC12;EP400;CAGH32;EP400;KIAA1498;KIAA1818;TNRC12	Q96L91-1;Q96L91;Q96L91-2;A6NJX1;A8MSW4;Q96L91-3;C9JIQ8;Q96L91-4;A7E2D7	1	KRSPPIKPLLGMN	6.67e-18	176.4	_SPPIK(ac)PLLGMNPFQK_	5	SPPIK(1)PLLGMNPFQK	2	854.976	-0.21538	0.87853
IPI00167535;IPI00064931;IPI00783050;IPI00878154;IPI00783692;IPI00952950;IPI00798339	IPI00167535	1634	IPI00167535	1634	CAG repeat protein 32;Domino homolog;E1A-binding protein p400;p400 kDa SWI2/SNF2-related protein;Trinucleotide repeat-containing gene 12 protein;CAG repeat protein 32;Domino homolog;E1A-binding protein p400;p400 kDa SWI2/SNF2-related protein;Trinucleotide repeat-containing gene 12 protein;Putative uncharacterized protein EP400;Putative uncharacterized protein EP400;CAG repeat protein 32;Domino ho…	CAGH32;EP400;KIAA1498;KIAA1818;TNRC12;CAGH32;EP400;KIAA1498;KIAA1818;TNRC12;EP400;EP400;CAGH32;EP400;KIAA1498;KIAA1818;TNRC12;EP400;CAGH32;EP400;KIAA1498;KIAA1818;TNRC12	Q96L91-1;Q96L91;Q96L91-2;A6NJX1;A8MSW4;Q96L91-3;C9JIQ8;Q96L91-4;A7E2D7	1	LQFQGSKFTLSHS	2.97e-53	181.29	_VAQPETPVTLQFQGSK(ac)FTLSHSQLR_	16	VAQPETPVTLQFQGSK(1)FTLSHSQLR	3	947.835	0.15319	0.5418
IPI00167535;IPI00064931;IPI00783050;IPI00878154;IPI00783692;IPI00952950;IPI00798339;IPI00445309;IPI00885012;IPI00295968;IPI00853177;IPI00852634;IPI00789429;IPI00384652;IPI00787179	IPI00167535	345	IPI00167535	345	CAG repeat protein 32;Domino homolog;E1A-binding protein p400;p400 kDa SWI2/SNF2-related protein;Trinucleotide repeat-containing gene 12 protein;CAG repeat protein 32;Domino homolog;E1A-binding protein p400;p400 kDa SWI2/SNF2-related protein;Trinucleotide repeat-containing gene 12 protein;Putative uncharacterized protein EP400;Putative uncharacterized protein EP400;CAG repeat protein 32;Domino ho…	CAGH32;EP400;KIAA1498;KIAA1818;TNRC12;CAGH32;EP400;KIAA1498;KIAA1818;TNRC12;EP400;EP400;CAGH32;EP400;KIAA1498;KIAA1818;TNRC12;EP400;CAGH32;EP400;KIAA1498;KIAA1818;TNRC12;EP400NL;EP400NL;EP400NL;EP400NL;EP400NL	Q96L91-1;Q96L91;Q96L91-2;A6NJX1;A8MSW4;Q96L91-3;C9JIQ8;Q96L91-4;A7E2D7;Q6ZTU2-1;Q6ZTU2;Q6ZTU2-6;Q6ZTU2-2;C9JE39;Q6ZTU2-5;Q6ZTU2-4;C9JIE5	1	VGNTGMKKVPKKL	3.4e-05	62.002	_TAVPPGLSSLPLTSVGNTGM(ox)K(ac)K_	21	TAVPPGLSSLPLTSVGNTGMK(1)K	3	738.4	-0.22817	0.80928
IPI00646361;IPI00900325;IPI00183294;IPI00900331;IPI00900318	IPI00646361	226	IPI00646361	226	214 kDa nucleoporin;Nuclear pore complex protein Nup214;Nucleoporin Nup214;Protein CAN;214 kDa nucleoporin;Nuclear pore complex protein Nup214;Nucleoporin Nup214;Protein CAN;cDNA FLJ52369, highly similar to Nuclear pore complex protein Nup214;cDNA FLJ52377, highly similar to Nuclear pore complex protein Nup214;cDNA, FLJ79316, highly similar to Nuclear pore complex protein Nup214;cDNA, FLJ79334, h…	CAIN;CAN;KIAA0023;NUP214;CAIN;CAN;KIAA0023;NUP214;RP11-544A12.7-003;DKFZp686J0330;CAIN;CAN;KIAA0023;NUP214;CAIN;CAN;KIAA0023;NUP214;CAIN;CAN;KIAA0023;NUP214	P35658-5;P35658;P35658-3;B4DYZ6;B4DZN4;B7ZAV2;B7ZAX0;Q5JUP9;Q7Z3C4;P35658-1;P35658-4;P35658-2	1	LPTLQEKKVIPCP	0.000486693	83.856	_QNGTVVQYLPTLQEK(ac)K_	15	QNGTVVQYLPTLQEK(1)K	2	944.512	-1.8827	1.005
IPI00916768;IPI00794543;IPI00075248;IPI00916600;IPI00386621;IPI00915959	IPI00916768	60	IPI00916768	60	cDNA FLJ75174, highly similar to Homo sapiens calmodulin 1 (phosphorylase kinase, delta), mRNA;cDNA, FLJ96792, highly similar to Homo sapiens calmodulin 2 (phosphorylase kinase, delta) (CALM2), mRNA;Calmodulin;Calmodulin 1 (Phosphorylase kinase, delta), isoform CRA_a;Calmodulin 3 (Phosphorylase kinase, delta), isoform CRA_b;cDNA FLJ61744, highly similar to Calmodulin;CALM3 protein	CALM;CALM1;CALM2;CALM3;CALML2;CAM;CAM1;CAM2;CAM3;CAMB;CAMC;CAMIII;hCG_20313;hCG_21749	A8K1M2;B2RDW0;P62158;B4DJ51;Q9BRL5;C9J9P9	1	AFSLFDKDGDGTI	1.35e-21	166.9	_EAFSLFDK(ac)DGDGTITTK_	8	EAFSLFDK(1)DGDGTITTK	3	629.639	0.12853	1.0051
IPI00916768;IPI00794543;IPI00075248;IPI00916600;IPI00386621;IPI00945782	IPI00916768	116	IPI00916768	116	cDNA FLJ75174, highly similar to Homo sapiens calmodulin 1 (phosphorylase kinase, delta), mRNA;cDNA, FLJ96792, highly similar to Homo sapiens calmodulin 2 (phosphorylase kinase, delta) (CALM2), mRNA;Calmodulin;Calmodulin 1 (Phosphorylase kinase, delta), isoform CRA_a;Calmodulin 3 (Phosphorylase kinase, delta), isoform CRA_b;cDNA FLJ61744, highly similar to Calmodulin;CALM3 protein;CALM1 protein;C…	CALM;CALM1;CALM2;CALM3;CALML2;CAM;CAM1;CAM2;CAM3;CAMB;CAMC;CAMIII;hCG_20313;hCG_21749;CALM2;CALM3;hCG_17033;hCG_20313	A8K1M2;B2RDW0;P62158;B4DJ51;Q9BRL5;Q96HY3	1	MMARKMKDTDSEE	0.00661698	66.533	_MK(ac)DTDSEEEIREAFR_	2	MK(1)DTDSEEEIREAFR	3	633.291	0.77465	0.67248
IPI00916768;IPI00794543;IPI00075248;IPI00916600;IPI00386621;IPI00945782	IPI00916768	133	IPI00916768	133	cDNA FLJ75174, highly similar to Homo sapiens calmodulin 1 (phosphorylase kinase, delta), mRNA;cDNA, FLJ96792, highly similar to Homo sapiens calmodulin 2 (phosphorylase kinase, delta) (CALM2), mRNA;Calmodulin;Calmodulin 1 (Phosphorylase kinase, delta), isoform CRA_a;Calmodulin 3 (Phosphorylase kinase, delta), isoform CRA_b;cDNA FLJ61744, highly similar to Calmodulin;CALM3 protein;CALM1 protein;C…	CALM;CALM1;CALM2;CALM3;CALML2;CAM;CAM1;CAM2;CAM3;CAMB;CAMC;CAMIII;hCG_20313;hCG_21749;CALM2;CALM3;hCG_17033;hCG_20313	A8K1M2;B2RDW0;P62158;B4DJ51;Q9BRL5;Q96HY3	1	AFRVFDKDGNGYI	8.48e-216	344.38	_VFDK(ac)DGNGYISAAELR_	4	VFDK(1)DGNGYISAAELR	2	898.944	-0.57246	0.84075
IPI00020599	IPI00020599	48	IPI00020599	48	Calregulin;Calreticulin;CRP55;Endoplasmic reticulum resident protein 60;grp60;HACBP;cDNA FLJ53009, highly similar to Calreticulin;cDNA FLJ58668, highly similar to Calreticulin;Calreticulin variant	CALR;CRTC	P27797;B4DHR1;B4E2Y9;Q53G71;Q6IAT4	1	HKSDFGKFVLSSG	0.00892804	66.262	_SDFGK(ac)FVLSSGK_	5	SDFGK(1)FVLSSGK	2	657.34	-0.088977	1.2519
IPI00020599	IPI00020599	209	IPI00020599	209	Calregulin;Calreticulin;CRP55;Endoplasmic reticulum resident protein 60;grp60;HACBP;cDNA FLJ53009, highly similar to Calreticulin;cDNA FLJ58668, highly similar to Calreticulin;Calreticulin variant	CALR;CRTC	P27797;B4DHR1;B4E2Y9;Q53G71;Q6IAT4	0.99538	LPPKKIKDPDASK	6.11e-10	147.68	_IK(ac)DPDASKPEDWDER_	2	IK(0.995)DPDASK(0.005)PEDWDER	3	614.955	0.44126	0.94405
IPI00100160;IPI00604431	IPI00100160	971	IPI00100160	971	Cullin-associated and neddylation-dissociated protein 1;Cullin-associated NEDD8-dissociated protein 1;p120 CAND1;TBP-interacting protein of 120 kDa A;cDNA FLJ77762, highly similar to Homo sapiens cullin-associated and neddylation-dissociated 1 (CAND1), mRNA;cDNA FLJ10114 fis, clone HEMBA1002770, highly similar to Cullin-associated NEDD8-dissociated protein 1;cDNA FLJ10929 fis, clone OVARC1000479,…	CAND1;KIAA0829;TIP120;TIP120A;CAND1;KIAA0829;TIP120;TIP120A	Q86VP6-1;Q86VP6;A8K8U1;B3KM30;B3KMG3;Q86VP6-2	1	TLLPRLKGYLISG	3.62e-06	105.17	_LK(ac)GYLISGSSYAR_	2	LK(1)GYLISGSSYAR	2	728.893	0.52626	0.86664
IPI00100160;IPI00604431	IPI00100160	14	IPI00100160	14	Cullin-associated and neddylation-dissociated protein 1;Cullin-associated NEDD8-dissociated protein 1;p120 CAND1;TBP-interacting protein of 120 kDa A;cDNA FLJ77762, highly similar to Homo sapiens cullin-associated and neddylation-dissociated 1 (CAND1), mRNA;cDNA FLJ10114 fis, clone HEMBA1002770, highly similar to Cullin-associated NEDD8-dissociated protein 1;cDNA FLJ10929 fis, clone OVARC1000479,…	CAND1;KIAA0829;TIP120;TIP120A;CAND1;KIAA0829;TIP120;TIP120A	Q86VP6-1;Q86VP6;A8K8U1;B3KM30;B3KMG3;Q86VP6-2	1	ISNLLEKMTSSDK	3.49e-07	87.676	_(ac)ASASYHISNLLEK(ac)MTSSDK_	13	ASASYHISNLLEK(1)MTSSDK	3	722.684	1.4233	1.2097
IPI00100160;IPI00604431;IPI00925352;IPI00791537;IPI00374208;IPI00926727	IPI00100160;IPI00791537	60;60	IPI00100160	60	Cullin-associated and neddylation-dissociated protein 1;Cullin-associated NEDD8-dissociated protein 1;p120 CAND1;TBP-interacting protein of 120 kDa A;cDNA FLJ77762, highly similar to Homo sapiens cullin-associated and neddylation-dissociated 1 (CAND1), mRNA;cDNA FLJ10114 fis, clone HEMBA1002770, highly similar to Cullin-associated NEDD8-dissociated protein 1;cDNA FLJ10929 fis, clone OVARC1000479,…	CAND1;KIAA0829;TIP120;TIP120A;CAND1;KIAA0829;TIP120;TIP120A;CAND2;KIAA0667;TIP120B;CAND2;KIAA0667;TIP120B	Q86VP6-1;Q86VP6;A8K8U1;B3KM30;B3KMG3;Q86VP6-2;C9J509;O75155-1;O75155;O75155-2	1	LKLLEDKNGEVQN;LRLLEDKNGEVQN	1.04e-17	172.58	_LLEDK(ac)NGEVQNLAVK_	5	LLEDK(1)NGEVQNLAVK	2	856.465	0.5182	0.63683
IPI00290547	IPI00290547	242	IPI00290547	242	Nuclear protein of the ataxia telangiectasia mutated locus;p220;Protein NPAT;Nuclear protein, ataxia-telangiectasia locus	CAND3;E14;NPAT	Q14207;B9EG70	1	NAFAVEKQMVIEN	1.42e-08	98.165	_NFQDPNAFAVEK(ac)QMVIENAR_	12	NFQDPNAFAVEK(1)QMVIENAR	3	788.386	1.4464	1.563
IPI00290547;IPI00939231	IPI00290547	1228	IPI00290547	1228	Nuclear protein of the ataxia telangiectasia mutated locus;p220;Protein NPAT;Nuclear protein, ataxia-telangiectasia locus;cDNA FLJ51340, highly similar to Homo sapiens nuclear protein, ataxia-telangiectasia locus (NPAT), mRNA;E14 protein	CAND3;E14;NPAT;E14	Q14207;B9EG70;B4DVW1;Q7KYL7	1	SVGTAVKDLKQEQ	0.00772221	62.042	_NVLSVGTAVK(ac)DLK_	10	NVLSVGTAVK(1)DLK	2	693.404	0.19751	1.4273
IPI00290547;IPI00939231	IPI00290547	1030	IPI00290547	1030	Nuclear protein of the ataxia telangiectasia mutated locus;p220;Protein NPAT;Nuclear protein, ataxia-telangiectasia locus;cDNA FLJ51340, highly similar to Homo sapiens nuclear protein, ataxia-telangiectasia locus (NPAT), mRNA;E14 protein	CAND3;E14;NPAT;E14	Q14207;B9EG70;B4DVW1;Q7KYL7	1	KTEVSDKSIATDL	3.75e-09	143.94	_TEVSDK(ac)SIATDLGK_	6	TEVSDK(1)SIATDLGK	2	753.388	-0.79281	1.9422
IPI00289758;IPI00910745	IPI00289758	7	IPI00289758	7	Calcium-activated neutral proteinase 2;Calpain large polypeptide L2;Calpain M-type;Calpain-2 catalytic subunit;Calpain-2 large subunit;Millimolar-calpain;cDNA, FLJ96158, highly similar to Homo sapiens calpain 2, (m/II) large subunit (CAPN2), mRNA;cDNA FLJ58517, highly similar to Calpain-2 catalytic subunit (EC 3.4.22.53);cDNA FLJ58224, highly similar to Calpain-2 catalytic subunit (EC 3.4.22.53)	CANPL2;CAPN2	P17655;B2RCM3;B4DN77;B4E1R7	1	MAGIAAKLAKDRE	0.00982472	99.802	_(ac)AGIAAK(ac)LAK_	6	AGIAAK(1)LAK	2	463.787	0.39809	1.3189
IPI00020984;IPI00941747	IPI00020984	566	IPI00020984	566	cDNA FLJ55574, highly similar to Calnexin;Calnexin;IP90;Major histocompatibility complex class I antigen-binding protein p88;p90;cDNA FLJ54242, highly similar to Calnexin	CANX	B4DGP8;P27824;B4E2T8	0.99984	KEEEEEKEEEKDK	4.56e-12	119.4	_TDAPQPDVKEEEEEK(ac)EEEK_	15	TDAPQPDVKEEEEEK(1)EEEK	3	767.68	-0.25975	0.78141
IPI00008274;IPI00639931;IPI00939159	IPI00008274;IPI00939159	298;256	IPI00008274	298	Adenylyl cyclase-associated protein 1;Adenylyl cyclase-associated protein;Adenylyl cyclase-associated protein 1;Adenylyl cyclase-associated protein	CAP;CAP1;CAP;CAP1	Q01518-1;Q01518;B2RDY9;B4DI38;B4DNW7;B4DNY3;Q01518-2;B4DNA3;B4DUZ8	1	PVRSGPKPFSAPK	0.00366873	85.821	_SGPK(ac)PFSAPK_	4	SGPK(1)PFSAPK	2	529.287	0.51338	1.3064
IPI00008274;IPI00639931;IPI00939159	IPI00008274;IPI00939159	376;334	IPI00008274	376	Adenylyl cyclase-associated protein 1;Adenylyl cyclase-associated protein;Adenylyl cyclase-associated protein 1;Adenylyl cyclase-associated protein	CAP;CAP1;CAP;CAP1	Q01518-1;Q01518;B2RDY9;B4DI38;B4DNW7;B4DNY3;Q01518-2;B4DNA3;B4DUZ8	1	ITVDNCKKLGLVF	0.00366439	79.659	_INSITVDNCK(ac)K_	10	INSITVDNCK(1)K	2	667.343	-0.46113	1.077
IPI00008274;IPI00639931;IPI00939159	IPI00008274;IPI00939159	412;370	IPI00008274	412	Adenylyl cyclase-associated protein 1;Adenylyl cyclase-associated protein;Adenylyl cyclase-associated protein 1;Adenylyl cyclase-associated protein	CAP;CAP1;CAP;CAP1	Q01518-1;Q01518;B2RDY9;B4DI38;B4DNW7;B4DNY3;Q01518-2;B4DNA3;B4DUZ8	1	PTISINKTDGCHA	0.00133206	74.141	_VPTISINK(ac)TDGCHAYLSK_	8	VPTISINK(1)TDGCHAYLSK	3	682.682	0.49148	0.68231
IPI00008274;IPI00639931;IPI00645789;IPI00646869;IPI00514858;IPI00939159	IPI00008274;IPI00939159	209;167	IPI00008274	209	Adenylyl cyclase-associated protein 1;Adenylyl cyclase-associated protein;Adenylyl cyclase-associated protein 1;Adenylyl cyclase-associated protein;Adenylyl cyclase-associated protein;Adenylyl cyclase-associated protein;Adenylyl cyclase-associated protein	CAP;CAP1;CAP;CAP1;CAP1;RP11-115D7.1-013;CAP1;RP11-115D7.1-018;CAP1;RP11-115D7.1-009	Q01518-1;Q01518;B2RDY9;B4DI38;B4DNW7;B4DNY3;Q01518-2;Q5T0R9;Q5T0R1;Q5T0S3;B4DNA3;B4DUZ8	1	TGLAWSKTGPVAK	0.0243088	71.08	_EFHTTGLAWSK(ac)TGPVAK_	11	EFHTTGLAWSK(1)TGPVAK	3	624.66	0.74991	2.0428
IPI00008274;IPI00639931;IPI00645789;IPI00646869;IPI00644589;IPI00641881;IPI00647351;IPI00644109;IPI00646269;IPI00642414	IPI00008274	100	IPI00008274	100	Adenylyl cyclase-associated protein 1;Adenylyl cyclase-associated protein;Adenylyl cyclase-associated protein 1;Adenylyl cyclase-associated protein;Adenylyl cyclase-associated protein;Adenylyl cyclase-associated protein;Adenylyl cyclase-associated protein;Adenylyl cyclase-associated protein;Adenylyl cyclase-associated protein;Adenylyl cyclase-associated protein;Adenylyl cyclase-associated protein	CAP;CAP1;CAP;CAP1;CAP1;RP11-115D7.1-013;CAP1;RP11-115D7.1-018;CAP1;RP11-115D7.1-011;CAP1;RP11-115D7.1-008;CAP1;RP11-115D7.1-017;CAP1;RP11-115D7.1-012;CAP1;RP11-115D7.1-010;CAP1;RP11-115D7.1-007	Q01518-1;Q01518;B2RDY9;B4DI38;B4DNW7;B4DNY3;Q01518-2;Q5T0R9;Q5T0R1;Q5T0R2;Q5T0R3;Q5T0R4;Q5T0R5;Q5T0R6;Q5T0R7	1	QQPAENKLSDLLA	0.000138556	54.259	_ALLVTASQCQQPAENK(ac)LSDLLAPISEQIK_	16	ALLVTASQCQQPAENK(1)LSDLLAPISEQIK	3	1069.9	0.50093	1.2147
IPI00008274;IPI00639931;IPI00645789;IPI00646869;IPI00644589;IPI00641881;IPI00647351;IPI00644109;IPI00646269;IPI00642414	IPI00008274	81	IPI00008274	81	Adenylyl cyclase-associated protein 1;Adenylyl cyclase-associated protein;Adenylyl cyclase-associated protein 1;Adenylyl cyclase-associated protein;Adenylyl cyclase-associated protein;Adenylyl cyclase-associated protein;Adenylyl cyclase-associated protein;Adenylyl cyclase-associated protein;Adenylyl cyclase-associated protein;Adenylyl cyclase-associated protein;Adenylyl cyclase-associated protein	CAP;CAP1;CAP;CAP1;CAP1;RP11-115D7.1-013;CAP1;RP11-115D7.1-018;CAP1;RP11-115D7.1-011;CAP1;RP11-115D7.1-008;CAP1;RP11-115D7.1-017;CAP1;RP11-115D7.1-012;CAP1;RP11-115D7.1-010;CAP1;RP11-115D7.1-007	Q01518-1;Q01518;B2RDY9;B4DI38;B4DNW7;B4DNY3;Q01518-2;Q5T0R9;Q5T0R1;Q5T0R2;Q5T0R3;Q5T0R4;Q5T0R5;Q5T0R6;Q5T0R7	1	MVHTGLKLERALL	2.02e-05	130.56	_HAEM(ox)VHTGLK(ac)LER_	10	HAEMVHTGLK(1)LER	3	526.94	-0.075476	1.2796
IPI00008274;IPI00639931;IPI00645789;IPI00646869;IPI00644589;IPI00641881;IPI00647351;IPI00644109;IPI00646269;IPI00642414	IPI00008274	71	IPI00008274	71	Adenylyl cyclase-associated protein 1;Adenylyl cyclase-associated protein;Adenylyl cyclase-associated protein 1;Adenylyl cyclase-associated protein;Adenylyl cyclase-associated protein;Adenylyl cyclase-associated protein;Adenylyl cyclase-associated protein;Adenylyl cyclase-associated protein;Adenylyl cyclase-associated protein;Adenylyl cyclase-associated protein;Adenylyl cyclase-associated protein	CAP;CAP1;CAP;CAP1;CAP1;RP11-115D7.1-013;CAP1;RP11-115D7.1-018;CAP1;RP11-115D7.1-011;CAP1;RP11-115D7.1-008;CAP1;RP11-115D7.1-017;CAP1;RP11-115D7.1-012;CAP1;RP11-115D7.1-010;CAP1;RP11-115D7.1-007	Q01518-1;Q01518;B2RDY9;B4DI38;B4DNW7;B4DNY3;Q01518-2;Q5T0R9;Q5T0R1;Q5T0R2;Q5T0R3;Q5T0R4;Q5T0R5;Q5T0R6;Q5T0R7	1	IGGDVQKHAEMVH	2.34e-06	116.43	_EIGGDVQK(ac)HAEM(ox)VHTGLK_	8	EIGGDVQK(1)HAEMVHTGLK	4	502.505	-0.2795	1.0312
IPI00411559;IPI00793575	IPI00411559	1009	IPI00411559	1009	Chromosome-associated polypeptide C;Structural maintenance of chromosomes protein 4;XCAP-C homolog;cDNA FLJ46264 fis, clone TESTI4026080, highly similar to Structural maintenance of chromosomes 4-like 1 protein;cDNA FLJ16648 fis, clone TESTI4035508, highly similar to Structural maintenance of chromosomes 4-like 1 protein	CAPC;SMC4;SMC4L1	Q9NTJ3-1;Q9NTJ3;B3KXX5;B3KVJ5	1	NEHALQKDALSIK	1.97e-05	97.417	_VIQENEHALQK(ac)DALSIK_	11	VIQENEHALQK(1)DALSIK	3	660.025	0.12784	1.0631
IPI00411559;IPI00793575;IPI00328298	IPI00411559	607	IPI00411559	607	Chromosome-associated polypeptide C;Structural maintenance of chromosomes protein 4;XCAP-C homolog;cDNA FLJ46264 fis, clone TESTI4026080, highly similar to Structural maintenance of chromosomes 4-like 1 protein;cDNA FLJ16648 fis, clone TESTI4035508, highly similar to Structural maintenance of chromosomes 4-like 1 protein;Chromosome-associated polypeptide C;Structural maintenance of chromosomes pr…	CAPC;SMC4;SMC4L1;CAPC;SMC4;SMC4L1	Q9NTJ3-1;Q9NTJ3;B3KXX5;B3KVJ5;Q9NTJ3-2;Q58F29;Q6NSG3	1	DAIIQEKKSGRIP	0.00105423	122.26	_VLDAIIQEK(ac)K_	9	VLDAIIQEK(1)K	3	400.24	0.0042643	0.9207
IPI00411559;IPI00793575;IPI00328298	IPI00411559	564	IPI00411559	564	Chromosome-associated polypeptide C;Structural maintenance of chromosomes protein 4;XCAP-C homolog;cDNA FLJ46264 fis, clone TESTI4026080, highly similar to Structural maintenance of chromosomes 4-like 1 protein;cDNA FLJ16648 fis, clone TESTI4035508, highly similar to Structural maintenance of chromosomes 4-like 1 protein;Chromosome-associated polypeptide C;Structural maintenance of chromosomes pr…	CAPC;SMC4;SMC4L1;CAPC;SMC4;SMC4L1	Q9NTJ3-1;Q9NTJ3;B3KXX5;B3KVJ5;Q9NTJ3-2;Q58F29;Q6NSG3	1	KEKELQKLTQEET	1.7e-05	132.59	_ELQK(ac)LTQEETNFK_	4	ELQK(1)LTQEETNFK	2	825.423	0.33935	0.93025
IPI00411559;IPI00793575;IPI00328298	IPI00411559	573	IPI00411559	573	Chromosome-associated polypeptide C;Structural maintenance of chromosomes protein 4;XCAP-C homolog;cDNA FLJ46264 fis, clone TESTI4026080, highly similar to Structural maintenance of chromosomes 4-like 1 protein;cDNA FLJ16648 fis, clone TESTI4035508, highly similar to Structural maintenance of chromosomes 4-like 1 protein;Chromosome-associated polypeptide C;Structural maintenance of chromosomes pr…	CAPC;SMC4;SMC4L1;CAPC;SMC4;SMC4L1	Q9NTJ3-1;Q9NTJ3;B3KXX5;B3KVJ5;Q9NTJ3-2;Q58F29;Q6NSG3	1	QEETNFKSLVHDL	1.7e-05	132.59	_LTQEETNFK(ac)SLVHDLFQK_	9	LTQEETNFK(1)SLVHDLFQK	3	740.383	1.1164	0.71261
IPI00007927	IPI00007927	1160	IPI00007927	1160	Chromosome-associated protein E;Structural maintenance of chromosomes protein 2;XCAP-E homolog;cDNA FLJ78259;cDNA FLJ10093 fis, clone HEMBA1002363, highly similar to Structural maintenance of chromosome 2-like 1 protein;cDNA FLJ10623 fis, clone NT2RP2005520, highly similar to Structural maintenance of chromosome 2-like 1 protein;SMC2 protein	CAPE;PRO0324;SMC2;SMC2L1	O95347-1;O95347;A8K984;B3KM27;B3KMB1;B7ZLZ7	1	NVLFKTKFVDGVS	0.000262177	114.72	_TK(ac)FVDGVSTVAR_	2	TK(1)FVDGVSTVAR	2	661.359	0.066493	0.88546
IPI00007927	IPI00007927	1158	IPI00007927	1158	Chromosome-associated protein E;Structural maintenance of chromosomes protein 2;XCAP-E homolog;cDNA FLJ78259;cDNA FLJ10093 fis, clone HEMBA1002363, highly similar to Structural maintenance of chromosome 2-like 1 protein;cDNA FLJ10623 fis, clone NT2RP2005520, highly similar to Structural maintenance of chromosome 2-like 1 protein;SMC2 protein	CAPE;PRO0324;SMC2;SMC2L1	O95347-1;O95347;A8K984;B3KM27;B3KMB1;B7ZLZ7	1	NANVLFKTKFVDG	1.36e-05	99.669	_EGMFNNANVLFK(ac)TK_	12	EGMFNNANVLFK(1)TK	2	827.917	-1.0978	0.81155
IPI00007927;IPI00232806	IPI00007927	760	IPI00007927	760	Chromosome-associated protein E;Structural maintenance of chromosomes protein 2;XCAP-E homolog;cDNA FLJ78259;cDNA FLJ10093 fis, clone HEMBA1002363, highly similar to Structural maintenance of chromosome 2-like 1 protein;cDNA FLJ10623 fis, clone NT2RP2005520, highly similar to Structural maintenance of chromosome 2-like 1 protein;SMC2 protein;Chromosome-associated protein E;Structural maintenance …	CAPE;PRO0324;SMC2;SMC2L1;CAPE;PRO0324;SMC2;SMC2L1;RP11-86L19.1-004	O95347-1;O95347;A8K984;B3KM27;B3KMB1;B7ZLZ7;O95347-2;A0JLM9;Q05BV1;Q05D74;Q13497;Q2KQ72;Q32Q15;Q5T821;Q6IPS5;Q6P712;Q7Z2X1	1	ESEETLKNTKEIQ	0.0188026	72.958	_TIEESEETLK(ac)NTK_	10	TIEESEETLK(1)NTK	2	782.391	-0.0029859	0.82228
IPI00007927;IPI00232806	IPI00007927	114	IPI00007927	114	Chromosome-associated protein E;Structural maintenance of chromosomes protein 2;XCAP-E homolog;cDNA FLJ78259;cDNA FLJ10093 fis, clone HEMBA1002363, highly similar to Structural maintenance of chromosome 2-like 1 protein;cDNA FLJ10623 fis, clone NT2RP2005520, highly similar to Structural maintenance of chromosome 2-like 1 protein;SMC2 protein;Chromosome-associated protein E;Structural maintenance …	CAPE;PRO0324;SMC2;SMC2L1;CAPE;PRO0324;SMC2;SMC2L1;RP11-86L19.1-004	O95347-1;O95347;A8K984;B3KM27;B3KMB1;B7ZLZ7;O95347-2;A0JLM9;Q05BV1;Q05D74;Q13497;Q2KQ72;Q32Q15;Q5T821;Q6IPS5;Q6P712;Q7Z2X1	1	VIGGRNKYLINGV	0.00236374	70.412	_NK(ac)YLINGVNANNTR_	2	NK(1)YLINGVNANNTR	2	816.926	-0.82022	0.75034
IPI00007927;IPI00232806	IPI00007927	343	IPI00007927	343	Chromosome-associated protein E;Structural maintenance of chromosomes protein 2;XCAP-E homolog;cDNA FLJ78259;cDNA FLJ10093 fis, clone HEMBA1002363, highly similar to Structural maintenance of chromosome 2-like 1 protein;cDNA FLJ10623 fis, clone NT2RP2005520, highly similar to Structural maintenance of chromosome 2-like 1 protein;SMC2 protein;Chromosome-associated protein E;Structural maintenance …	CAPE;PRO0324;SMC2;SMC2L1;CAPE;PRO0324;SMC2;SMC2L1;RP11-86L19.1-004	O95347-1;O95347;A8K984;B3KM27;B3KMB1;B7ZLZ7;O95347-2;A0JLM9;Q05BV1;Q05D74;Q13497;Q2KQ72;Q32Q15;Q5T821;Q6IPS5;Q6P712;Q7Z2X1	1	NMVEDSKTLAAKE	0.00231155	79.82	_NM(ox)VEDSK(ac)TLAAK_	7	NMVEDSK(1)TLAAK	2	682.84	-0.90252	1.0066
IPI00025084	IPI00025084	179	IPI00025084	179	Calcium-activated neutral proteinase small subunit;Calcium-dependent protease small subunit;Calcium-dependent protease small subunit 1;Calpain regulatory subunit;Calpain small subunit 1	CAPN4;CAPNS;CAPNS1	P04632	1	RWQAIYKQFDTDR	8.39e-05	101.35	_WQAIYK(ac)QFDTDR_	6	WQAIYK(1)QFDTDR	2	806.891	-0.99535	1.2027
IPI00003765	IPI00003765	156	IPI00003765	156	Calpain-7;PalB homolog;cDNA, FLJ94999, highly similar to Homo sapiens calpain 7 (CAPN7), mRNA;Calpain 7	CAPN7;PALBH	Q9Y6W3;B2RAM2;Q7Z479	1	LSEPLTKPVGKIS	1.14e-05	100.22	_AEALSEPLTK(ac)PVGK_	10	AEALSEPLTK(1)PVGK	2	741.414	-0.58873	0.83066
IPI00783872;IPI00873926;IPI00910763	IPI00783872	63	IPI00783872	63	Caprin-1;Cell cycle-associated protein 1;Cytoplasmic activation- and proliferation-associated protein 1;GPI-anchored membrane protein 1;GPI-anchored protein p137;Membrane component chromosome 11 surface marker 1;cDNA FLJ46087 fis, clone TESTI2009497, highly similar to GPI-anchored protein p137;Caprin-1;Cell cycle-associated protein 1;Cytoplasmic activation- and proliferation-associated protein 1;…	CAPRIN1;GPIAP1;GPIP137;M11S1;CAPRIN1;GPIAP1;GPIP137;M11S1	Q14444-1;Q14444;B3KXU8;Q14444-2;B4DSF8	1	ILGVIDKKLRNLE	0.0229499	78.934	_QILGVIDK(ac)K_	8	QILGVIDK(1)K	2	528.327	0.19774	0.81933
IPI00783872;IPI00873926;IPI00910763	IPI00783872	74	IPI00783872	74	Caprin-1;Cell cycle-associated protein 1;Cytoplasmic activation- and proliferation-associated protein 1;GPI-anchored membrane protein 1;GPI-anchored protein p137;Membrane component chromosome 11 surface marker 1;cDNA FLJ46087 fis, clone TESTI2009497, highly similar to GPI-anchored protein p137;Caprin-1;Cell cycle-associated protein 1;Cytoplasmic activation- and proliferation-associated protein 1;…	CAPRIN1;GPIAP1;GPIP137;M11S1;CAPRIN1;GPIAP1;GPIP137;M11S1	Q14444-1;Q14444;B3KXU8;Q14444-2;B4DSF8	1	LEKKKGKLDDYQE	0.00420575	112.84	_GK(ac)LDDYQER_	2	GK(1)LDDYQER	2	583.278	-0.99271	0.95221
IPI00005969;IPI00873484	IPI00005969	19	IPI00005969	19	CapZ alpha-1;F-actin-capping protein subunit alpha-1;cDNA FLJ75422, highly similar to Homo sapiens capping protein (actin filament) muscle Z-line, alpha 1, mRNA	CAPZA1	P52907;A8K0T9;A8MV55	1	KVRIAAKFITHAP	5.18e-83	245.88	_IAAK(ac)FITHAPPGEFNEVFNDVR_	4	IAAK(1)FITHAPPGEFNEVFNDVR	3	838.764	0.3709	1.6414
IPI00005969;IPI00873484;IPI00026182;IPI00873113;IPI00908400	IPI00005969;IPI00026182	273;273	IPI00005969	273	CapZ alpha-1;F-actin-capping protein subunit alpha-1;cDNA FLJ75422, highly similar to Homo sapiens capping protein (actin filament) muscle Z-line, alpha 1, mRNA;CapZ alpha-2;F-actin-capping protein subunit alpha-2;Capping protein (Actin filament) muscle Z-line, alpha 2;Capping protein (Actin filament) muscle Z-line, alpha 2, isoform CRA_b;cDNA, FLJ95684, Homo sapiens capping protein (actin filame…	CAPZA1;CAPZA2;hCG_37884;tcag7.31;CAPZA2	P52907;A8K0T9;A8MV55;P47755;A4D0V4;Q53GC7;Q53GE2;A8MW68;B4DE01	1	TKIDWNKILSYKI	2.57e-11	168.74	_IDWNK(ac)ILSYK_	5	IDWNK(1)ILSYK	2	661.361	-0.090377	1.143
IPI00026182;IPI00873113;IPI00852796;IPI00952611;IPI00853571	IPI00026182	86	IPI00026182	86	CapZ alpha-2;F-actin-capping protein subunit alpha-2;Capping protein (Actin filament) muscle Z-line, alpha 2;Capping protein (Actin filament) muscle Z-line, alpha 2, isoform CRA_b;cDNA, FLJ95684, Homo sapiens capping protein (actin filament) muscle Z-line, alpha2 (CAPZA2), mRNA;Capping protein (Actin filament) muscle Z-line, alpha 2 variant;Putative uncharacterized protein CAPZA2;Putative unchara…	CAPZA2;hCG_37884;tcag7.31;CAPZA2;CAPZA2	P47755;A4D0V4;Q53GC7;Q53GE2;A8MW68;C9JJ74;C9JUG7;B4DG50	1	GDLGNGKFLDPKN	7.18e-35	173.65	_IEGYEDQVLITEHGDLGNGK(ac)FLDPK_	20	IEGYEDQVLITEHGDLGNGK(1)FLDPK	3	943.803	-0.29279	0.8557
IPI00218782;IPI00642256;IPI00026185	IPI00218782	286	IPI00218782	286	Capping protein (Actin filament) muscle Z-line, beta;Capping protein (Actin filament) muscle Z-line, beta, isoform CRA_d;cDNA, FLJ93598, highly similar to Homo sapiens capping protein (actin filament) muscle Z-line, beta (CAPZB), mRNA;cDNA FLJ60094, highly similar to F-actin capping protein subunit beta;CapZ beta;F-actin-capping protein subunit beta;Capping protein (Actin filament) muscle Z-line,…	CAPZB;hCG_41078;RP4-657E11.7-008;CAPZB;hCG_41078;RP4-657E11.7-001;CAPZB	B1AK88;B2R7T8;B4DWA6;P47756-2;P47756;B1AK87;Q32Q68;Q7L4N0;P47756-1	1	VEDMENKIRSTLN	0.0190487	84.817	_LVEDMENK(ac)IR_	8	LVEDMENK(1)IR	2	644.832	1.3706	0.67802
IPI00218782;IPI00642256;IPI00026185	IPI00218782	298	IPI00218782	298	Capping protein (Actin filament) muscle Z-line, beta;Capping protein (Actin filament) muscle Z-line, beta, isoform CRA_d;cDNA, FLJ93598, highly similar to Homo sapiens capping protein (actin filament) muscle Z-line, beta (CAPZB), mRNA;cDNA FLJ60094, highly similar to F-actin capping protein subunit beta;CapZ beta;F-actin-capping protein subunit beta;Capping protein (Actin filament) muscle Z-line,…	CAPZB;hCG_41078;RP4-657E11.7-008;CAPZB;hCG_41078;RP4-657E11.7-001;CAPZB	B1AK88;B2R7T8;B4DWA6;P47756-2;P47756;B1AK87;Q32Q68;Q7L4N0;P47756-1	1	NEIYFGKTKDIVN	0.000990888	85.845	_STLNEIYFGK(ac)TK_	10	STLNEIYFGK(1)TK	3	481.589	-0.81431	0.80877
IPI00218782;IPI00642256;IPI00026185;IPI00646047;IPI00647677	IPI00218782	222	IPI00218782	222	Capping protein (Actin filament) muscle Z-line, beta;Capping protein (Actin filament) muscle Z-line, beta, isoform CRA_d;cDNA, FLJ93598, highly similar to Homo sapiens capping protein (actin filament) muscle Z-line, beta (CAPZB), mRNA;cDNA FLJ60094, highly similar to F-actin capping protein subunit beta;CapZ beta;F-actin-capping protein subunit beta;Capping protein (Actin filament) muscle Z-line,…	CAPZB;hCG_41078;RP4-657E11.7-008;CAPZB;hCG_41078;RP4-657E11.7-001;CAPZB;CAPZB;RP4-657E11.7-002;CAPZB;RP4-657E11.7-009	B1AK88;B2R7T8;B4DWA6;P47756-2;P47756;B1AK87;Q32Q68;Q7L4N0;P47756-1;B1AK85;B1AK86;B1AP83	1	VVEVQEKSSGRTA	4.73e-06	97.235	_GCWDSIHVVEVQEK(ac)SSGR_	14	GCWDSIHVVEVQEK(1)SSGR	3	705.669	0.40664	0.83433
IPI00027443;IPI00556365;IPI00556541	IPI00027443	816	IPI00027443	816	cDNA FLJ54534, highly similar to Homo sapiens cysteinyl-tRNA synthetase (CARS), transcript variant 3, mRNA;cDNA FLJ54741, highly similar to Homo sapiens cysteinyl-tRNA synthetase (CARS), transcript variant 3, mRNA;Cysteinyl-tRNA synthetase, isoform CRA_e;Putative uncharacterized protein DKFZp686F1612;Cysteine--tRNA ligase;Cysteinyl-tRNA synthetase, cytoplasmic;cDNA FLJ38994 fis, clone NT2RI200925…	CARS;DKFZp686F1612;hCG_16441;CARS;CARS;hCG_16441	B4DPV7;Q5HYE4;P49589-1;P49589;A8MVQ3	1	LFEAQEKLYKEYL	0.00113829	100.48	_LFEAQEK(ac)LYK_	7	LFEAQEK(1)LYK	2	655.853	2.9389	0.85128
IPI00027443;IPI00556365;IPI00909763;IPI00556541;IPI00939491;IPI00789371;IPI00745398	IPI00027443	231	IPI00027443	231	cDNA FLJ54534, highly similar to Homo sapiens cysteinyl-tRNA synthetase (CARS), transcript variant 3, mRNA;cDNA FLJ54741, highly similar to Homo sapiens cysteinyl-tRNA synthetase (CARS), transcript variant 3, mRNA;Cysteinyl-tRNA synthetase, isoform CRA_e;Putative uncharacterized protein DKFZp686F1612;Cysteine--tRNA ligase;Cysteinyl-tRNA synthetase, cytoplasmic;cDNA FLJ59563, highly similar to Cys…	CARS;DKFZp686F1612;hCG_16441;CARS;CARS;hCG_16441;CARS;CARS	B4DPV7;Q5HYE4;P49589-1;P49589;B4DKY1;Q53HG6;A8MVQ3;P49589-2;A8K067;B4DI19;C9JLN0;Q59HE5	1	ETTDPDKKQMLER	0.0231656	67.726	_LNETTDPDK(ac)K_	9	LNETTDPDK(1)K	2	601.799	0.50822	0.75498
IPI00022744;IPI00219994;IPI00910737;IPI00910298	IPI00022744	832	IPI00022744	832	Cellular apoptosis susceptibility protein;Chromosome segregation 1-like protein;Exportin-2;Importin-alpha re-exporter;cDNA FLJ53202, highly similar to Exportin-2;Cellular apoptosis susceptibility protein;Chromosome segregation 1-like protein;Exportin-2;Importin-alpha re-exporter;Cellular apoptosis susceptibility protein variant 2;cDNA FLJ59343, highly similar to Exportin-2;cDNA FLJ59371, highly s…	CAS;CSE1L;XPO2;CAS;CSE1L;XPO2;CSE1L-2	P55060-1;P55060;B4DUC5;P55060-3;A3RLL6;B4DM67;B4DPS6;B4DM31;B4DS32	1	IIPEIQKVSGNVE	0.00266338	113.72	_IIIPEIQK(ac)VSGNVEK_	8	IIIPEIQK(1)VSGNVEK	3	570.333	0.4205	0.78641
IPI00022744;IPI00219994;IPI00910737;IPI00910298	IPI00022744	574	IPI00022744	574	Cellular apoptosis susceptibility protein;Chromosome segregation 1-like protein;Exportin-2;Importin-alpha re-exporter;cDNA FLJ53202, highly similar to Exportin-2;Cellular apoptosis susceptibility protein;Chromosome segregation 1-like protein;Exportin-2;Importin-alpha re-exporter;Cellular apoptosis susceptibility protein variant 2;cDNA FLJ59343, highly similar to Exportin-2;cDNA FLJ59371, highly s…	CAS;CSE1L;XPO2;CAS;CSE1L;XPO2;CSE1L-2	P55060-1;P55060;B4DUC5;P55060-3;A3RLL6;B4DM67;B4DPS6;B4DM31;B4DS32	1	ENEYIMKAIMRSF	5.9e-11	107.75	_ALTLPGSSENEYIMK(ac)AIMR_	15	ALTLPGSSENEYIMK(1)AIMR	3	722.703	-0.44099	0.98017
IPI00220694;IPI00170766;IPI00747876;IPI00163659	IPI00220694	830	IPI00220694	830	ALL1-fused gene from chromosome 15q14 protein;Bub-linking kinetochore protein;Cancer susceptibility candidate gene 5 protein;Cancer/testis antigen 29;Kinetochore-null protein 1;Protein CASC5;Protein D40/AF15q14;ALL1-fused gene from chromosome 15q14 protein;Bub-linking kinetochore protein;Cancer susceptibility candidate gene 5 protein;Cancer/testis antigen 29;Kinetochore-null protein 1;Protein CAS…	CASC5;KIAA1570;KNL1;CASC5;KIAA1570;KNL1;CASC5;KIAA1570;KNL1;CASC5;KIAA1570;KNL1	Q8NG31-1;Q8NG31;Q8NG31-2;Q8NG31-4;Q8NG31-3;Q05C46	1	NRQIAVKVEKCGK	0.0324961	89.298	_QIAVK(ac)VEK_	5	QIAVK(1)VEK	2	478.792	1.2148	1.9505
IPI00220694;IPI00170766;IPI00747876;IPI00163659	IPI00220694	1214	IPI00220694	1214	ALL1-fused gene from chromosome 15q14 protein;Bub-linking kinetochore protein;Cancer susceptibility candidate gene 5 protein;Cancer/testis antigen 29;Kinetochore-null protein 1;Protein CASC5;Protein D40/AF15q14;ALL1-fused gene from chromosome 15q14 protein;Bub-linking kinetochore protein;Cancer susceptibility candidate gene 5 protein;Cancer/testis antigen 29;Kinetochore-null protein 1;Protein CAS…	CASC5;KIAA1570;KNL1;CASC5;KIAA1570;KNL1;CASC5;KIAA1570;KNL1;CASC5;KIAA1570;KNL1	Q8NG31-1;Q8NG31;Q8NG31-2;Q8NG31-4;Q8NG31-3;Q05C46	1	ILEENPKFGIGKG	0.00111423	84.821	_ILEENPK(ac)FGIGK_	7	ILEENPK(1)FGIGK	2	693.885	-1.299	1.0911
IPI00100798	IPI00100798	1343	IPI00100798	1343	CASP8-associated protein 2;FLICE-associated huge protein;CASP8AP2 protein;CASP8 associated protein 2	CASP8AP2;FLASH;KIAA1315;RIP25;RP11-63K6.3-003	Q9UKL3;A2RUB7;A7E2C0;Q5T791	1	ELKTPEKQLLETL	9.58e-05	140.14	_TPEK(ac)QLLETLK_	4	TPEK(1)QLLETLK	2	671.385	0.42084	0.73751
IPI00100798	IPI00100798	1284	IPI00100798	1284	CASP8-associated protein 2;FLICE-associated huge protein;CASP8AP2 protein;CASP8 associated protein 2	CASP8AP2;FLASH;KIAA1315;RIP25;RP11-63K6.3-003	Q9UKL3;A2RUB7;A7E2C0;Q5T791	1	SQHATLKPERSFE	5.23e-13	113.53	_NEGSSIEDAQTSQHATLK(ac)PER_	18	NEGSSIEDAQTSQHATLK(1)PER	3	780.707	-0.68412	1.3995
IPI00761160;IPI00761035;IPI00761140;IPI00760715;IPI00761069;IPI00305750;IPI00220857;IPI00413492;IPI00760909;IPI00220859;IPI00921920;IPI00302047;IPI00939354	IPI00761160	656	IPI00761160	656	Calpain inhibitor;Calpastatin;Sperm BS-17 component;Calpain inhibitor;Calpastatin;Sperm BS-17 component;cDNA FLJ56102, highly similar to Homo sapiens calpastatin (CAST), transcript variant 8, mRNA;Calpain inhibitor;Calpastatin;Sperm BS-17 component;Calpain inhibitor;Calpastatin;Sperm BS-17 component;cDNA FLJ56123, highly similar to Calpastatin;cDNA FLJ50632, highly similar to Calpastatin;Heart-ty…	CAST;CAST;CAST;CAST;CAST;CAST;CAST	P20810-6;P20810;P20810-7;B7Z468;P20810-5;P20810-1;B7Z574;B7Z5T9;Q13940;Q9Y2M4;P20810-2;B7Z4U9;Q59HE3;P20810-4;B7Z8S8;P20810-3;B2RCJ7;B7Z6N0;B7Z7L4;Q6AZE3;Q86YM9;B7Z5T6;A8K8C4;Q15786;B2RDU1	1	LDDALDKLSDSLG	9.41e-05	92.265	_DLDDALDK(ac)LSDSLGQR_	8	DLDDALDK(1)LSDSLGQR	3	601.63	0.80324	0.81921
IPI00465436	IPI00465436	476	IPI00465436	476	Catalase;Similar to catalase	CAT	P04040;B4DWK8;Q8TAK2	1	AQIFIQKKAVKNF	0.0121404	98.044	_DAQIFIQK(ac)K_	8	DAQIFIQK(1)K	2	566.822	0.23165	1.8903
IPI00465436	IPI00465436	38	IPI00465436	38	Catalase;Similar to catalase	CAT	P04040;B4DWK8;Q8TAK2	1	GNPVGDKLNVITV	4.41e-09	75.646	_ADVLTTGAGNPVGDK(ac)LNVITVGPR_	15	ADVLTTGAGNPVGDK(1)LNVITVGPR	3	802.771	-0.021383	1.0775
IPI00465436	IPI00465436	243	IPI00465436	243	Catalase;Similar to catalase	CAT	P04040;B4DWK8;Q8TAK2	1	KTDQGIKNLSVED	2.98e-10	147.68	_TDQGIK(ac)NLSVEDAAR_	6	TDQGIK(1)NLSVEDAAR	3	553.616	0.036593	1.5564
IPI00465436	IPI00465436	16	IPI00465436	16	Catalase;Similar to catalase	CAT	P04040;B4DWK8;Q8TAK2	1	DQMQHWKEQRAAQ	1.5e-25	180.14	_(ac)ADSRDPASDQMQHWK(ac)EQR_	15	ADSRDPASDQMQHWK(1)EQR	3	757.007	0.35435	1.8841
IPI00298731	IPI00298731	239	IPI00298731	239	MHC class I region proline-rich protein CAT53;p99;Phosphatase 1 nuclear targeting subunit;PP1-binding protein of 114 kDa;Protein FB19;Serine/threonine-protein phosphatase 1 regulatory subunit 10;FB19 protein;Protein phosphatase 1, regulatory (Inhibitor) subunit 10;Protein phosphatase 1, regulatory subunit 10;PPP1R10 protein	CAT53;FB19;PNUTS;PPP1R10;DADB-129D20.4-001;DAMA-178G23.6-001;DAMC-83F13.3-001;DASS-182C6.2-001;hCG_26006	Q96QC0;Q2L6I0;Q58F28	1	SDKYNLKPIPLKR	0.00405293	113.74	_YNLK(ac)PIPLK_	4	YNLK(1)PIPLK	2	564.345	0.32383	1.1646
IPI00008708;IPI00642046	IPI00008708	109	IPI00008708	109	CATX-11;Cellular senescence-inhibited gene protein;Protein PBK1;Ribosomal L1 domain-containing protein 1;RSL1D1 protein;cDNA FLJ52304, highly similar to Ribosomal L1 domain-containing protein 1;RSL1D1 protein	CATX11;CSIG;L12;PBK1;RSL1D1;RSL1D1	O76021;A0PJ87;B4DJ58;Q32Q62;A0PJ61	1	PNSTPEKTEQFYR	9.74e-05	95.854	_DEPNSTPEK(ac)TEQFYRK_	9	DEPNSTPEK(1)TEQFYRK	3	670.985	-0.30148	0.80317
IPI00008708;IPI00642046	IPI00008708	318	IPI00008708	318	CATX-11;Cellular senescence-inhibited gene protein;Protein PBK1;Ribosomal L1 domain-containing protein 1;RSL1D1 protein;cDNA FLJ52304, highly similar to Ribosomal L1 domain-containing protein 1;RSL1D1 protein	CATX11;CSIG;L12;PBK1;RSL1D1;RSL1D1	O76021;A0PJ87;B4DJ58;Q32Q62;A0PJ61	1	TASVLSKDDVAPE	1.12e-44	202.03	_TASVLSK(ac)DDVAPESGDTTVK_	7	TASVLSK(1)DDVAPESGDTTVK	2	1031.51	0.1668	0.85678
IPI00759683;IPI00852906	IPI00759683	8	IPI00759683	8	Caveolin-1;Caveolin	CAV;CAV1;CAV1	Q03135-2;Q03135;C9JKI3	1	ADELSEKQVYDAH	5.81e-09	130.24	_(ac)ADELSEK(ac)QVYDAHTK_	7	ADELSEK(1)QVYDAHTK	3	606.623	1.0098	1.9933
IPI00009236;IPI00876941;IPI00853146	IPI00009236	39	IPI00009236	39	Caveolin-1;Caveolin;Caveolin;Caveolin	CAV;CAV1;hCG_39088;tcag7.24	Q03135-1;Q03135;A9XTE5;Q2TNI1;Q59E85;Q7Z4F3	1	ADELSEKQVYDAH	0.000116526	79.036	_AM(ox)ADELSEK(ac)QVYDAHTK_	9	AMADELSEK(1)QVYDAHTK	3	665.311	-0.62312	1.629
IPI00009236	IPI00009236	5	IPI00009236	5	Caveolin-1;Caveolin	CAV;CAV1;hCG_39088;tcag7.24	Q03135-1;Q03135;A9XTE5;Q2TNI1	1	__MSGGKYVDSEG	2.3e-72	244.58	_(ac)SGGK(ac)YVDSEGHLYTVPIR_	4	SGGK(1)YVDSEGHLYTVPIR	2	1031.52	0.030735	1.6735
IPI00306723	IPI00306723	695	IPI00306723	695	CCAAT/enhancer-binding protein zeta;CCAAT-box-binding transcription factor;cDNA, FLJ92633, highly similar to Homo sapiens CCAAT-box-binding transcription factor (CBF2), mRNA	CBF2;CEBPZ	Q03701;B2R5U7	1	GGKQLNKYDPFSR	8.91e-16	180.09	_QLNK(ac)YDPFSR_	4	QLNK(1)YDPFSR	2	655.33	0.00048038	0.69655
[truncated: 2,449 more rows]
